# Supplementary material for: Strawberry notch 1 safeguards neuronal genome via regulation of Yeats4 expression
Source: Cell Death Discov. 2025 Jul 24;11:342. doi: 10.1038/s41420-025-02640-4 (PMC12289961; doi:10.1038/s41420-025-02640-4)
Supplement: Supplementary file 8 — Supplementary Table 1 [file 41420_2025_2640_MOESM8_ESM.xlsx]

## Sheet: Figure S1
Target Gene	shRNA Name	Sequence
Control	shControl	GGATACAGATAGCAGATACAAGAGATTGTATCTGCTATCTGTATCC
Sbno1	shSbno1 #1	GCCACTTAGTGCATTAGAACTGAGAAGTTCTAATGCACTAAGTGGC
Sbno1	shSbno1 #2	GGATATGGATAAATGACATGAGAGATCATGTCATTTATCCATATCC
Sbno1	shSbno1 #3	GCTATGGATATGAAGCTTAGAGAGATCTAAGCTTCATATCCATAGC
Yeats4	shYeats4 #1	GCAAGTCGTGAAACTATAAACGAGAGTTTATAGTTTCACGACTTGC
Yeats4	shYeats4 #2	GCCAATCGTTTATGGCAATGTGAGAACATTGCCATAAACGATTGGC
Yeats4	shYeats4 #3	GGAAAGAAGAGAGAAGAAGACGAGAGTCTTCTTCTCTCTTCTTTCC
