# Supplementary material for: Strawberry notch 1 safeguards neuronal genome via regulation of Yeats4 expression
Source: Cell Death Discov. 2025 Jul 24;11:342. doi: 10.1038/s41420-025-02640-4 (PMC12289961; doi:10.1038/s41420-025-02640-4)
Supplement: Supplementary file 9 — Supplementary Table 2 [file 41420_2025_2640_MOESM9_ESM.xlsx]

## Sheet: Figure S2
	Target Gene	qPCR primer	Sequence
	Sbno1	Sbno1 Forward	CAGCCTCCATCCACTACAAC
	Sbno1	Sbno1 Reverse	CAGGTACCTTCATGGTGGGG
	Yeats4	Yeats4 Forward	ACACGAAAGCTACGGCAATC
	Yeats4	Yeats4 Reverse	AAGCTCCGCAATCTCAAAGC
	beta actin	beta actin Forward	GAAGAGCTATGAGCTGCCTGAC
	beta actin	beta actin Reverse	GGCATAGAGGTCTTTACGGATG
