# Supplementary material for: Strawberry notch 1 safeguards neuronal genome via regulation of Yeats4 expression
Source: Cell Death Discov. 2025 Jul 24;11:342. doi: 10.1038/s41420-025-02640-4 (PMC12289961; doi:10.1038/s41420-025-02640-4)
Supplement: Supplementary file 10 — Supplementary Table 3 [file 41420_2025_2640_MOESM10_ESM.xlsx]

## Sheet: Sheet1
Name	Chromosome	Region	Identifier	DEG_P4_Sbno1cKO vs wild_Waldtest_210927 - Max group means	DEG_P4_Sbno1cKO vs wild_Waldtest_210927 - Fold change	DEG_P4_Sbno1cKO vs wild_Waldtest_210927 - Log fold change	DEG_P4_Sbno1cKO vs wild_Waldtest_210927 - P-value	DEG_P4_Sbno1cKO vs wild_Waldtest_210927 - FDR p-value	DEG_P4_Sbno1cKO vs wild_Waldtest_210927 - Bonferroni	DEG_P7_Sbno1cKO vs wild_Waldtest_210927 - Max group means	DEG_P7_Sbno1cKO vs wild_Waldtest_210927 - Fold change	DEG_P7_Sbno1cKO vs wild_Waldtest_210927 - Log fold change	DEG_P7_Sbno1cKO vs wild_Waldtest_210927 - P-value	DEG_P7_Sbno1cKO vs wild_Waldtest_210927 - FDR p-value	DEG_P7_Sbno1cKO vs wild_Waldtest_210927 - Bonferroni	DEG_P7wild vs P4wild_Waldtest_210927 - Max group means	DEG_P7wild vs P4wild_Waldtest_210927 - Fold change	DEG_P7wild vs P4wild_Waldtest_210927 - Log fold change	DEG_P7wild vs P4wild_Waldtest_210927 - P-value	DEG_P7wild vs P4wild_Waldtest_210927 - FDR p-value	DEG_P7wild vs P4wild_Waldtest_210927 - Bonferroni	DEG_P7Sbno1cKO vs P4Sbno1cKO_Waldtest_210927 - Max group means	DEG_P7Sbno1cKO vs P4Sbno1cKO_Waldtest_210927 - Fold change	DEG_P7Sbno1cKO vs P4Sbno1cKO_Waldtest_210927 - Log fold change	DEG_P7Sbno1cKO vs P4Sbno1cKO_Waldtest_210927 - P-value	DEG_P7Sbno1cKO vs P4Sbno1cKO_Waldtest_210927 - FDR p-value	DEG_P7Sbno1cKO vs P4Sbno1cKO_Waldtest_210927 - Bonferroni	Feature ID	Database	Database identifier	Database symbol	Qualifier	GO biological process	GO cellular component	GO molecular function	Database object name	Synonym	Database object type	Taxon ID	Date	Assigned by	Annotation extension	Gene product form ID	P4Cont_1 (GE) - Total counts	P4Cont_1 (GE) - TPM	P4Cont_2 (GE) - Total counts	P4Cont_2 (GE) - TPM	P4Cont_3 (GE) - Total counts	P4Cont_3 (GE) - TPM
Ankrd23	1	complement(36530188..36536883)	ENSMUSG00000067653	1.60143	3.56479	1.83382	1.79776e-05	0.000674723	0.332639	1.28424	2.36475	1.24168	0.000580062	0.00456603	1	0.492388	1.17081	0.227503	0.709666	0.855196	1	1.60143	-1.28397	-0.360612	0.156591	0.397702	1	Ankrd23	MGI	MGI:1925571	Ankrd23		0006631 // fatty acid metabolic process (MGI:MGI:2449830|PMID:12456686 [IDA]) /// 0035994 // response to muscle stretch (MGI:MGI:3760007|PMID:17392382 [IGI] MGI:MGI:1097717|MGI:MGI:1861447) /// 0060297 // regulation of sarcomere organization (MGI:MGI:3760007|PMID:17392382 [IGI] MGI:MGI:1097717|MGI:MGI:1861447)	0005654 // nucleoplasm (GO_REF:0000096|MGI:MGI:4834177 [ISO] UniProtKB:Q86SG2) /// 0005829 // cytosol (GO_REF:0000096|MGI:MGI:4834177 [ISO] UniProtKB:Q86SG2) /// 0015629 // actin cytoskeleton (GO_REF:0000096|MGI:MGI:4834177 [ISO] UniProtKB:Q86SG2) /// 0014704 // intercalated disc (GO_REF:0000096|MGI:MGI:4417868 [ISO] RGD:1310398) /// 0031674 // I band (MGI:MGI:3028409|PMID:14741210 [IDA]) /// 000…	0031432 // titin binding (GO_REF:0000096|MGI:MGI:4834177 [ISO] UniProtKB:Q86SG2)	ankyrin repeat domain 23	1110058D09Rik|2310041C05Rik|Darp|MARP3	protein	taxon:10090	20030228	MGI			33	1.93816	40	1.90135	0	0
Dok2	14	70766036..70778495	ENSMUSG00000022102	1.40753	3.0965	1.63064	1.02811e-06	6.31175e-05	0.0190231	1.25531	2.46754	1.30307	0.00013791	0.00134378	1	0.467102	1.06953	0.0969747	0.808201	0.908994	1	1.40753	-1.15346	-0.205971	0.441234	0.698539	1	Dok2	MGI	MGI:1332623	Dok2		0007169 // transmembrane receptor protein tyrosine kinase signaling pathway (MGI:MGI:1342173|PMID:10428862 [IPI] UniProtKB:P25911) /// 0007265 // Ras protein signal transduction (MGI:MGI:1099197|PMID:9697832 [IPI] UniProtKB:Q91YX7) /// 0007169 // transmembrane receptor protein tyrosine kinase signaling pathway (MGI:MGI:1099197|PMID:9697832 [IPI] UniProtKB:P16382) /// 0043409 // negative regulatio…		0005068 // transmembrane receptor protein tyrosine kinase adaptor activity (MGI:MGI:1342173|PMID:10428862 [IPI] UniProtKB:P25911) /// 0005515 // protein binding (MGI:MGI:1099197|PMID:9697832 [IPI] UniProtKB:P35546)	docking protein 2	DokR|Frip	protein	taxon:10090	20010830	MGI			14	1.06961	22	1.36034	15	1.65189
Frg2f1	4	complement(119530308..119539529)	ENSMUSG00000087385	12.8103	3.06596	1.61634	0	0	0	11.7448	2.86469	1.51838	0	0	0	3.97493	-1.04013	-0.0567683	0.744249	0.874078	1	12.8103	-1.09823	-0.135178	0.225353	0.489872	1																	156	11.2068	229	13.3143	115	11.9082
Pmaip1	18	66458533..66465565	ENSMUSG00000024521	1.59138	2.75433	1.4617	1.10163e-07	9.66042e-06	0.00203835	1.5111	3.20991	1.68253	2.29509e-09	8.13317e-08	4.27805e-05	0.556719	-1.26706	-0.341484	0.355588	0.62889	1	1.59138	-1.06691	-0.0934451	0.646998	0.811717	1	Pmaip1	MGI	MGI:1930146	Pmaip1		0006919 // activation of cysteine-type endopeptidase activity involved in apoptotic process (MGI:MGI:5009174|PMID:14699081 [IDA]) /// 0043525 // positive regulation of neuron apoptotic process (MGI:MGI:3577145|PMID:15703398 [IMP] MGI:MGI:2678372) /// 0048147 // negative regulation of fibroblast proliferation (MGI:MGI:2675761|PMID:12952892 [IMP] MGI:MGI:2678372) /// 0006974 // cellular response to…	0005739 // mitochondrion (MGI:MGI:1858284|PMID:10807576 [IDA]) /// 0005739 // mitochondrion (PMID:21873635 [IBA] MGI:MGI:1930146|PANTHER:PTN000370924|RGD:1359266|UniProtKB:Q13794) /// 0005739 // mitochondrion (MGI:MGI:2682130|PMID:14651853 [HDA]) /// 0005739 // mitochondrion (GO_REF:0000096|MGI:MGI:4417868 [ISO] RGD:1359266)	0005515 // protein binding (MGI:MGI:6093095|PMID:17389404 [IPI] UniProtKB:P97287) /// 0005515 // protein binding (MGI:MGI:3689775|PMID:15694340 [IPI] UniProtKB:P97287) /// 0005515 // protein binding (MGI:MGI:4822083|PMID:20627101 [IPI] UniProtKB:P97287) /// 0005515 // protein binding (MGI:MGI:3694305|PMID:16697956 [IPI] UniProtKB:Q07820)	phorbol-12-myristate-13-acetate-induced protein 1	Noxa	protein	taxon:10090	20050811	MGI			23	1.15454	49	1.9907	27	1.95361
Enpp6	8	46986887..47096762	ENSMUSG00000038173	1.19408	2.72975	1.44877	2.8234e-11	7.79721e-09	5.22413e-07	2.73228	1.82787	0.870161	9.18604e-07	1.76706e-05	0.0171228	1.39075	3.33362	1.73709	1.3199e-11	1.18804e-09	2.43548e-07	2.73228	2.26764	1.18119	0	0	0	Enpp6	MGI	MGI:2445171	Enpp6		0006629 // lipid metabolic process (GO_REF:0000096|MGI:MGI:4834177 [ISO] UniProtKB:Q6UWR7) /// 0016042 // lipid catabolic process (GO_REF:0000004|MGI:MGI:1354194 [IEA] UniProtKB-KW:KW-0442) /// 0019695 // choline metabolic process (MGI:MGI:3587554|PMID:15788404 [IDA]) /// 0019695 // choline metabolic process (PMID:26888014 [IMP]) /// 0019695 // choline metabolic process (GO_REF:0000096|MGI:MGI:48…	0005886 // plasma membrane (GO_REF:0000096|MGI:MGI:4834177 [ISO] UniProtKB:Q6UWR7) /// 0005886 // plasma membrane (MGI:MGI:3587554|PMID:15788404 [IDA]) /// 0016020 // membrane (GO_REF:0000004|MGI:MGI:1354194 [IEA] UniProtKB-KW:KW-0472) /// 0005886 // plasma membrane (PMID:21873635 [IBA] MGI:MGI:2445171|PANTHER:PTN000806413|UniProtKB:Q6UWR7) /// 0005576 // extracellular region (GO_REF:0000096|MGI:…	0046872 // metal ion binding (GO_REF:0000004|MGI:MGI:1354194 [IEA] UniProtKB-KW:KW-0479) /// 0016787 // hydrolase activity (GO_REF:0000004|MGI:MGI:1354194 [IEA] UniProtKB-KW:KW-0378) /// 0008081 // phosphoric diester hydrolase activity (GO_REF:0000096|MGI:MGI:4834177 [ISO] UniProtKB:Q6UWR7) /// 0008889 // glycerophosphodiester phosphodiesterase activity (MGI:MGI:3587554|PMID:15788404 [IDA]) /// 0…	ectonucleotide pyrophosphatase/phosphodiesterase 6	4833421B01Rik|B830047L21Rik|D8Ertd514e|Npp6	protein	taxon:10090	20191229	UniProt			67	1.48223	64	1.1459	39	1.24365
Ovgp1	3	105973711..105987423	ENSMUSG00000074340	2.34007	2.69013	1.42768	6.30451e-11	1.64299e-08	1.16652e-06	1.74096	3.72774	1.8983	7.00495e-12	4.29514e-10	1.30572e-07	0.835433	-1.94051	-0.956432	0.00129326	0.0125309	1	2.34007	-1.37022	-0.454404	0.0169859	0.0907003	1	Ovgp1	MGI	MGI:106661	Ovgp1		2000360 // negative regulation of binding of sperm to zona pellucida (MGI:MGI:4397628|PMID:19808884 [IMP]) /// 0005975 // carbohydrate metabolic process (GO_REF:0000002|MGI:MGI:2152098 [IEA] InterPro:IPR001223) /// 0006032 // chitin catabolic process (PMID:21873635 [IBA] FB:FBgn0022700|FB:FBgn0034582|FB:FBgn0038180|MGI:MGI:1932052|PANTHER:PTN000126545|RGD:1303058|TAIR:locus:2134025|UniProtKB:A0A0…	0031410 // cytoplasmic vesicle (GO_REF:0000004|MGI:MGI:1354194 [IEA] UniProtKB-KW:KW-0968) /// 0035805 // egg coat (MGI:MGI:4397628|PMID:19808884 [IDA]) /// 0005737 // cytoplasm (PMID:21873635 [IBA] MGI:MGI:1340899|PANTHER:PTN001341036|ZFIN:ZDB-GENE-030131-9279) /// 0005576 // extracellular region (PMID:21873635 [IBA] FB:FBgn0013763|FB:FBgn0020415|FB:FBgn0022700|FB:FBgn0022702|FB:FBgn0034582|FB:F…	0008061 // chitin binding (PMID:21873635 [IBA] FB:FBgn0013763|FB:FBgn0022700|FB:FBgn0038180|PANTHER:PTN000126545|UniProtKB:P36222|UniProtKB:Q15782) /// 0004568 // chitinase activity (PMID:21873635 [IBA] FB:FBgn0022700|FB:FBgn0034582|FB:FBgn0038180|MGI:MGI:1932052|PANTHER:PTN000126545|RGD:1303058|TAIR:locus:2134025|UniProtKB:A0A072UR65|UniProtKB:A0A072VEP0|UniProtKB:G5EAZ3|UniProtKB:Q13231|UniProt…	oviductal glycoprotein 1	Chit5|MOGP|muc9|mucin 9|OGP|oviductin	protein	taxon:10090	20191229	UniProt			47	2.18791	74	2.78798	40	2.68399
Ptges3l	11	complement(101418812..101425333)	ENSMUSG00000097487	0.810162	2.47064	1.30489	0.000196204	0.00427606	1	1.24767	2.56677	1.35996	3.01861e-05	0.000367758	0.562669	0.430785	1.37465	0.459063	0.246914	0.520835	1	1.24767	1.46677	0.552639	0.0701413	0.240159	1	Ptges3l	MGI	MGI:1916146	Ptges3l		0051131 // chaperone-mediated protein complex assembly (PMID:21873635 [IBA] PANTHER:PTN000532593|UniProtKB:C0H473|UniProtKB:Q15185) /// 0006457 // protein folding (PMID:21873635 [IBA] PANTHER:PTN000532593|SGD:S000001600)	0005737 // cytoplasm (PMID:21873635 [IBA] FB:FBgn0037728|PANTHER:PTN000532593|PomBase:SPAC9E9.13|RGD:1561913|SGD:S000001600|UniProtKB:Q8L7U4|UniProtKB:Q90955) /// 0005829 // cytosol (PMID:21873635 [IBA] PANTHER:PTN000532593|UniProtKB:Q8L7U4|UniProtKB:Q90955) /// 0005634 // nucleus (PMID:21873635 [IBA] FB:FBgn0037728|PANTHER:PTN000532593|PomBase:SPAC9E9.13|SGD:S000001600|UniProtKB:Q15185|UniProtKB…	0051087 // chaperone binding (PMID:21873635 [IBA] PANTHER:PTN000532593|SGD:S000001600) /// 0051879 // Hsp90 protein binding (PMID:21873635 [IBA] PANTHER:PTN000532593|RGD:1561913|UniProtKB:C0H473|UniProtKB:Q15185)	Putative protein PTGES3L	UniProtKB:Q9D9A7|PTN001488192	protein	taxon:10090	20170828	GO_Central			12	0.793098	17	0.909328	14	1.33372
Sfn	4	complement(133600556..133602168)	ENSMUSG00000047281	1.33331	2.41715	1.27331	0.000824554	0.0130399	1	0.831761	-1.19106	-0.252249	0.51973	0.698159	1	0.831761	1.60718	0.684532	0.149963	0.389364	1	1.33331	-1.76134	-0.816674	0.0156852	0.0856673	1	Sfn	MGI	MGI:1891831	Sfn		0010482 // regulation of epidermal cell division (MGI:MGI:5529391|PMID:24075906 [IMP]) /// 0010839 // negative regulation of keratinocyte proliferation (MGI:MGI:3692825|PMID:17041603 [IGI] MGI:MGI:1859211) /// 0051726 // regulation of cell cycle (MGI:MGI:1890017|PMID:10767298 [IDA]) /// 0043588 // skin development (MGI:MGI:3608244|PMID:16239341 [IMP] MGI:MGI:1861121) /// 0043588 // skin developme…	0005634 // nucleus (MGI:MGI:3625597|PMID:16710422 [IDA]) /// 0005737 // cytoplasm (MGI:MGI:3625597|PMID:16710422 [IDA]) /// 0005576 // extracellular region (GO_REF:0000004|MGI:MGI:1354194 [IEA] UniProtKB-KW:KW-0964) /// 0005829 // cytosol (GO_REF:0000096|MGI:MGI:4834177 [ISO] UniProtKB:P31947)	0051219 // phosphoprotein binding (MGI:MGI:3768327|PMID:17938205 [IPI] UniProtKB:P08152) /// 0042802 // identical protein binding (GO_REF:0000096|MGI:MGI:4834177 [ISO] UniProtKB:P31947) /// 0005515 // protein binding (MGI:MGI:3625597|PMID:16710422 [IPI] UniProtKB:Q9QWL7) /// 0019901 // protein kinase binding (MGI:MGI:1890017|PMID:10767298 [IDA]) /// 0019904 // protein domain specific binding (GO_…	stratifin	14-3-3|14-3-3 sigma|Er|MME1|Ywhas	protein	taxon:10090	20010108	MGI			28	2.3806	28	1.9267	3	0.367656
Bcas1	2	complement(170346991..170427845)	ENSMUSG00000013523	15.8557	2.40364	1.26522	0	0	0	28.9614	1.96267	0.972816	5.9208e-09	1.90941e-07	0.000110364	13.7013	2.18957	1.13065	3.98324e-11	3.26661e-09	7.34987e-07	28.9614	1.81804	0.862386	1.11022e-16	3.39564e-14	2.07134e-12	Bcas1	MGI	MGI:1924210	Bcas1		0042552 // myelination (MGI:MGI:5904231|PMID:28230289 [IMP])	0005737 // cytoplasm (GO_REF:0000096|MGI:MGI:4417868 [ISO] RGD:628644) /// 0014069 // postsynaptic density (GO_REF:0000096|MGI:MGI:4417868 [ISO] RGD:628644) /// 0005829 // cytosol (MGI:MGI:2679944|PMID:14567997 [ISO] EMBL:AF041260)	0042803 // protein homodimerization activity (MGI:MGI:2679944|PMID:14567997 [ISO] EMBL:AF041260)	breast carcinoma amplified sequence 1	2210416M21Rik|9030223A09Rik|NABC1	protein	taxon:10090	20180912	MGI			425	18.8623	552	19.8276	304	19.4478
Zfp784	7	complement(5034439..5038446)	ENSMUSG00000043290	1.38996	2.38313	1.25286	0.000122053	0.00303542	1	1.28023	3.90057	1.96368	5.48432e-07	1.12092e-05	0.0102228	0.581264	-1.85452	-0.891043	0.0658396	0.231537	1	1.38996	-1.09521	-0.131211	0.633984	0.802513	1	Zfp784	MGI	MGI:3606042	Zfp784		0002244 // hematopoietic progenitor cell differentiation (MGI:MGI:5520108|PMID:24029230 [IMP])	0005634 // nucleus (GO_REF:0000004|MGI:MGI:1354194 [IEA] UniProtKB-KW:KW-0539)	0046872 // metal ion binding (GO_REF:0000004|MGI:MGI:1354194 [IEA] UniProtKB-KW:KW-0479) /// 0003676 // nucleic acid binding (GO_REF:0000002|MGI:MGI:2152098 [IEA] InterPro:IPR013087) /// 0003677 // DNA binding (GO_REF:0000004|MGI:MGI:1354194 [IEA] UniProtKB-KW:KW-0238)	zinc finger protein 784	C730049F21Rik	protein	taxon:10090	20140422	MGI			33	2.102	16	0.824833	27	2.47899
Asprv1	6	86628164..86629710	ENSMUSG00000033508	1.04491	2.38229	1.25235	0.00185777	0.0235254	1	1.03764	2.54753	1.3491	0.00052217	0.00418634	1	0.419165	-1.14092	-0.1902	0.660734	0.823626	1	1.04491	-1.02903	-0.04129	0.905531	0.963692	1	Asprv1	MGI	MGI:1915105	Asprv1		0006508 // proteolysis (GO_REF:0000002|MGI:MGI:2152098 [IEA] InterPro:IPR001969|InterPro:IPR001995) /// 0016485 // protein processing (PMID:21873635 [IBA] MGI:MGI:1915105|PANTHER:PTN000020745|UniProtKB:Q53RT3) /// 0006508 // proteolysis (GO_REF:0000004|MGI:MGI:1354194 [IEA] UniProtKB-KW:KW-0645) /// 0016485 // protein processing (GO_REF:0000096|MGI:MGI:4834177 [ISO] UniProtKB:Q53RT3) /// 0016485 …	0016021 // integral component of membrane (MGI:MGI:3694389|PMID:16837463 [NAS]) /// 0016020 // membrane (GO_REF:0000004|MGI:MGI:1354194 [IEA] UniProtKB-KW:KW-0472)	0004190 // aspartic-type endopeptidase activity (GO_REF:0000096|MGI:MGI:4834177 [ISO] UniProtKB:Q53RT3) /// 0016787 // hydrolase activity (GO_REF:0000004|MGI:MGI:1354194 [IEA] UniProtKB-KW:KW-0378) /// 0004190 // aspartic-type endopeptidase activity (MGI:MGI:3694389|PMID:16837463 [IDA]) /// 0004190 // aspartic-type endopeptidase activity (PMID:21873635 [IBA] MGI:MGI:1915105|PANTHER:PTN000020745|U…	aspartic peptidase, retroviral-like 1	2300003P22Rik|SASP|SASPase|Taps|TPA-induced aspartic proteinase-like	protein	taxon:10090	20061121	MGI			11	0.975138	22	1.57842	10	1.2778
Actn3	19	complement(4861216..4877909)	ENSMUSG00000006457	2.05638	2.37845	1.25002	5.61938e-09	7.92347e-07	0.000103975	2.35518	2.07819	1.05533	3.37683e-07	7.26e-06	0.00629442	1.02565	1.26093	0.334488	0.177729	0.430891	1	2.35518	1.11729	0.160005	0.356802	0.626763	1	Actn3	MGI	MGI:99678	Actn3	NOT	0045820 // negative regulation of glycolytic process (MGI:MGI:3759354|PMID:17828264 [IMP]) /// 1904025 // positive regulation of glucose catabolic process to lactate via pyruvate (MGI:MGI:3759354|PMID:17828264 [IMP]) /// 0090324 // negative regulation of oxidative phosphorylation (MGI:MGI:3778600|PMID:18178581 [IMP]) /// 0014728 // regulation of the force of skeletal muscle contraction (MGI:MGI:3…	0005865 // striated muscle thin filament (MGI:MGI:80083|PMID:8618961 [TAS]) /// 0030017 // sarcomere (MGI:MGI:5574550|PMID:24840128 [IDA]) /// 0030018 // Z disc (MGI:MGI:4440662|PMID:20368620 [IDA]) /// 0005903 // brush border (MGI:MGI:5621262|PMID:22114352 [IDA]) /// 0030017 // sarcomere (MGI:MGI:3710915|PMID:16585392 [IDA]) /// 0030018 // Z disc (MGI:MGI:4439422|PMID:20215401 [IDA])	0046872 // metal ion binding (GO_REF:0000004|MGI:MGI:1354194 [IEA] UniProtKB-KW:KW-0479) /// 0051015 // actin filament binding (MGI:MGI:3056009|PMID:15465019 [IDA]) /// 0051015 // actin filament binding (MGI:MGI:80083|PMID:8618961 [TAS]) /// 0005515 // protein binding (MGI:MGI:1928545|PMID:11114196 [IPI] UniProtKB:Q9JJW5) /// 0030674 // protein binding, bridging (MGI:MGI:80083|PMID:8618961 [TAS])…	actinin alpha 3		protein	taxon:10090	20150511	UniProt			58	2.75515	69	2.65273	29	1.98566
Wfikkn2	11	complement(94235956..94246005)	ENSMUSG00000044177	1.36545	2.37062	1.24527	0.000898227	0.0139195	1	0.915889	1.94425	0.959216	0.0322849	0.113708	1	0.550804	-1.26084	-0.334381	0.37047	0.642895	1	1.36545	-1.4995	-0.584484	0.178946	0.431621	1	Wfikkn2	MGI	MGI:2669209	Wfikkn2		0007179 // transforming growth factor beta receptor signaling pathway (MGI:MGI:2676508|PMID:12595574 [IDA]) /// 0030512 // negative regulation of transforming growth factor beta receptor signaling pathway (PMID:21873635 [IBA] PANTHER:PTN001601403|UniProtKB:Q8TEU8|UniProtKB:Q96NZ8) /// 0010466 // negative regulation of peptidase activity (GO_REF:0000004|MGI:MGI:1354194 [IEA] UniProtKB-KW:KW-0646) …	0005576 // extracellular region (MGI:MGI:5511086|PMID:24019467 [IDA]) /// 0005615 // extracellular space (MGI:MGI:2676508|PMID:12595574 [IDA]) /// 0005615 // extracellular space (GO_REF:0000096|MGI:MGI:4834177 [ISO] UniProtKB:Q8TEU8)	0030414 // peptidase inhibitor activity (GO_REF:0000002|MGI:MGI:2152098 [IEA] InterPro:IPR008197) /// 0005515 // protein binding (MGI:MGI:5511086|PMID:24019467 [IPI] UniProtKB:O95390) /// 0030414 // peptidase inhibitor activity (GO_REF:0000004|MGI:MGI:1354194 [IEA] UniProtKB-KW:KW-0646) /// 0004867 // serine-type endopeptidase inhibitor activity (GO_REF:0000002|MGI:MGI:2152098 [IEA] InterPro:IPR0…	WAP, follistatin/kazal, immunoglobulin, kunitz and netrin domain containing 2	2610304F08Rik|Gasp1	protein	taxon:10090	20140505	MGI			33	1.28715	62	1.95719	32	1.7991
Macrod1	19	7056810..7198057	ENSMUSG00000036278	4.4796	2.36306	1.24066	2.11014e-07	1.70497e-05	0.00390439	4.71188	2.09857	1.06941	1.74037e-06	3.09342e-05	0.0324404	2.02524	1.14692	0.197766	0.459523	0.706503	1	4.71188	1.04815	0.0678503	0.732191	0.864551	1	Macrod1	MGI	MGI:2147583	Macrod1		0140291 /// 0051725 // protein de-ADP-ribosylation (GO_REF:0000096|MGI:MGI:4834177 [ISO] UniProtKB:Q9BQ69) /// 0006974 // cellular response to DNA damage stimulus (GO_REF:0000096|MGI:MGI:4834177 [ISO] UniProtKB:Q9BQ69) /// 0042278 // purine nucleoside metabolic process (GO_REF:0000096|MGI:MGI:4834177 [ISO] UniProtKB:Q9BQ69)	0005634 // nucleus (GO_REF:0000096|MGI:MGI:4834177 [ISO] UniProtKB:Q9BQ69) /// 0005739 // mitochondrion (MGI:MGI:2682130|PMID:14651853 [HDA]) /// 0005654 // nucleoplasm (GO_REF:0000096|MGI:MGI:4834177 [ISO] UniProtKB:Q9BQ69)	0016787 // hydrolase activity (GO_REF:0000004|MGI:MGI:1354194 [IEA] UniProtKB-KW:KW-0378) /// 0019213 // deacetylase activity (GO_REF:0000096|MGI:MGI:4834177 [ISO] UniProtKB:Q9BQ69) /// 0016798 // hydrolase activity, acting on glycosyl bonds (GO_REF:0000096|MGI:MGI:4834177 [ISO] UniProtKB:Q9BQ69) /// 0140293	mono-ADP ribosylhydrolase 1	D930010J01Rik	protein	taxon:10090	20130423	MGI			52	5.80722	64	5.78458	30	4.82922
Tcte2	17	complement(13712444..13761825)	ENSMUSG00000038347	1.50266	2.35732	1.23715	2.78776e-07	2.09683e-05	0.00515819	1.03385	1.87343	0.905679	0.000465325	0.00379425	1	0.610393	-1.1664	-0.222064	0.466563	0.706503	1	1.50266	-1.44585	-0.531915	0.00847884	0.054473	1	Tcte2	MGI	MGI:98641	Tcte2		0008150 // biological_process (GO_REF:0000015|MGI:MGI:2156816 [ND])	0005575 // cellular_component (GO_REF:0000015|MGI:MGI:2156816 [ND])	0003674 // molecular_function (GO_REF:0000015|MGI:MGI:2156816 [ND])	t-complex-associated testis expressed 2	Tcte-2	protein	taxon:10090	20040702	MGI			57	2.41116	44	1.50636	28	1.70726
Plp1	X	136822671..136839733	ENSMUSG00000031425	8.97033	2.32744	1.21874	0	0	0	17.3937	1.33754	0.419586	0.0349735	0.120567	1	12.081	3.29695	1.72113	0	0	0	17.3937	1.92982	0.948468	0	0	0	Plp1	MGI	MGI:97623	Plp1		0048469 // cell maturation (MGI:MGI:3614301|PMID:11746780 [IMP]) /// 0031175 // neuron projection development (PMID:21873635 [IBA] MGI:MGI:107671|MGI:MGI:97623|PANTHER:PTN000188291|ZFIN:ZDB-GENE-030710-8) /// 0042552 // myelination (MGI:MGI:5511081|PMID:24038504 [IGI] MGI:MGI:1917997) /// 0042552 // myelination (MGI:MGI:3619818|PMID:1150661 [IMP] MGI:MGI:1856065) /// 0006954 // inflammatory respo…	0016021 // integral component of membrane (GO_REF:0000002|MGI:MGI:2152098 [IEA] InterPro:IPR001614) /// 0043209 // myelin sheath (MGI:MGI:4867628|PMID:20578039 [IDA]) /// 0016020 // membrane (GO_REF:0000004|MGI:MGI:1354194 [IEA] UniProtKB-KW:KW-0472) /// 0043209 // myelin sheath (MGI:MGI:3834050|PMID:17634366 [HDA]) /// 0043209 // myelin sheath (MGI:MGI:59023|PMID:1694232 [IDA]) /// 0016021 // in…	0019911 // structural constituent of myelin sheath (PMID:21873635 [IBA] PANTHER:PTN000188296|RGD:3354) /// 0005198 // structural molecule activity (GO_REF:0000096|MGI:MGI:4417868 [ISO] RGD:3354) /// 0019911 // structural constituent of myelin sheath (GO_REF:0000096|MGI:MGI:4417868 [ISO] RGD:3354) /// 0042802 // identical protein binding (GO_REF:0000096|MGI:MGI:4834177 [ISO] UniProtKB:P60201) /// …	proteolipid protein (myelin) 1	DM20|Plp	protein	taxon:10090	20050217	MGI			364	10.6233	464	10.9598	298	12.5362
4833420G17Rik	13	119462768..119486120	ENSMUSG00000062822	8.90542	2.2875	1.19377	0.000500073	0.00901399	1	8.74432	2.32729	1.21865	1.19007e-05	0.000165297	0.221829	3.73296	-1.06215	-0.0869831	0.827637	0.921861	1	8.90542	-1.02511	-0.0357795	0.840245	0.926381	1	4833420G17Rik	MGI	MGI:1914642	4833420G17Rik		0008150 // biological_process (GO_REF:0000015|MGI:MGI:2156816 [ND])	0005575 // cellular_component (GO_REF:0000015|MGI:MGI:2156816 [ND])	0003674 // molecular_function (GO_REF:0000015|MGI:MGI:2156816 [ND])	RIKEN cDNA 4833420G17 gene		protein	taxon:10090	20100209	MGI			146	5.46613	683	20.6954	139	7.50123
Mag	7	complement(30899176..30914873)	ENSMUSG00000036634	2.0303	2.26402	1.17889	4.40888e-07	3.03262e-05	0.00815775	2.60792	1.03595	0.0509492	0.860958	0.931036	1	2.35165	2.78994	1.48023	2.45723e-06	6.45342e-05	0.0453408	2.60792	1.30191	0.380631	0.0420902	0.17085	1	Mag	MGI	MGI:96912	Mag		0019226 // transmission of nerve impulse (MGI:MGI:4436804|PMID:20071523 [IMP] MGI:MGI:1857216) /// 0022010 // central nervous system myelination (MGI:MGI:1202048|PMID:9482783 [IMP]) /// 0030517 // negative regulation of axon extension (GO_REF:0000096|MGI:MGI:4417868 [ISO] RGD:3035) /// 0010977 // negative regulation of neuron projection development (GO_REF:0000096|MGI:MGI:4417868 [ISO] RGD:3035) …	0005886 // plasma membrane (GO_REF:0000096|MGI:MGI:4417868 [ISO] RGD:3035) /// 0097453 // mesaxon (GO_REF:0000096|MGI:MGI:4417868 [ISO] RGD:3035) /// 0033270 // paranode region of axon (MGI:MGI:5800352|PMID:27583434 [IDA]) /// 0005737 // cytoplasm (GO_REF:0000096|MGI:MGI:4417868 [ISO] RGD:3035) /// 0043209 // myelin sheath (MGI:MGI:3706622|PMID:11283023 [IDA]) /// 0035749 // myelin sheath adaxona…	0033691 // sialic acid binding (PMID:21873635 [IBA] MGI:MGI:1932475|MGI:MGI:2681107|MGI:MGI:96912|PANTHER:PTN000247340|RGD:3035|UniProtKB:P20138|UniProtKB:Q96RL6) /// 1905576 // ganglioside GT1b binding (GO_REF:0000096|MGI:MGI:4417868 [ISO] RGD:3035) /// 0030246 // carbohydrate binding (GO_REF:0000004|MGI:MGI:1354194 [IEA] UniProtKB-KW:KW-0430) /// 0005515 // protein binding (MGI:MGI:2667265|PMID…	myelin-associated glycoprotein	Gma|siglec-4a	protein	taxon:10090	20141230	MGI			47	2.60217	60	2.68853	31	2.47395
Txnip	3	96557957..96561883	ENSMUSG00000038393	38.7284	2.25328	1.17203	1.61641e-10	3.83442e-08	2.99085e-06	29.9305	2.32913	1.21979	0	0	0	16.5193	-1.37179	-0.456061	0.00042675	0.00504769	1	38.7284	-1.30196	-0.380685	0.0205901	0.104616	1	Txnip	MGI	MGI:1889549	Txnip		0006606 // protein import into nucleus (MGI:MGI:3804363|PMID:18555775 [IMP]) /// 0048008 // platelet-derived growth factor receptor signaling pathway (MGI:MGI:3696608|PMID:17143286 [IMP] MGI:MGI:3526865) /// 0006979 // response to oxidative stress (MGI:MGI:1859727|PMID:10843682 [IDA]) /// 0051782 // negative regulation of cell division (GO_REF:0000096|MGI:MGI:4834177 [ISO] UniProtKB:Q9H3M7) /// 0…	0005737 // cytoplasm (GO_REF:0000096|MGI:MGI:4417868 [ISO] RGD:620886) /// 0005634 // nucleus (GO_REF:0000096|MGI:MGI:4417868 [ISO] RGD:620886) /// 0005737 // cytoplasm (GO_REF:0000096|MGI:MGI:4834177 [ISO] UniProtKB:Q9H3M7) /// 0005737 // cytoplasm (MGI:MGI:1859727|PMID:10843682 [IDA]) /// 0005758 // mitochondrial intermembrane space (GO_REF:0000096|MGI:MGI:4417868 [ISO] RGD:620886)	0005515 // protein binding (MGI:MGI:5635344|PMID:25003952 [IPI] UniProtKB:Q9JIF0) /// 0005515 // protein binding (MGI:MGI:3804363|PMID:18555775 [IPI] UniProtKB:O89114|UniProtKB:P10639) /// 0004857 // enzyme inhibitor activity (MGI:MGI:1859727|PMID:10843682 [IDA]) /// 0005515 // protein binding (MGI:MGI:1859727|PMID:10843682 [IPI] UniProtKB:P10599) /// 0031625 // ubiquitin protein ligase binding (…	thioredoxin interacting protein	Hyplip1|mVDUP1|THIF|VDUP1	protein	taxon:10090	20090910	MGI	has_regulation_target(MGI:MGI:97367)		1095	53.1193	1394	54.7302	622	43.493
Rimbp3	16	17208603..17213982	ENSMUSG00000071636	1.23284	2.22411	1.15323	2.63815e-08	2.83801e-06	0.000488137	1.01916	2.29101	1.19598	5.20371e-08	1.33974e-06	0.000969972	0.531939	-1.27674	-0.352462	0.15779	0.402063	1	1.23284	-1.21544	-0.281482	0.107589	0.319325	1	Rimbp3	MGI	MGI:2685449	Rimbp3	colocalizes_with	0009566 // fertilization (MGI:MGI:3830438|PMID:19091768 [IMP]) /// 0030154 // cell differentiation (GO_REF:0000004|MGI:MGI:1354194 [IEA] UniProtKB-KW:KW-0221) /// 0007286 // spermatid development (PMID:21873635 [IBA] MGI:MGI:2685449|PANTHER:PTN000369471) /// 0007283 // spermatogenesis (GO_REF:0000004|MGI:MGI:1354194 [IEA] UniProtKB-KW:KW-0744) /// 0007286 // spermatid development (MGI:MGI:3830438…	0005856 // cytoskeleton (GO_REF:0000004|MGI:MGI:1354194 [IEA] UniProtKB-KW:KW-0206) /// 0005634 // nucleus (MGI:MGI:3760310|PMID:17662146 [IDA]) /// 0005737 // cytoplasm (GO_REF:0000004|MGI:MGI:1354194 [IEA] UniProtKB-KW:KW-0963) /// 0002177 // manchette (MGI:MGI:3830438|PMID:19091768 [IDA]) /// 0005634 // nucleus (PMID:21873635 [IBA] MGI:MGI:2685449|PANTHER:PTN000369471) /// 0002177 // manchette…	0005515 // protein binding (MGI:MGI:3830438|PMID:19091768 [IPI] UniProtKB:Q8BIL5) /// 0030156 // benzodiazepine receptor binding (PMID:21873635 [IBA] PANTHER:PTN001022781|UniProtKB:O95153)	RIMS binding protein 3	LOC239731|LOC385766|RIM-BP3	protein	taxon:10090	20140930	ParkinsonsUK-UCL			74	1.88631	66	1.36161	45	1.65343
Plxnb3	X	73757090..73772514	ENSMUSG00000031385	1.08107	2.12811	1.08957	5.56139e-07	3.69395e-05	0.0102902	1.82556	2.16154	1.11206	2.68858e-09	9.28057e-08	5.01151e-05	0.788102	1.61973	0.695752	0.00426244	0.0320401	1	1.82556	1.66571	0.736134	4.77616e-05	0.000921498	0.891088	Plxnb3	MGI	MGI:2154240	Plxnb3		0007399 // nervous system development (GO_REF:0000004|MGI:MGI:1354194 [IEA] UniProtKB-KW:KW-0524) /// 0043087 // regulation of GTPase activity (PMID:21873635 [IBA] MGI:MGI:2154238|MGI:MGI:2154239|PANTHER:PTN001861955|UniProtKB:Q9ULL4|ZFIN:ZDB-GENE-030131-1620) /// 0030336 // negative regulation of cell migration (PMID:21873635 [IBA] PANTHER:PTN001099002|RGD:1560615|UniProtKB:Q9ULL4) /// 0007165 /…	0005886 // plasma membrane (GO_REF:0000004|MGI:MGI:1354194 [IEA] UniProtKB-KW:KW-1003) /// 0002116 // semaphorin receptor complex (PMID:21873635 [IBA] PANTHER:PTN001098994|UniProtKB:O43157) /// 0009986 // cell surface (GO_REF:0000096|MGI:MGI:4834177 [ISO] UniProtKB:Q9ULL4) /// 0016020 // membrane (GO_REF:0000004|MGI:MGI:1354194 [IEA] UniProtKB-KW:KW-0472) /// 0016021 // integral component of memb…	0019904 // protein domain specific binding (GO_REF:0000096|MGI:MGI:4834177 [ISO] UniProtKB:Q9ULL4) /// 0005515 // protein binding (MGI:MGI:5532914|PMID:20696765 [IPI] UniProtKB:Q6RUV5) /// 0098632 // protein binding involved in cell-cell adhesion (GO_REF:0000096|MGI:MGI:4834177 [ISO] UniProtKB:Q9ULL4) /// 0017154 // semaphorin receptor activity (PMID:21873635 [IBA] MGI:MGI:107683|MGI:MGI:107684|M…	plexin B3	Plxn6	protein	taxon:10090	20131203	MGI			61	1.38732	86	1.58296	46	1.50798
Btbd19	4	complement(117119219..117125725)	ENSMUSG00000073771	1.44031	2.12238	1.08569	0.000165106	0.00378557	1	1.45808	1.84015	0.879823	0.00187086	0.0119962	1	0.70909	1.10948	0.14988	0.652385	0.818454	1	1.45808	-1.0202	-0.0288555	0.914387	0.969577	1	Btbd19	MGI	MGI:1925861	Btbd19		0008150 // biological_process (GO_REF:0000015|MGI:MGI:2156816 [ND])	0005575 // cellular_component (GO_REF:0000015|MGI:MGI:2156816 [ND])	0003674 // molecular_function (GO_REF:0000015|MGI:MGI:2156816 [ND])	BTB (POZ) domain containing 19	9530048O09Rik	protein	taxon:10090	20100209	MGI			28	1.96919	31	1.76448	24	2.43294
Gm49405	19	4000626..4005816	ENSMUSG00000024869	1.43883	2.12097	1.08473	2.05823e-05	0.000754128	0.380835	0.986902	2.29962	1.20139	4.07827e-05	0.000474634	0.76019	0.65954	-1.63129	-0.706015	0.0311233	0.138449	1	1.43883	-1.48365	-0.569147	0.00943072	0.0586692	1	Gm49405	MGI	MGI:6155029	Gm49405				0046872 // metal ion binding (GO_REF:0000004|MGI:MGI:1354194 [IEA] UniProtKB-KW:KW-0479) /// 0016787 // hydrolase activity (GO_REF:0000004|MGI:MGI:1354194 [IEA] UniProtKB-KW:KW-0378) /// 0016787 // hydrolase activity (GO_REF:0000002|MGI:MGI:2152098 [IEA] InterPro:IPR000086|InterPro:IPR015797)	predicted gene, 49405		protein	taxon:10090	20191229	UniProt			70	2.45896	38	1.08035	51	2.58235
Gm3264	14	4855576..4875851	ENSMUSG00000094132	2.06992	2.07289	1.05164	0.000951125	0.0145203	1	1.38752	1.34612	0.428806	0.272239	0.49754	1	0.97056	-1.00653	-0.00939048	0.982238	0.990559	1	2.06992	-1.52845	-0.612069	0.0518219	0.195361	1																	26	4.04267	16	2.01345	13	2.91359
Atoh8	6	complement(72206177..72235577)	ENSMUSG00000037621	0.957242	2.02075	1.01489	0.000869636	0.0136122	1	0.871587	1.3781	0.462686	0.127531	0.30709	1	0.567168	1.28307	0.359604	0.295378	0.573838	1	0.957242	-1.12136	-0.165255	0.564922	0.763529	1	Atoh8	MGI	MGI:1918343	Atoh8		0007399 // nervous system development (GO_REF:0000004|MGI:MGI:1354194 [IEA] UniProtKB-KW:KW-0524) /// 0010629 // negative regulation of gene expression (GO_REF:0000096|MGI:MGI:4834177 [ISO] UniProtKB:Q96SQ7) /// 0035148 // tube formation (GO_REF:0000096|MGI:MGI:4834177 [ISO] UniProtKB:Q96SQ7) /// 0060395 // SMAD protein signal transduction (GO_REF:0000096|MGI:MGI:4834177 [ISO] UniProtKB:Q96SQ7) /…	0005634 // nucleus (MGI:MGI:5634879|PMID:24186058 [IDA]) /// 0005737 // cytoplasm (MGI:MGI:5634879|PMID:24186058 [IDA]) /// 0005654 // nucleoplasm (GO_REF:0000096|MGI:MGI:4834177 [ISO] UniProtKB:Q96SQ7) /// 0005634 // nucleus (GO_REF:0000096|MGI:MGI:4834177 [ISO] UniProtKB:Q96SQ7)	0008134 // transcription factor binding (MGI:MGI:5527043|PMID:23836893 [IPI] UniProtKB:Q08369|UniProtKB:Q8CCH7) /// 0003700 // transcription factor activity, sequence-specific DNA binding (MGI:MGI:5569451|PMID:23938248 [IDA]) /// 0008134 // transcription factor binding (MGI:MGI:5569451|PMID:23938248 [IPI] UniProtKB:P15806) /// 0003700 // transcription factor activity, sequence-specific DNA bindin…	atonal bHLH transcription factor 8	4933425C05Rik|bHLHa21|Math6|okadin	protein	taxon:10090	20150409	UniProt			28	1.53168	33	1.461	13	1.02505
Tnnc1	14	31208312..31211729	ENSMUSG00000091898	1.92229	2.00769	1.00554	0.0039502	0.0403539	1	1.59963	1.28845	0.365635	0.309993	0.539121	1	1.16651	1.28888	0.366113	0.35612	0.629346	1	1.92229	-1.18637	-0.246554	0.434649	0.694888	1	Tnnc1	MGI	MGI:98779	Tnnc1		0006937 // regulation of muscle contraction (PMID:21873635 [IBA] PANTHER:PTN000552063|UniProtKB:P63316) /// 0032972 // regulation of muscle filament sliding speed (MGI:MGI:3793933|PMID:10747195 [IMP]) /// 0014883 // transition between fast and slow fiber (MGI:MGI:3829334|PMID:18978355 [IDA]) /// 0006937 // regulation of muscle contraction (GO_REF:0000096|MGI:MGI:4834177 [ISO] UniProtKB:P63316) //…	0043292 // contractile fiber (GO_REF:0000096|MGI:MGI:4417868 [ISO] RGD:1309921) /// 1990584 // cardiac Troponin complex (GO_REF:0000096|MGI:MGI:4834177 [ISO] UniProtKB:P63316) /// 0005861 // troponin complex (PMID:21873635 [IBA] PANTHER:PTN000552063|UniProtKB:P02585|UniProtKB:P63315|UniProtKB:P63316) /// 0005861 // troponin complex (GO_REF:0000096|MGI:MGI:4834177 [ISO] UniProtKB:P63316)	0046872 // metal ion binding (GO_REF:0000004|MGI:MGI:1354194 [IEA] UniProtKB-KW:KW-0479) /// 0048306 // calcium-dependent protein binding (GO_REF:0000096|MGI:MGI:4834177 [ISO] UniProtKB:P63316) /// 0051015 // actin filament binding (MGI:MGI:3793921|PMID:8785301 [IDA]) /// 0031014 // troponin T binding (GO_REF:0000096|MGI:MGI:4834177 [ISO] UniProtKB:P63316) /// 0051015 // actin filament binding (P…	troponin C, cardiac/slow skeletal	cTnC|TnC	protein	taxon:10090	20061207	MGI			17	3.23353	18	2.77094	8	2.19336
Myrf	19	complement(10208272..10240748)	ENSMUSG00000036098	1.2663	2.00344	1.00248	9.80726e-06	0.000416201	0.181464	1.93692	1.47239	0.558157	0.0045908	0.0247964	1	1.22553	2.02757	1.01975	9.72659e-05	0.00147595	1	1.93692	1.51676	0.600996	0.00139193	0.0135965	1	Myrf	MGI	MGI:2684944	Myrf		0048709 // oligodendrocyte differentiation (MGI:MGI:5544144|PMID:24204311 [IMP]) /// 0048709 // oligodendrocyte differentiation (MGI:MGI:5437779|PMID:22956843 [IMP]) /// 0031643 // positive regulation of myelination (MGI:MGI:6258499|PMID:30249802 [IMP]) /// 0048709 // oligodendrocyte differentiation (MGI:MGI:6258499|PMID:30249802 [IMP]) /// 0045893 // positive regulation of transcription, DNA-tem…	0005783 // endoplasmic reticulum (GO_REF:0000004|MGI:MGI:1354194 [IEA] UniProtKB-KW:KW-0256) /// 0016020 // membrane (GO_REF:0000004|MGI:MGI:1354194 [IEA] UniProtKB-KW:KW-0472) /// 0005654 // nucleoplasm (GO_REF:0000096|MGI:MGI:4834177 [ISO] UniProtKB:Q9Y2G1) /// 0005829 // cytosol (GO_REF:0000096|MGI:MGI:4834177 [ISO] UniProtKB:Q9Y2G1) /// 0005789 // endoplasmic reticulum membrane (MGI:MGI:62584…	0043565 // sequence-specific DNA binding (PMID:21873635 [IBA] PANTHER:PTN000989688|dictyBase:DDB_G0284183) /// 0016787 // hydrolase activity (GO_REF:0000004|MGI:MGI:1354194 [IEA] UniProtKB-KW:KW-0378) /// 0003700 // transcription factor activity, sequence-specific DNA binding (MGI:MGI:3850982|PMID:19596243 [TAS]) /// 0003700 // transcription factor activity, sequence-specific DNA binding (MGI:MGI…	myelin regulatory factor	Gm98|LOC225908|LOC386531	protein	taxon:10090	20170627	UniProt			78	1.88425	78	1.52499	65	2.26333
Isoc2b	7	complement(4844959..4870258)	ENSMUSG00000052605	1.80626	1.96632	0.975501	0.00201037	0.0249064	1	1.69015	1.13284	0.179943	0.57199	0.734847	1	1.36327	1.54531	0.627893	0.0778016	0.258899	1	1.80626	-1.10193	-0.14003	0.644863	0.81001	1	Isoc2b	MGI	MGI:1914691	Isoc2b		0008150 // biological_process (GO_REF:0000015|MGI:MGI:2156816 [ND])	0005739 // mitochondrion (MGI:MGI:3852644|PMID:18614015 [HDA]) /// 0005634 // nucleus (GO_REF:0000004|MGI:MGI:1354194 [IEA] UniProtKB-KW:KW-0539) /// 0005737 // cytoplasm (PMID:21873635 [IBA] PANTHER:PTN001797383|UniProtKB:Q96AB3) /// 0005739 // mitochondrion (MGI:MGI:2682130|PMID:14651853 [HDA])	0003674 // molecular_function (GO_REF:0000015|MGI:MGI:2156816 [ND]) /// 0003824 // catalytic activity (GO_REF:0000002|MGI:MGI:2152098 [IEA] InterPro:IPR000868|InterPro:IPR036380)	isochorismatase domain containing 2b	0610042E07Rik	protein	taxon:10090	20100209	MGI			18	2.1354	33	3.16844	16	2.736
Homer3	8	70282827..70294361	ENSMUSG00000003573	8.96487	1.96288	0.972974	1.11022e-16	9.33748e-14	2.05425e-12	5.83908	1.62458	0.700064	6.34734e-07	1.27769e-05	0.0118314	4.39367	-1.29628	-0.37438	0.00281779	0.0232323	1	8.96487	-1.53351	-0.616839	5.07e-08	2.64221e-06	0.00094591	Homer3	MGI	MGI:1347359	Homer3		0007216 // G-protein coupled glutamate receptor signaling pathway (PMID:21873635 [IBA] PANTHER:PTN000857479|RGD:628725) /// 0032703 // negative regulation of interleukin-2 production (GO_REF:0000096|MGI:MGI:4834177 [ISO] UniProtKB:Q9NSC5) /// 0098962 // regulation of postsynaptic neurotransmitter receptor activity (MGI:MGI:6189660|PMID:11418862 [IDA]) /// 0007216 // G-protein coupled glutamate re…	0014069 // postsynaptic density (MGI:MGI:3796010|PMID:18480293 [IDA]) /// 0098978 // glutamatergic synapse (MGI:MGI:5570507|PMID:24530450 [IDA]) /// 0030425 // dendrite (PMID:21873635 [IBA] PANTHER:PTN000099620|RGD:620705|RGD:628725) /// 0045178 // basal part of cell (MGI:MGI:3525625|PMID:12860966 [IDA]) /// 0045202 // synapse (GO_REF:0000004|MGI:MGI:1354194 [IEA] UniProtKB-KW:KW-0770) /// 001406…	0005515 // protein binding (MGI:MGI:5086111|PMID:18218901 [IPI] UniProtKB:Q60591) /// 0005515 // protein binding (MGI:MGI:5512845|PMID:16979624 [IPI] UniProtKB:Q14517) /// 0005515 // protein binding (MGI:MGI:3689801|PMID:16098226 [IPI] UniProtKB:P63015) /// 0008022 // protein C-terminus binding (MGI:MGI:3689801|PMID:16098226 [IPI] UniProtKB:P63015) /// 0019904 // protein domain specific binding (…	homer scaffolding protein 3		protein	taxon:10090	20120911	MGI			296	14.2333	325	12.6481	195	13.5157
H2-M5	17	complement(36984061..36989537)	ENSMUSG00000024459	2.09186	1.95633	0.96815	0.00213037	0.0260187	1	1.61079	2.65203	1.4071	0.000107538	0.00109	1	1.04038	-1.83197	-0.873392	0.0272367	0.125832	1	2.09186	-1.32524	-0.406252	0.174908	0.425623	1	H2-M5	MGI	MGI:95917	H2-M5		0002474 // antigen processing and presentation of peptide antigen via MHC class I (PMID:21873635 [IBA] MGI:MGI:95904|PANTHER:PTN000422452|UniProtKB:P01891) /// 0001916 // positive regulation of T cell mediated cytotoxicity (PMID:21873635 [IBA] MGI:MGI:95896|MGI:MGI:95904|MGI:MGI:95915|MGI:MGI:95938|MGI:MGI:95957|PANTHER:PTN002497567|RGD:1595924|UniProtKB:P13747|UniProtKB:P30511) /// 0006955 // im…	0005886 // plasma membrane (PMID:21873635 [IBA] MGI:MGI:107674|MGI:MGI:109431|MGI:MGI:109432|MGI:MGI:1861032|MGI:MGI:1925027|MGI:MGI:95896|MGI:MGI:95904|MGI:MGI:95915|MGI:MGI:95938|PANTHER:PTN002314307|RGD:2793|UniProtKB:P01891|UniProtKB:P13747|UniProtKB:P17693|UniProtKB:P30511|UniProtKB:Q30201|UniProtKB:Q95460|UniProtKB:Q9BZM6) /// 0005615 // extracellular space (PMID:21873635 [IBA] MGI:MGI:9592…	0042605 // peptide antigen binding (PMID:21873635 [IBA] MGI:MGI:95904|MGI:MGI:95915|MGI:MGI:95938|PANTHER:PTN000422452|UniProtKB:P01891|UniProtKB:P13747|UniProtKB:Q31612) /// 0005102 // receptor binding (PMID:21873635 [IBA] PANTHER:PTN000422452|UniProtKB:P01891|UniProtKB:P13747|UniProtKB:P17693|UniProtKB:Q31612)	Histocompatibility 2, M region locus 5	UniProtKB:A7VMS3|PTN000422739	protein	taxon:10090	20170228	GO_Central			24	2.65861	36	3.22754	23	3.6725
Aim2	1	173350879..173466040	ENSMUSG00000037860	1.3381	1.94861	0.962447	0.00019794	0.00430375	1	1.4936	2.03178	1.02274	0.00132452	0.00907019	1	0.682537	1.05683	0.0797373	0.82406	0.919821	1	1.4936	1.11929	0.162584	0.430977	0.691914	1	Aim2	MGI	MGI:2686159	Aim2		0050718 // positive regulation of interleukin-1 beta secretion (GO_REF:0000096|MGI:MGI:4834177 [ISO] UniProtKB:O14862) /// 0035458 // cellular response to interferon-beta (MGI:MGI:3836373|PMID:19158679 [IDA]) /// 0032731 // positive regulation of interleukin-1 beta production (MGI:MGI:3839523|PMID:19158676 [IDA]) /// 0032731 // positive regulation of interleukin-1 beta production (GO_REF:0000096|…	0005737 // cytoplasm (GO_REF:0000096|MGI:MGI:4834177 [ISO] UniProtKB:O14862) /// 0097169 // AIM2 inflammasome complex (GO_REF:0000096|MGI:MGI:4834177 [ISO] UniProtKB:O14862) /// 0005737 // cytoplasm (MGI:MGI:3836373|PMID:19158679 [IDA]) /// 0097169 // AIM2 inflammasome complex (MGI:MGI:3836373|PMID:19158679 [IDA]) /// 0005634 // nucleus (GO_REF:0000004|MGI:MGI:1354194 [IEA] UniProtKB-KW:KW-0539) …	0005515 // protein binding (MGI:MGI:3836373|PMID:19158679 [IPI] UniProtKB:Q9EPB4) /// 0003690 // double-stranded DNA binding (GO_REF:0000096|MGI:MGI:4834177 [ISO] UniProtKB:O14862) /// 0003677 // DNA binding (GO_REF:0000004|MGI:MGI:1354194 [IEA] UniProtKB-KW:KW-0238) /// 0003690 // double-stranded DNA binding (MGI:MGI:5543888|PMID:23567559 [IDA]) /// 0042802 // identical protein binding (MGI:MGI:…	absent in melanoma 2	Ifi210|LOC383619	protein	taxon:10090	20120816	MGI			45	2.12583	48	1.8352	30	2.04281
Doc2g	19	4003313..4007005	ENSMUSG00000024871	3.62071	1.93288	0.950751	7.06134e-06	0.000317126	0.130656	2.18156	-1.01684	-0.0240944	0.94596	0.970436	1	2.01096	1.14084	0.190094	0.590022	0.780282	1	3.62071	-1.70614	-0.770735	0.000271694	0.00377719	1	Doc2g	MGI	MGI:1926250	Doc2g		0061669 // spontaneous neurotransmitter secretion (MGI:MGI:5141208|PMID:21521611 [IGI] MGI:MGI:102788|MGI:MGI:109446|MGI:MGI:1100497)	0016020 // membrane (GO_REF:0000002|MGI:MGI:2152098 [IEA] InterPro:IPR001565)		double C2, gamma	D830013O18Rik	protein	taxon:10090	20191229	UniProt			64	5.56207	74	5.20493	48	6.01296
Fa2h	8	complement(111345135..111393824)	ENSMUSG00000033579	0.844187	1.921	0.941861	0.00263728	0.0303641	1	1.36963	1.42998	0.515996	0.069063	0.200052	1	0.903145	2.11976	1.0839	0.00165259	0.0152012	1	1.36963	1.62682	0.702052	0.00979662	0.0604817	1	Fa2h	MGI	MGI:2443327	Fa2h		0006629 // lipid metabolic process (GO_REF:0000002|MGI:MGI:2152098 [IEA] InterPro:IPR014430) /// 0006682 // galactosylceramide biosynthetic process (GO_REF:0000096|MGI:MGI:4417868 [ISO] RGD:1310347) /// 0032286 // central nervous system myelin maintenance (MGI:MGI:4950761|PMID:21491498 [IMP] MGI:MGI:4430585) /// 0044857 // plasma membrane raft organization (MGI:MGI:6245295|PMID:22517924 [IMP]) //…	0043231 // intracellular membrane-bounded organelle (GO_REF:0000004|MGI:MGI:1354194 [IEA] UniProtKB-KW:KW-0492) /// 0016021 // integral component of membrane (GO_REF:0000002|MGI:MGI:2152098 [IEA] InterPro:IPR014430) /// 0016020 // membrane (GO_REF:0000096|MGI:MGI:4834177 [ISO] UniProtKB:Q7L5A8) /// 0016021 // integral component of membrane (GO_REF:0000004|MGI:MGI:1354194 [IEA] UniProtKB-KW:KW-081…	0046872 // metal ion binding (GO_REF:0000004|MGI:MGI:1354194 [IEA] UniProtKB-KW:KW-0479) /// 0080132 // fatty acid alpha-hydroxylase activity (MGI:MGI:3696647|PMID:15658937 [IDA]) /// 0080132 // fatty acid alpha-hydroxylase activity (PMID:21873635 [IBA] MGI:MGI:2443327|PANTHER:PTN000304948|SGD:S000004885|TAIR:locus:2061564|TAIR:locus:2133054) /// 0005506 // iron ion binding (GO_REF:0000002|MGI:MG…	fatty acid 2-hydroxylase	Faxdc1|G630055L08Rik	protein	taxon:10090	20120507	MGI			28	1.5409	25	1.11348	16	1.26919
Pdzph1	17	complement(58878808..58991375)	ENSMUSG00000024227	0.646693	1.92062	0.941571	0.00120019	0.0173131	1	0.605436	1.23799	0.308002	0.283999	0.510782	1	0.451595	1.37116	0.455398	0.156441	0.399702	1	0.646693	-1.10988	-0.150408	0.568123	0.7654	1	Pdzph1	MGI	MGI:1916489	Pdzph1		0008150 // biological_process (GO_REF:0000015|MGI:MGI:2156816 [ND])	0005575 // cellular_component (GO_REF:0000015|MGI:MGI:2156816 [ND])	0003674 // molecular_function (GO_REF:0000015|MGI:MGI:2156816 [ND])	PDZ and pleckstrin homology domains 1	2610034M16Rik	protein	taxon:10090	20100202	MGI			31	0.967972	32	0.808682	30	1.35025
Atf5	7	complement(44812256..44816658)	ENSMUSG00000038539	20.7171	1.91968	0.940868	0	0	0	20.6422	1.92236	0.942879	0	0	0	10.4008	-1.03088	-0.0438757	0.781004	0.894432	1	20.7171	-1.00996	-0.0142914	0.893364	0.956033	1	Atf5	MGI	MGI:2141857	Atf5		0050768 // negative regulation of neurogenesis (GO_REF:0000096|MGI:MGI:4417868 [ISO] RGD:628902) /// 0009791 // post-embryonic development (MGI:MGI:5461281|PMID:23090999 [IMP] MGI:MGI:5467393) /// 0021889 // olfactory bulb interneuron differentiation (MGI:MGI:5461281|PMID:23090999 [IMP] MGI:MGI:5467393) /// 0021891 // olfactory bulb interneuron development (MGI:MGI:5461281|PMID:23090999 [IMP] MGI…	0005634 // nucleus (MGI:MGI:5689090|PMID:22095825 [IDA]) /// 0005856 // cytoskeleton (GO_REF:0000004|MGI:MGI:1354194 [IEA] UniProtKB-KW:KW-0206) /// 0005634 // nucleus (GO_REF:0000096|MGI:MGI:4834177 [ISO] UniProtKB:Q9Y2D1) /// 0005667 // transcription factor complex (MGI:MGI:1355392|PMID:10777215 [IDA]) /// 0005737 // cytoplasm (GO_REF:0000004|MGI:MGI:1354194 [IEA] UniProtKB-KW:KW-0963) /// 0005…	0019900 // kinase binding (GO_REF:0000096|MGI:MGI:4834177 [ISO] UniProtKB:Q9Y2D1) /// 0000977 // RNA polymerase II regulatory region sequence-specific DNA binding (PMID:21873635 [IBA] FB:FBgn0000370|MGI:MGI:88096|PANTHER:PTN000315883|UniProtKB:Q9Y2D1) /// 0003682 // chromatin binding (MGI:MGI:5688824|PMID:24216764 [IDA]) /// 0003682 // chromatin binding (GO_REF:0000096|MGI:MGI:4834177 [ISO] UniPr…	activating transcription factor 5	AFTA|Atf7|Atfx|ODA-10	protein	taxon:10090	20131019	MGI			460	31.6529	545	30.3514	339	33.6238
Ccl6	11	complement(83587882..83593087)	ENSMUSG00000018927	1.24864	1.91647	0.93845	0.00294707	0.0326879	1	1.96432	2.27035	1.18291	0.000171718	0.00161903	1	0.811708	1.28113	0.357418	0.367802	0.640132	1	1.96432	1.53698	0.620102	0.0281826	0.13031	1	Ccl6	MGI	MGI:98263	Ccl6		0006935 // chemotaxis (GO_REF:0000004|MGI:MGI:1354194 [IEA] UniProtKB-KW:KW-0145) /// 0030593 // neutrophil chemotaxis (PMID:21873635 [IBA] MGI:MGI:1097153|PANTHER:PTN000245709|RGD:3645|RGD:3647|UniProtKB:P10147) /// 0070374 // positive regulation of ERK1 and ERK2 cascade (PMID:21873635 [IBA] PANTHER:PTN000245709|UniProtKB:O00585|UniProtKB:P10147|UniProtKB:Q99731) /// 0002548 // monocyte chemotax…	0005576 // extracellular region (GO_REF:0000002|MGI:MGI:2152098 [IEA] InterPro:IPR000827|InterPro:IPR001811|InterPro:IPR036048) /// 0005615 // extracellular space (PMID:21873635 [IBA] MGI:MGI:101878|MGI:MGI:104593|MGI:MGI:1306779|MGI:MGI:98259|MGI:MGI:98260|MGI:MGI:98261|MGI:MGI:98262|MGI:MGI:99512|PANTHER:PTN000245709|RGD:3644|RGD:3645|RGD:3646|RGD:69069|UniProtKB:P10147|UniProtKB:P22362|UniProt…	0008009 // chemokine activity (GO_REF:0000096|MGI:MGI:4417868 [ISO] RGD:1303200) /// 0005125 // cytokine activity (GO_REF:0000004|MGI:MGI:1354194 [IEA] UniProtKB-KW:KW-0202) /// 0048020 // CCR chemokine receptor binding (PMID:21873635 [IBA] MGI:MGI:108224|MGI:MGI:1329031|MGI:MGI:1346316|MGI:MGI:98259|MGI:MGI:98262|MGI:MGI:99512|PANTHER:PTN000245709|RGD:619924|UniProtKB:O00175|UniProtKB:O15444|Uni…	chemokine (C-C motif) ligand 6	c10|MRP-1|Scya6	protein	taxon:10090	20191229	UniProt			22	2.09519	23	1.77278	14	1.92185
Prtn3	10	79874476..79883174	ENSMUSG00000057729	4.94196	1.89426	0.921633	2.35522e-05	0.00083805	0.435786	4.27537	1.56294	0.644263	0.00303722	0.0177695	1	2.54026	1.023	0.0328025	0.893644	0.959028	1	4.94196	-1.16284	-0.217652	0.250184	0.520946	1	Prtn3	MGI	MGI:893580	Prtn3		0006509 // membrane protein ectodomain proteolysis (GO_REF:0000096|MGI:MGI:4834177 [ISO] UniProtKB:P24158) /// 0050765 // negative regulation of phagocytosis (GO_REF:0000096|MGI:MGI:4834177 [ISO] UniProtKB:P24158) /// 0097029 // mature conventional dendritic cell differentiation (GO_REF:0000096|MGI:MGI:4834177 [ISO] UniProtKB:P24158) /// 0043547 // positive regulation of GTPase activity (GO_REF:0…	0005764 // lysosome (GO_REF:0000004|MGI:MGI:1354194 [IEA] UniProtKB-KW:KW-0458) /// 0044853 // plasma membrane raft (GO_REF:0000096|MGI:MGI:4834177 [ISO] UniProtKB:P24158) /// 0005829 // cytosol (GO_REF:0000096|MGI:MGI:4834177 [ISO] UniProtKB:P24158) /// 0005886 // plasma membrane (GO_REF:0000096|MGI:MGI:4834177 [ISO] UniProtKB:P24158) /// 0035578 // azurophil granule lumen (GO_REF:0000096|MGI:MG…	0004252 // serine-type endopeptidase activity (PMID:21873635 [IBA] MGI:MGI:2679229|PANTHER:PTN001207468|UniProtKB:P24158) /// 0016787 // hydrolase activity (GO_REF:0000004|MGI:MGI:1354194 [IEA] UniProtKB-KW:KW-0378) /// 0008236 // serine-type peptidase activity (GO_REF:0000004|MGI:MGI:1354194 [IEA] UniProtKB-KW:KW-0720) /// 0004252 // serine-type endopeptidase activity (GO_REF:0000096|MGI:MGI:483…	proteinase 3	mPR3|myeloblastin|PR3	protein	taxon:10090	20151002	MGI			69	8.97785	69	7.26605	35	6.5642
Cnbd2	2	156312299..156375638	ENSMUSG00000038085	3.8141	1.87568	0.907414	3.33616e-08	3.50733e-06	0.000617289	3.62319	1.44457	0.530645	0.00504261	0.0267561	1	2.30565	1.22171	0.288896	0.216239	0.481142	1	3.8141	-1.04668	-0.0658223	0.595257	0.78408	1	Cnbd2	MGI	MGI:1918123	Cnbd2		0007283 // spermatogenesis (PMID:21873635 [IBA] MGI:MGI:1918123|PANTHER:PTN000544139) /// 0007283 // spermatogenesis (MGI:MGI:5559917|PMID:24339785 [IMP] MGI:MGI:5582743)	0005829 // cytosol (MGI:MGI:5559917|PMID:24339785 [IDA]) /// 0005737 // cytoplasm (GO_REF:0000004|MGI:MGI:1354194 [IEA] UniProtKB-KW:KW-0963)	0030552 // cAMP binding (PMID:21873635 [IBA] MGI:MGI:1918123|PANTHER:PTN000544139) /// 0000166 // nucleotide binding (GO_REF:0000004|MGI:MGI:1354194 [IEA] UniProtKB-KW:KW-0547) /// 0030552 // cAMP binding (MGI:MGI:5559917|PMID:24339785 [IDA])	cyclic nucleotide binding domain containing 2	4921517L17Rik|5430421B09Rik	protein	taxon:10090	20191229	UniProt			142	6.81619	143	5.55541	77	5.32764
Lims2	18	31922290..31958619	ENSMUSG00000024395	4.06371	1.85783	0.893618	8.01569e-07	5.18581e-05	0.0148314	5.21172	1.43233	0.518366	0.000887535	0.00647501	1	3.39629	1.6271	0.702306	3.78899e-05	0.000670963	0.699144	5.21172	1.27868	0.35465	0.026911	0.126373	1	Lims2	MGI	MGI:2385067	Lims2		1900026 // positive regulation of substrate adhesion-dependent cell spreading (PMID:21873635 [IBA] PANTHER:PTN001198022|UniProtKB:P48059) /// 2000346 // negative regulation of hepatocyte proliferation (MGI:MGI:5559100|PMID:24058607 [IGI] MGI:MGI:1195263) /// 2001046 // positive regulation of integrin-mediated signaling pathway (MGI:MGI:4867167|PMID:19652092 [IGI] MGI:MGI:1195263) /// 0098609 // c…	0005911 // cell-cell junction (PMID:21873635 [IBA] PANTHER:PTN001198022|UniProtKB:P48059|WB:WBGene00006826|ZFIN:ZDB-GENE-050522-236) /// 0005737 // cytoplasm (PMID:21873635 [IBA] PANTHER:PTN001198022|UniProtKB:P48059|WB:WBGene00004030|WB:WBGene00006826|ZFIN:ZDB-GENE-050522-236) /// 0005886 // plasma membrane (GO_REF:0000004|MGI:MGI:1354194 [IEA] UniProtKB-KW:KW-1003) /// 0005925 // focal adhesion…	0046872 // metal ion binding (GO_REF:0000004|MGI:MGI:1354194 [IEA] UniProtKB-KW:KW-0479) /// 0003674 // molecular_function (GO_REF:0000015|MGI:MGI:2156816 [ND])	LIM and senescent cell antigen like domains 2	PINCH2	protein	taxon:10090	20030509	MGI			119	6.19341	151	6.36043	91	6.82677
Slc6a20a	9	complement(123634770..123678885)	ENSMUSG00000036814	2.37291	1.85082	0.888168	5.53817e-05	0.00163956	1	3.46322	1.64275	0.716109	4.57144e-05	0.000525238	0.852116	1.94185	1.58403	0.6636	0.00111785	0.0110896	1	3.46322	1.44482	0.530885	0.00297221	0.0247667	1	Slc6a20a	MGI	MGI:2143217	Slc6a20a		0015816 // glycine transport (GO_REF:0000096|MGI:MGI:4834177 [ISO] UniProtKB:Q9NP91) /// 0035524 // proline transmembrane transport (MGI:MGI:3820712|PMID:19029042 [IDA]) /// 0015824 // proline transport (GO_REF:0000096|MGI:MGI:4834177 [ISO] UniProtKB:Q9NP91) /// 0006810 // transport (PMID:21873635 [IBA] FB:FBgn0034911|MGI:MGI:1270850|PANTHER:PTN000177662|RGD:620788|RGD:628737) /// 0006865 // amin…	0016324 // apical plasma membrane (MGI:MGI:3612616|PMID:16174864 [IDA]) /// 0005886 // plasma membrane (PMID:21873635 [IBA] FB:FBgn0035969|FB:FBgn0039915|MGI:MGI:1336891|MGI:MGI:1336892|MGI:MGI:95627|MGI:MGI:95760|PANTHER:PTN000177662|RGD:3714|RGD:3715|RGD:620533|RGD:621822|UniProtKB:P31645|UniProtKB:Q01959|UniProtKB:Q9Y345|WB:WBGene00004909) /// 0016020 // membrane (GO_REF:0000004|MGI:MGI:135419…	0015171 // amino acid transmembrane transporter activity (GO_REF:0000096|MGI:MGI:4834177 [ISO] UniProtKB:Q9NP91) /// 0015193 // L-proline transmembrane transporter activity (PMID:21873635 [IBA] MGI:MGI:2143217|PANTHER:PTN002614440) /// 0015193 // L-proline transmembrane transporter activity (MGI:MGI:3820712|PMID:19029042 [IDA]) /// 0015171 // amino acid transmembrane transporter activity (GO_REF:…	solute carrier family 6 (neurotransmitter transporter), member 20A	A730081N20Rik|Xtrp3s1	protein	taxon:10090	20191229	UniProt			126	4.23105	154	4.18528	57	2.75895
Ccdc62	5	123930679..123969895	ENSMUSG00000061882	0.699771	1.84794	0.885914	0.00327322	0.0351914	1	0.567133	1.8156	0.860446	0.0189396	0.0756448	1	0.365193	-1.26614	-0.340435	0.356298	0.629347	1	0.699771	-1.27119	-0.346178	0.22729	0.49236	1	Ccdc62	MGI	MGI:2684996	Ccdc62		0045944 // positive regulation of transcription from RNA polymerase II promoter (GO_REF:0000096|MGI:MGI:4834177 [ISO] UniProtKB:Q6P9F0) /// 0001835 // blastocyst hatching (MGI:MGI:5913376|PMID:27869233 [IMP]) /// 0071392 // cellular response to estradiol stimulus (GO_REF:0000096|MGI:MGI:4834177 [ISO] UniProtKB:Q6P9F0)	0005654 // nucleoplasm (GO_REF:0000096|MGI:MGI:4834177 [ISO] UniProtKB:Q6P9F0) /// 0005737 // cytoplasm (GO_REF:0000004|MGI:MGI:1354194 [IEA] UniProtKB-KW:KW-0963) /// 0005886 // plasma membrane (GO_REF:0000096|MGI:MGI:4834177 [ISO] UniProtKB:Q6P9F0) /// 0005634 // nucleus (GO_REF:0000096|MGI:MGI:4834177 [ISO] UniProtKB:Q6P9F0)	0030374 // ligand-dependent nuclear receptor transcription coactivator activity (GO_REF:0000096|MGI:MGI:4834177 [ISO] UniProtKB:Q6P9F0) /// 0030331 // estrogen receptor binding (GO_REF:0000096|MGI:MGI:4834177 [ISO] UniProtKB:Q6P9F0)	coiled-coil domain containing 62	G1-485-3|LOC208908|repro29	protein	taxon:10090	20180912	MGI			28	0.977078	43	1.21441	23	1.15688
Eef1akmt4	16	20611593..20619011	ENSMUSG00000115219	1.81255	1.8455	0.88401	0.00228034	0.0272565	1	1.55487	1.98114	0.986331	0.00124188	0.00859589	1	0.914263	-1.27888	-0.354879	0.30983	0.58226	1	1.81255	-1.16922	-0.225545	0.365392	0.635037	1	Eef1akmt4	MGI	MGI:5903914	Eef1akmt4		0032259 // methylation (GO_REF:0000004|MGI:MGI:1354194 [IEA] UniProtKB-KW:KW-0489)		0008168 // methyltransferase activity (GO_REF:0000004|MGI:MGI:1354194 [IEA] UniProtKB-KW:KW-0489) /// 0008168 // methyltransferase activity (GO_REF:0000002|MGI:MGI:2152098 [IEA] InterPro:IPR013216) /// 0016740 // transferase activity (GO_REF:0000004|MGI:MGI:1354194 [IEA] UniProtKB-KW:KW-0808)	EEF1A lysine methyltransferase 4		protein	taxon:10090	20191229	UniProt			29	2.4641	50	3.4384	20	2.44952
Fap	2	complement(62500943..62574075)	ENSMUSG00000000392	0.914346	1.8401	0.879782	0.00261209	0.0301131	1	1.3255	2.00043	1.00031	0.000249903	0.00223307	1	0.612388	1.30718	0.386462	0.274579	0.553901	1	1.3255	1.40876	0.494425	0.0501296	0.191183	1	Fap	MGI	MGI:109608	Fap		0001525 // angiogenesis (GO_REF:0000004|MGI:MGI:1354194 [IEA] UniProtKB-KW:KW-0037) /// 0010716 // negative regulation of extracellular matrix disassembly (GO_REF:0000096|MGI:MGI:4834177 [ISO] UniProtKB:Q12884) /// 0051603 // proteolysis involved in cellular protein catabolic process (GO_REF:0000096|MGI:MGI:4834177 [ISO] UniProtKB:Q12884) /// 1902362 // melanocyte apoptotic process (MGI:MGI:30471…	0030027 // lamellipodium (GO_REF:0000096|MGI:MGI:4834177 [ISO] UniProtKB:Q12884) /// 0071438 // invadopodium membrane (GO_REF:0000096|MGI:MGI:4834177 [ISO] UniProtKB:Q12884) /// 0005576 // extracellular region (GO_REF:0000004|MGI:MGI:1354194 [IEA] UniProtKB-KW:KW-0964) /// 0016020 // membrane (GO_REF:0000004|MGI:MGI:1354194 [IEA] UniProtKB-KW:KW-0472) /// 0005886 // plasma membrane (GO_REF:000009…	0008233 // peptidase activity (MGI:MGI:1275846|PMID:9688278 [IDA]) /// 0004175 // endopeptidase activity (GO_REF:0000096|MGI:MGI:4834177 [ISO] UniProtKB:Q12884) /// 0016787 // hydrolase activity (GO_REF:0000004|MGI:MGI:1354194 [IEA] UniProtKB-KW:KW-0378) /// 0008233 // peptidase activity (GO_REF:0000008|MGI:MGI:2154458 [ISO] UniProtKB:Q12884) /// 0042803 // protein homodimerization activity (GO_R…	fibroblast activation protein		protein	taxon:10090	20191229	UniProt			32	1.52272	44	1.69453	14	0.960259
Gsdmd	15	75862327..75867408	ENSMUSG00000022575	0.891623	1.84009	0.879773	0.00427701	0.0428465	1	0.801961	-1.04074	-0.0576075	0.861918	0.931198	1	0.785052	1.68021	0.748639	0.0457363	0.17998	1	0.891623	-1.11835	-0.161377	0.583255	0.776051	1	Gsdmd	MGI	MGI:1916396	Gsdmd		0006954 // inflammatory response (GO_REF:0000004|MGI:MGI:1354194 [IEA] UniProtKB-KW:KW-0395) /// 0035915 // pore formation in membrane of other organism (MGI:MGI:5796057|PMID:27383986 [IDA]) /// 0012501 // programmed cell death (GO_REF:0000004|MGI:MGI:1354194 [IEA] UniProtKB-KW:KW-1210) /// 0042742 // defense response to bacterium (PMID:21873635 [IBA] MGI:MGI:1916396|PANTHER:PTN000419132) /// 000…	0005615 // extracellular space (MGI:MGI:5796057|PMID:27383986 [IDA]) /// 0005829 // cytosol (MGI:MGI:5796057|PMID:27383986 [IDA]) /// 0005654 // nucleoplasm (GO_REF:0000096|MGI:MGI:4834177 [ISO] UniProtKB:P57764) /// 0072559 // NLRP3 inflammasome complex (PMID:21873635 [IBA] MGI:MGI:1916396|PANTHER:PTN000419163) /// 0061702 // inflammasome complex (GO_REF:0000004|MGI:MGI:1354194 [IEA] UniProtKB-K…	0001786 // phosphatidylserine binding (MGI:MGI:5796057|PMID:27383986 [IDA]) /// 0005546 // phosphatidylinositol-4,5-bisphosphate binding (PMID:21873635 [IBA] MGI:MGI:1916396|PANTHER:PTN000419132) /// 0070273 // phosphatidylinositol-4-phosphate binding (PMID:21873635 [IBA] MGI:MGI:1916396|PANTHER:PTN000419132) /// 0001786 // phosphatidylserine binding (PMID:21873635 [IBA] MGI:MGI:1916396|PANTHER:P…	gasdermin D	1810036L03Rik|DF5L|Dfna5l|Gsdmdc1|M2-4	protein	taxon:10090	20160718	UniProt			17	1.23484	25	1.4697	15	1.57052
Xntrpc	7	102065713..102096864	ENSMUSG00000070425	1.02439	1.83162	0.873116	0.000116751	0.00293511	1	0.728512	2.35722	1.23709	3.34295e-06	5.50465e-05	0.0623126	0.533904	-1.91908	-0.940412	0.000498294	0.00573225	1	1.02439	-1.43391	-0.519956	0.01659	0.0893276	1	Xntrpc	MGI	MGI:5546370	Xntrpc		0006828 // manganese ion transport (PMID:21873635 [IBA] MGI:MGI:1349470|PANTHER:PTN000012230) /// 0070588 // calcium ion transmembrane transport (PMID:21873635 [IBA] FB:FBgn0003861|FB:FBgn0005614|PANTHER:PTN000012230|UniProtKB:Q13507) /// 0051480 // regulation of cytosolic calcium ion concentration (PMID:21873635 [IBA] MGI:MGI:109523|MGI:MGI:109527|PANTHER:PTN000012230|RGD:619787|RGD:619788|UniPr…	0005887 // integral component of plasma membrane (PMID:21873635 [IBA] PANTHER:PTN000012230|RGD:621276|UniProtKB:Q13507|WB:WBGene00004976|ZFIN:ZDB-GENE-120329-1) /// 0034703 // cation channel complex (PMID:21873635 [IBA] FB:FBgn0003861|FB:FBgn0005614|FB:FBgn0032593|PANTHER:PTN000012230|UniProtKB:Q9UBN4|UniProtKB:Q9UL62)	0015279 // store-operated calcium channel activity (PMID:21873635 [IBA] MGI:MGI:109523|MGI:MGI:109525|MGI:MGI:109527|MGI:MGI:109528|PANTHER:PTN000012230|UniProtKB:Q9UBN4|WB:WBGene00004976) /// 0070679 // inositol 1,4,5 trisphosphate binding (PMID:21873635 [IBA] MGI:MGI:109524|MGI:MGI:109525|MGI:MGI:109527|PANTHER:PTN000012230|UniProtKB:P48995|UniProtKB:Q13507|UniProtKB:Q9Y210)	Xndc1-transient receptor potential cation channel, subfamily C, member 2 readthrough	UniProtKB:F8VQM8|PTN002468125	protein	taxon:10090	20170228	GO_Central			81	1.9581	81	1.58476	39	1.35896
Ppox	1	complement(171275990..171281186)	ENSMUSG00000062729	9.35837	1.8284	0.870585	1.53967e-11	4.45133e-09	2.84885e-07	8.13674	1.56081	0.642296	1.11511e-05	0.000156873	0.207856	4.91158	-1.01342	-0.0192386	0.909577	0.968035	1	9.35837	-1.15979	-0.213868	0.14701	0.385181	1	Ppox	MGI	MGI:104968	Ppox		0006779 // porphyrin-containing compound biosynthetic process (GO_REF:0000096|MGI:MGI:4834177 [ISO] UniProtKB:P50336) /// 0006783 // heme biosynthetic process (GO_REF:0000096|MGI:MGI:4417868 [ISO] RGD:1310543) /// 0055114 // oxidation-reduction process (GO_REF:0000096|MGI:MGI:4834177 [ISO] UniProtKB:P50336) /// 0006783 // heme biosynthetic process (MGI:MGI:3687447|PMID:3346226 [IDA]) /// 0006783 …	0031304 // intrinsic component of mitochondrial inner membrane (PMID:21873635 [IBA] MGI:MGI:104968|PANTHER:PTN000077911|RGD:1310543) /// 0005739 // mitochondrion (MGI:MGI:3852644|PMID:18614015 [HDA]) /// 0031304 // intrinsic component of mitochondrial inner membrane (MGI:MGI:3687447|PMID:3346226 [IDA]) /// 0005739 // mitochondrion (GO_REF:0000096|MGI:MGI:4417868 [ISO] RGD:1310543) /// 0005743 // …	0004729 // oxygen-dependent protoporphyrinogen oxidase activity (GO_REF:0000096|MGI:MGI:4417868 [ISO] RGD:1310543) /// 0004729 // oxygen-dependent protoporphyrinogen oxidase activity (PMID:21873635 [IBA] MGI:MGI:104968|PANTHER:PTN000077911|RGD:1310543|SGD:S000000816|TAIR:locus:2133397|UniProtKB:P50336) /// 0004729 // oxygen-dependent protoporphyrinogen oxidase activity (MGI:MGI:3687447|PMID:33462…	protoporphyrinogen oxidase		protein	taxon:10090	20070118	MGI			216	15.8154	247	14.6369	139	14.67
Deup1	9	complement(15559864..15627933)	ENSMUSG00000039977	1.27987	1.82653	0.869109	0.00120049	0.0173131	1	0.929987	2.89954	1.53583	1.29987e-06	2.40372e-05	0.0242295	0.671012	-2.23931	-1.16305	0.0010345	0.0104574	1	1.27987	-1.38745	-0.472441	0.0561197	0.206229	1	Deup1	MGI	MGI:2443026	Deup1		0007099 // centriole replication (PMID:21873635 [IBA] MGI:MGI:2158560|PANTHER:PTN000430010|UniProtKB:Q96MT8) /// 1903251 // multi-ciliated epithelial cell differentiation (PMID:21873635 [IBA] MGI:MGI:2443026|PANTHER:PTN000779441) /// 1903251 // multi-ciliated epithelial cell differentiation (MGI:MGI:5527201|PMID:24240477 [IDA]) /// 0098535 // de novo centriole assembly involved in multi-ciliated …	0005814 // centriole (PMID:21873635 [IBA] MGI:MGI:2158560|PANTHER:PTN000430010) /// 0005737 // cytoplasm (GO_REF:0000004|MGI:MGI:1354194 [IEA] UniProtKB-KW:KW-0963) /// 0098536 // deuterosome (MGI:MGI:5527201|PMID:24240477 [IDA]) /// 0098536 // deuterosome (PMID:21873635 [IBA] MGI:MGI:2443026|PANTHER:PTN000779441)	0042802 // identical protein binding (GO_REF:0000096|MGI:MGI:4834177 [ISO] UniProtKB:Q05D60) /// 0005515 // protein binding (MGI:MGI:5527201|PMID:24240477 [IPI] UniProtKB:A2AUM9)	deuterosome assembly protein 1	4933401K09Rik|Ccdc67	protein	taxon:10090	20131129	UniProt			33	1.36684	73	2.44711	39	2.32841
Sbk3	7	complement(4965260..4971168)	ENSMUSG00000085272	0.844364	1.82393	0.867053	0.00461224	0.0454179	1	1.04761	2.46189	1.29977	1.00194e-05	0.000143332	0.186761	0.448263	-1.13612	-0.184118	0.594022	0.783424	1	1.04761	1.21543	0.281461	0.295571	0.560035	1	Sbk3	MGI	MGI:2685924	Sbk3		0016310 // phosphorylation (GO_REF:0000004|MGI:MGI:1354194 [IEA] UniProtKB-KW:KW-0418)	0005575 // cellular_component (GO_REF:0000015|MGI:MGI:2156816 [ND])	0005524 // ATP binding (GO_REF:0000002|MGI:MGI:2152098 [IEA] InterPro:IPR000719|InterPro:IPR017441) /// 0004672 // protein kinase activity (GO_REF:0000002|MGI:MGI:2152098 [IEA] InterPro:IPR000719|InterPro:IPR008271) /// 0005524 // ATP binding (GO_REF:0000004|MGI:MGI:1354194 [IEA] UniProtKB-KW:KW-0067) /// 0016301 // kinase activity (GO_REF:0000004|MGI:MGI:1354194 [IEA] UniProtKB-KW:KW-0418) /// 0…	SH3 domain binding kinase family, member 3	Gm1078|LOC381835	protein	taxon:10090	20191229	UniProt			37	1.58717	34	1.18039	22	1.3603
Cyb5rl	4	107066988..107088268	ENSMUSG00000028621	1.13944	1.82319	0.866463	8.43985e-06	0.000366624	0.156163	1.36083	1.90229	0.927735	3.14591e-06	5.21706e-05	0.0586398	0.666689	1.1227	0.166977	0.438096	0.703406	1	1.36083	1.19368	0.255411	0.123453	0.34542	1	Cyb5rl	MGI	MGI:1919657	Cyb5rl		0055114 // oxidation-reduction process (GO_REF:0000004|MGI:MGI:1354194 [IEA] UniProtKB-KW:KW-0560) /// 0055114 // oxidation-reduction process (GO_REF:0000002|MGI:MGI:2152098 [IEA] InterPro:IPR001433|InterPro:IPR001709|InterPro:IPR001834|InterPro:IPR017927)	0005654 // nucleoplasm (GO_REF:0000096|MGI:MGI:4834177 [ISO] UniProtKB:Q6IPT4)	0016491 // oxidoreductase activity (GO_REF:0000004|MGI:MGI:1354194 [IEA] UniProtKB-KW:KW-0560) /// 0016491 // oxidoreductase activity (GO_REF:0000002|MGI:MGI:2152098 [IEA] InterPro:IPR001433|InterPro:IPR001709|InterPro:IPR001834|InterPro:IPR017927) /// 0004128 // cytochrome-b5 reductase activity, acting on NAD(P)H (GO_REF:0000003|MGI:MGI:2152096 [IEA] EC:1.6.2.2)	cytochrome b5 reductase-like	2810410C14Rik	protein	taxon:10090	20191229	UniProt			82	1.87424	98	1.81286	54	1.77909
Cdh1	8	106603351..106670246	ENSMUSG00000000303	1.23105	1.81155	0.857223	0.000550849	0.00967935	1	1.02413	1.14151	0.190944	0.370458	0.597192	1	0.820473	1.25772	0.330807	0.17218	0.422483	1	1.23105	-1.21828	-0.284842	0.208937	0.469348	1	Cdh1	MGI	MGI:88354	Cdh1		0007275 // multicellular organism development (PMID:21873635 [IBA] MGI:MGI:88354|PANTHER:PTN000616280) /// 0033561 // regulation of water loss via skin (MGI:MGI:3574751|PMID:15775979 [IMP] MGI:MGI:2389020) /// 0098609 // cell-cell adhesion (MGI:MGI:3616385|PMID:16368433 [IMP]) /// 0090090 // negative regulation of canonical Wnt signaling pathway (MGI:MGI:5449145|PMID:22766025 [IMP]) /// 0071230 /…	0005911 // cell-cell junction (MGI:MGI:4829604|PMID:15195140 [IDA]) /// 0043679 // axon terminus (MGI:MGI:3703934|PMID:17392463 [IDA]) /// 0005912 // adherens junction (MGI:MGI:3722560|PMID:17544522 [IDA]) /// 0005912 // adherens junction (MGI:MGI:5805359|PMID:25617501 [IDA]) /// 0016328 // lateral plasma membrane (GO_REF:0000096|MGI:MGI:4834177 [ISO] UniProtKB:P12830) /// 0030027 // lamellipodiu…	0046872 // metal ion binding (GO_REF:0000004|MGI:MGI:1354194 [IEA] UniProtKB-KW:KW-0479) /// 0045295 // gamma-catenin binding (GO_REF:0000096|MGI:MGI:4834177 [ISO] UniProtKB:P12830) /// 0005515 // protein binding (MGI:MGI:6294221|PMID:14691142 [IPI] UniProtKB:Q02248) /// 0005515 // protein binding (MGI:MGI:2661476|PMID:11836526 [IPI] UniProtKB:Q9JIY2) /// 0005515 // protein binding (MGI:MGI:54375…	cadherin 1	Ecad|E-cad|E-cadherin|L-CAM|UM|uvomorulin	protein	taxon:10090	20101227	MGI			81	2.50752	71	1.77887	38	1.69564
Recql4	15	complement(76703553..76710548)	ENSMUSG00000033762	0.929764	1.81136	0.857069	0.000474258	0.00868488	1	0.633503	1.5359	0.619086	0.0251283	0.0939412	1	0.498134	-1.30459	-0.383594	0.167529	0.41633	1	0.929764	-1.50995	-0.594501	0.0168631	0.0902509	1	Recql4	MGI	MGI:1931028	Recql4		0008284 // positive regulation of cell proliferation (MGI:MGI:3623183|PMID:16600186 [IMP]) /// 0006310 // DNA recombination (PMID:21873635 [IBA] FB:FBgn0002906|PANTHER:PTN000344873|PomBase:SPAC2G11.12|TAIR:locus:2127998|TAIR:locus:2197394|TAIR:locus:2206031|UniProtKB:P15043|WB:WBGene00001865) /// 0000723 // telomere maintenance (PMID:21873635 [IBA] PANTHER:PTN002672370|UniProtKB:O94761) /// 00458…	0005737 // cytoplasm (PMID:21873635 [IBA] FB:FBgn0040290|MGI:MGI:1328362|PANTHER:PTN000344873|UniProtKB:O94762|UniProtKB:P15043|UniProtKB:P54132|UniProtKB:Q57TU4) /// 0005634 // nucleus (PMID:21873635 [IBA] FB:FBgn0002906|FB:FBgn0027375|FB:FBgn0040290|MGI:MGI:109635|MGI:MGI:1328362|PANTHER:PTN000749808|UniProtKB:O94762|UniProtKB:P54132|WB:WBGene00004322|WB:WBGene00006944) /// 0000781 // chromosom…	0046872 // metal ion binding (GO_REF:0000004|MGI:MGI:1354194 [IEA] UniProtKB-KW:KW-0479) /// 0016787 // hydrolase activity (GO_REF:0000004|MGI:MGI:1354194 [IEA] UniProtKB-KW:KW-0378) /// 0032357 // oxidized purine DNA binding (GO_REF:0000096|MGI:MGI:4834177 [ISO] UniProtKB:O94761) /// 0000166 // nucleotide binding (GO_REF:0000004|MGI:MGI:1354194 [IEA] UniProtKB-KW:KW-0547) /// 0043138 // 3'-5' DN…	RecQ protein-like 4		protein	taxon:10090	20191229	UniProt			52	1.64694	54	1.38419	34	1.55219
Polr2a	11	complement(69733997..69758637)	ENSMUSG00000005198	22.2232	1.80678	0.853419	1.11022e-16	9.33748e-14	2.05425e-12	20.971	1.71742	0.780241	3.19744e-14	2.95051e-12	5.96003e-10	11.8369	-1.03011	-0.0428028	0.680082	0.836296	1	22.2232	-1.06449	-0.0901663	0.375731	0.643728	1	Polr2a	MGI	MGI:98086	Polr2a	colocalizes_with	0006351 // transcription, DNA-templated (GO_REF:0000002|MGI:MGI:2152098 [IEA] InterPro:IPR000722|InterPro:IPR006592|InterPro:IPR007066|InterPro:IPR007073|InterPro:IPR007075|InterPro:IPR007080|InterPro:IPR007081|InterPro:IPR007083) /// 0006353 // DNA-templated transcription, termination (GO_REF:0000096|MGI:MGI:4834177 [ISO] UniProtKB:P24928) /// 0033120 // positive regulation of RNA splicing (GO_R…	0005634 // nucleus (MGI:MGI:3590381|PMID:16109376 [ISO] UniProtKB:P24928) /// 0005719 // nuclear euchromatin (MGI:MGI:5428344|PMID:22723415 [IDA]) /// 0005730 // nucleolus (MGI:MGI:3590381|PMID:16109376 [ISO] UniProtKB:P24928) /// 0005634 // nucleus (MGI:MGI:5770342|PMID:26346254 [IDA]) /// 0005634 // nucleus (GO_REF:0000096|MGI:MGI:4834177 [ISO] UniProtKB:P24928) /// 0005665 // DNA-directed RNA …	0003677 // DNA binding (MGI:MGI:3525928|PMID:15601870 [IDA]) /// 0005515 // protein binding (MGI:MGI:5918739|PMID:18641664 [IPI] UniProtKB:Q62093) /// 0046872 // metal ion binding (GO_REF:0000004|MGI:MGI:1354194 [IEA] UniProtKB-KW:KW-0479) /// 0005515 // protein binding (MGI:MGI:4457260|PMID:9528809 [IPI] UniProtKB:Q63623) /// 0001047 // core promoter binding (MGI:MGI:5428344|PMID:22723415 [IDA])…	polymerase (RNA) II (DNA directed) polypeptide A	220kDa|Rpo2-1	protein	taxon:10090	20140924	MGI			1726	35.1192	2053	33.808	1363	39.9752
Aldh1a1	19	20492715..20643465	ENSMUSG00000053279	3.6938	1.80271	0.85017	5.7799e-05	0.00169218	1	4.25437	-1.01497	-0.0214382	0.903372	0.952963	1	3.98672	2.05221	1.03718	5.86142e-09	2.9877e-07	0.000108155	4.25437	1.14531	0.195743	0.264824	0.537689	1	Aldh1a1	MGI	MGI:1353450	Aldh1a1		0048048 // embryonic eye morphogenesis (MGI:MGI:3608158|PMID:16207763 [IGI] MGI:MGI:1861722) /// 0055114 // oxidation-reduction process (GO_REF:0000096|MGI:MGI:4834177 [ISO] UniProtKB:P00352) /// 0042573 // retinoic acid metabolic process (MGI:MGI:3608158|PMID:16207763 [IGI] MGI:MGI:1861722) /// 0045471 // response to ethanol (GO_REF:0000096|MGI:MGI:4417868 [ISO] RGD:2087) /// 0042573 // retinoic…	0005634 // nucleus (GO_REF:0000096|MGI:MGI:4417868 [ISO] RGD:2087) /// 0005829 // cytosol (GO_REF:0000096|MGI:MGI:4834177 [ISO] UniProtKB:P00352) /// 0005737 // cytoplasm (GO_REF:0000096|MGI:MGI:4417868 [ISO] RGD:2087)	0018479 // benzaldehyde dehydrogenase (NAD+) activity (PMID:21873635 [IBA] PANTHER:PTN000192776|RGD:2087|RGD:620252) /// 0004028 // 3-chloroallyl aldehyde dehydrogenase activity (MGI:MGI:2655944|PMID:12610736 [IDA]) /// 0004029 // aldehyde dehydrogenase (NAD) activity (GO_REF:0000096|MGI:MGI:4417868 [ISO] RGD:2087) /// 0016491 // oxidoreductase activity (GO_REF:0000002|MGI:MGI:2152098 [IEA] Inter…	aldehyde dehydrogenase family 1, subfamily A1	Ahd2|Ahd-2|ALDH1|E1|Raldh1	protein	taxon:10090	20161105	MGI			112	6.15371	137	6.09208	71	5.623
Acot8	2	complement(164792765..164804882)	ENSMUSG00000017307	7.19696	1.79631	0.845035	9.13264e-05	0.00241402	1	6.95219	1.48749	0.572882	0.0119977	0.0527571	1	4.3649	1.1373	0.185616	0.416222	0.685114	1	7.19696	-1.03776	-0.053476	0.78919	0.898951	1	Acot8	MGI	MGI:2158201	Acot8		0006637 // acyl-CoA metabolic process (MGI:MGI:2156286|PMID:11673457 [IDA]) /// 0007031 // peroxisome organization (GO_REF:0000004|MGI:MGI:1354194 [IEA] UniProtKB-KW:KW-0962) /// 0006637 // acyl-CoA metabolic process (GO_REF:0000096|MGI:MGI:4834177 [ISO] UniProtKB:O14734) /// 0016559 // peroxisome fission (GO_REF:0000096|MGI:MGI:4834177 [ISO] UniProtKB:O14734) /// 0045225 // negative regulation o…	0005782 // peroxisomal matrix (PMID:21873635 [IBA] PANTHER:PTN000115913|UniProtKB:O14734) /// 0005777 // peroxisome (MGI:MGI:3693380|PMID:14561759 [IDA]) /// 0005782 // peroxisomal matrix (GO_REF:0000096|MGI:MGI:4834177 [ISO] UniProtKB:O14734) /// 0005777 // peroxisome (GO_REF:0000096|MGI:MGI:4417868 [ISO] RGD:70368) /// 0005739 // mitochondrion (MGI:MGI:2682130|PMID:14651853 [HDA])	0016787 // hydrolase activity (GO_REF:0000004|MGI:MGI:1354194 [IEA] UniProtKB-KW:KW-0378) /// 0052815 // medium-chain acyl-CoA hydrolase activity (GO_REF:0000096|MGI:MGI:4834177 [ISO] UniProtKB:O14734) /// 0047603 // acetoacetyl-CoA hydrolase activity (GO_REF:0000003|MGI:MGI:2152096 [IEA] EC:3.1.2.11) /// 0047617 // acyl-CoA hydrolase activity (MGI:MGI:2156286|PMID:11673457 [IDA]) /// 0047617 // …	acyl-CoA thioesterase 8	Pte1|PTE-2	protein	taxon:10090	20191229	UniProt			94	11.1612	118	11.3394	77	13.1784
Fbxo32	15	complement(58175879..58214932)	ENSMUSG00000022358	1.57989	1.79306	0.842424	1.94537e-08	2.1643e-06	0.000359952	1.41186	1.29759	0.37583	0.00416562	0.0229527	1	0.995474	1.19582	0.258005	0.151381	0.391622	1	1.57989	-1.13405	-0.181488	0.144675	0.381441	1	Fbxo32	MGI	MGI:1914981	Fbxo32		0014889 // muscle atrophy (GO_REF:0000096|MGI:MGI:4417868 [ISO] RGD:620373) /// 0016567 // protein ubiquitination (GO_REF:0000096|MGI:MGI:4834177 [ISO] UniProtKB:Q969P5) /// 0071549 // cellular response to dexamethasone stimulus (MGI:MGI:5500979|PMID:23752591 [IDA]) /// 0010614 // negative regulation of cardiac muscle hypertrophy (GO_REF:0000096|MGI:MGI:4417868 [ISO] RGD:620373) /// 0014878 // re…	0005634 // nucleus (MGI:MGI:2154600|PMID:11717410 [ISS]) /// 0005634 // nucleus (MGI:MGI:5295364|PMID:21611832 [IDA]) /// 0019005 // SCF ubiquitin ligase complex (GO_REF:0000096|MGI:MGI:4834177 [ISO] UniProtKB:Q969P5) /// 0005654 // nucleoplasm (GO_REF:0000096|MGI:MGI:4834177 [ISO] UniProtKB:Q969P5) /// 0005829 // cytosol (GO_REF:0000096|MGI:MGI:4834177 [ISO] UniProtKB:Q969P5) /// 0030018 // Z di…	0005515 // protein binding (MGI:MGI:5008236|PMID:19850579 [IPI] UniProtKB:Q14896)	F-box protein 32	4833442G10Rik|atrogin-1|ATROGIN1|MAFbx	protein	taxon:10090	20121226	MGI			129	2.53599	155	2.46613	101	2.862
Morn1	4	155086577..155145505	ENSMUSG00000029049	2.25239	1.79056	0.840411	0.000118579	0.0029654	1	2.47411	1.79601	0.844799	1.553e-05	0.000209011	0.28948	1.27451	1.06296	0.0880938	0.716977	0.859739	1	2.47411	1.08681	0.120104	0.50252	0.714161	1	Morn1	MGI	MGI:1924116	Morn1		0008150 // biological_process (GO_REF:0000015|MGI:MGI:2156816 [ND])	0005575 // cellular_component (GO_REF:0000015|MGI:MGI:2156816 [ND])	0003674 // molecular_function (GO_REF:0000015|MGI:MGI:2156816 [ND])	MORN repeat containing 1	2900057D20Rik|4930417P05Rik	protein	taxon:10090	20100209	MGI			52	3.02557	88	4.14394	46	3.85791
Rtbdn	8	84946991..84956603	ENSMUSG00000048617	1.26694	1.77981	0.831727	0.00344856	0.0365087	1	1.18597	1.43403	0.520074	0.0378299	0.127727	1	0.746472	1.09485	0.130737	0.591845	0.781727	1	1.26694	-1.08483	-0.117471	0.655445	0.817902	1	Rtbdn	MGI	MGI:2443686	Rtbdn			0005886 // plasma membrane (GO_REF:0000004|MGI:MGI:1354194 [IEA] UniProtKB-KW:KW-1003) /// 0033165 // interphotoreceptor matrix (MGI:MGI:5787765|PMID:25542898 [IDA]) /// 0005576 // extracellular region (GO_REF:0000004|MGI:MGI:1354194 [IEA] UniProtKB-KW:KW-0964) /// 0016020 // membrane (GO_REF:0000004|MGI:MGI:1354194 [IEA] UniProtKB-KW:KW-0472) /// 0019897 // extrinsic component of plasma membrane…	1902444 // riboflavin binding (MGI:MGI:5787765|PMID:25542898 [IDA]) /// 1902444 // riboflavin binding (PMID:21873635 [IBA] MGI:MGI:2443686|PANTHER:PTN000828825|UniProtKB:P02752) /// 0038023 // signaling receptor activity (PMID:21873635 [IBA] MGI:MGI:1929185|PANTHER:PTN000054892|UniProtKB:A6ND01) /// 0032217 // riboflavin transporter activity (PMID:21873635 [IBA] PANTHER:PTN000828825|UniProtKB:P02…	retbindin	A330096I21Rik	protein	taxon:10090	20191229	UniProt			56	2.26343	64	2.09356	33	1.92258
Cd46	1	complement(195036826..195092249)	ENSMUSG00000016493	2.02731	1.76877	0.822744	3.17242e-05	0.00107376	0.586992	2.00428	2.41373	1.27126	2.37406e-11	1.31313e-09	4.42524e-07	1.10022	-1.42652	-0.512501	0.020182	0.101915	1	2.02731	-1.0205	-0.0292709	0.875769	0.946036	1	Cd46	MGI	MGI:1203290	Cd46		0032733 // positive regulation of interleukin-10 production (GO_REF:0000096|MGI:MGI:4834177 [ISO] UniProtKB:P15529) /// 0042102 // positive regulation of T cell proliferation (GO_REF:0000096|MGI:MGI:4834177 [ISO] UniProtKB:P15529) /// 0008593 // regulation of Notch signaling pathway (GO_REF:0000096|MGI:MGI:4834177 [ISO] UniProtKB:P15529) /// 0010629 // negative regulation of gene expression (GO_R…	0009986 // cell surface (GO_REF:0000096|MGI:MGI:4834177 [ISO] UniProtKB:P15529) /// 0031410 // cytoplasmic vesicle (GO_REF:0000004|MGI:MGI:1354194 [IEA] UniProtKB-KW:KW-0968) /// 0002079 // inner acrosomal membrane (GO_REF:0000096|MGI:MGI:4417868 [ISO] RGD:3061) /// 0005794 // Golgi apparatus (GO_REF:0000096|MGI:MGI:4417868 [ISO] RGD:3061) /// 0001669 // acrosomal vesicle (GO_REF:0000096|MGI:MGI:…	0004857 // enzyme inhibitor activity (GO_REF:0000096|MGI:MGI:4417868 [ISO] RGD:3061) /// 0001848 // complement binding (GO_REF:0000096|MGI:MGI:4417868 [ISO] RGD:3061) /// 0004175 // endopeptidase activity (GO_REF:0000096|MGI:MGI:4417868 [ISO] RGD:3061) /// 0045296 // cadherin binding (GO_REF:0000096|MGI:MGI:4834177 [ISO] UniProtKB:P15529)	CD46 antigen, complement regulatory protein	CD46|Mcp	protein	taxon:10090	20080605	MGI			125	2.69493	230	4.01321	108	3.35624
Gm45799	7	105640552..105684439	ENSMUSG00000110234	0.751442	1.76626	0.820696	0.00466318	0.0457249	1	0.618022	1.10191	0.140012	0.61041	0.764225	1	0.515712	1.31043	0.390045	0.190945	0.448466	1	0.751442	-1.20226	-0.265754	0.314815	0.582327	1																	36	1.22659	37	1.0203	32	1.57159
Slc13a4	6	complement(35267957..35308131)	ENSMUSG00000029843	3.57861	1.76261	0.817714	1.1485e-05	0.000475777	0.212506	3.65641	1.27607	0.351703	0.102825	0.265543	1	2.65191	1.37946	0.464099	0.0367459	0.154947	1	3.65641	1.01123	0.0161126	0.928785	0.978063	1	Slc13a4	MGI	MGI:2442367	Slc13a4		0098656 // anion transmembrane transport (PMID:21873635 [IBA] PANTHER:PTN000031793|SGD:S000000633|SGD:S000005296) /// 0015746 // citrate transport (PMID:21873635 [IBA] MGI:MGI:3037150|PANTHER:PTN002469673|RGD:628786|RGD:631374|UniProtKB:Q86YT5|ZFIN:ZDB-GENE-030131-4628)	0016021 // integral component of membrane (PMID:21873635 [IBA] FB:FBgn0036816|PANTHER:PTN000031793|RGD:628786)	0015141 // succinate transmembrane transporter activity (PMID:21873635 [IBA] MGI:MGI:3037150|PANTHER:PTN002469673|RGD:628786|RGD:631374|UniProtKB:Q8WWT9) /// 0015137 // citrate transmembrane transporter activity (PMID:21873635 [IBA] MGI:MGI:3037150|PANTHER:PTN002469673|RGD:628786|RGD:631374) /// 0017153 // sodium:dicarboxylate symporter activity (PMID:21873635 [IBA] MGI:MGI:2149635|PANTHER:PTN002…	Solute carrier family 13 (Sodium/sulfate symporters), member 4	UniProtKB:Q8BZ82|PTN000031839	protein	taxon:10090	20170228	GO_Central			180	7.20314	193	6.25076	74	4.26847
Ndufaf6	4	complement(11051045..11076205)	ENSMUSG00000050323	10.4027	1.76177	0.817024	1.11752e-08	1.35073e-06	0.000206775	11.4238	2.00651	1.00469	1.42498e-10	6.5262e-09	2.65617e-06	5.67594	-1.06023	-0.0843796	0.671625	0.83034	1	11.4238	1.09459	0.130394	0.284227	0.558961	1	Ndufaf6	MGI	MGI:1924197	Ndufaf6		0032981 // mitochondrial respiratory chain complex I assembly (GO_REF:0000096|MGI:MGI:4834177 [ISO] UniProtKB:Q330K2) /// 0032981 // mitochondrial respiratory chain complex I assembly (PMID:21873635 [IBA] PANTHER:PTN000475978|UniProtKB:Q330K2)	0005634 // nucleus (GO_REF:0000096|MGI:MGI:4834177 [ISO] UniProtKB:Q330K2) /// 0005739 // mitochondrion (MGI:MGI:3852644|PMID:18614015 [HDA]) /// 0005743 // mitochondrial inner membrane (GO_REF:0000096|MGI:MGI:4834177 [ISO] UniProtKB:Q330K2) /// 0005739 // mitochondrion (PMID:21873635 [IBA] FB:FBgn0030352|PANTHER:PTN000475978) /// 0005737 // cytoplasm (GO_REF:0000096|MGI:MGI:4834177 [ISO] UniProt…		NADH:ubiquinone oxidoreductase complex assembly factor 6	2310030N02Rik	protein	taxon:10090	20120515	MGI			145	18.3783	157	16.1051	97	17.7214
Pcdhgb8	18	37761801..37841870	ENSMUSG00000103081	0.862524	1.761	0.816392	0.00312099	0.0341064	1	0.892728	1.94508	0.959831	0.000148415	0.00143414	1	0.461233	-1.08894	-0.122924	0.683218	0.838209	1	0.892728	1.04109	0.0580951	0.796388	0.902631	1	Pcdhgb8	MGI	MGI:1935200	Pcdhgb8		0007155 // cell adhesion (PMID:21873635 [IBA] MGI:MGI:1338042|PANTHER:PTN001932250|RGD:620504)	0005887 // integral component of plasma membrane (PMID:21873635 [IBA] MGI:MGI:1298369|MGI:MGI:2136740|MGI:MGI:2157782|PANTHER:PTN001932250|UniProtKB:Q9HBB8)		Protocadherin gamma subfamily B, 8	UniProtKB:A0A140LI48|PTN002513285	protein	taxon:10090	20170228	GO_Central			48	1.42637	68	1.63541	27	1.1565
Dnaic2	11	114727408..114757889	ENSMUSG00000034706	1.24178	1.75476	0.811276	0.0028075	0.0317355	1	1.10373	1.62443	0.699933	0.0111213	0.0498677	1	0.690174	-1.05628	-0.0789862	0.799676	0.903669	1	1.24178	-1.11726	-0.159968	0.512557	0.722482	1	Dnaic2	MGI	MGI:2685574	Dnaic2		0003341 // cilium movement (PMID:21873635 [IBA] PANTHER:PTN000278033|UniProtKB:A8IJZ3|UniProtKB:Q9GZS0) /// 0036158 // outer dynein arm assembly (GO_REF:0000096|MGI:MGI:4834177 [ISO] UniProtKB:Q9GZS0) /// 0007018 // microtubule-based movement (PMID:21873635 [IBA] FB:FBgn0003654|FB:FBgn0263988|PANTHER:PTN000277823|UniProtKB:Q9GZS0|UniProtKB:Q9UI46) /// 0003341 // cilium movement (GO_REF:0000096|MG…	0005858 // axonemal dynein complex (GO_REF:0000008|MGI:MGI:2154458 [ISO] UniProtKB:Q9GZS0) /// 0005930 // axoneme (GO_REF:0000008|MGI:MGI:2154458 [ISO] UniProtKB:Q9GZS0) /// 0005930 // axoneme (MGI:MGI:6284218|PMID:29916806 [ISO] UniProtKB:Q8TE73) /// 0030286 // dynein complex (GO_REF:0000004|MGI:MGI:1354194 [IEA] UniProtKB-KW:KW-0243) /// 0005737 // cytoplasm (MGI:MGI:6284218|PMID:29916806 [ISO]…	0005515 // protein binding (MGI:MGI:6284218|PMID:29916806 [IPI] UniProtKB:Q8VHE6) /// 0003774 // motor activity (GO_REF:0000004|MGI:MGI:1354194 [IEA] UniProtKB-KW:KW-0243) /// 0003777 // microtubule motor activity (GO_REF:0000008|MGI:MGI:2154458 [ISO] UniProtKB:Q9GZS0) /// 0045503 // dynein light chain binding (PMID:21873635 [IBA] FB:FBgn0003654|MGI:MGI:107743|PANTHER:PTN000277823|UniProtKB:Q8WVS…	dynein, axonemal, intermediate chain 2	b2b3405Clo|C030015H18Rik	protein	taxon:10090	20150430	MGI			37	1.60423	57	2.00016	44	2.74984
Grtp1	8	complement(13172022..13200620)	ENSMUSG00000038515	2.83148	1.7498	0.80719	4.36866e-08	4.34588e-06	0.000808333	2.3535	1.38472	0.469593	0.00537376	0.0281447	1	1.57951	1.02753	0.0391782	0.845304	0.932711	1	2.83148	-1.20911	-0.273948	0.0276721	0.128716	1	Grtp1	MGI	MGI:1914040	Grtp1		0090630 // activation of GTPase activity (PMID:21873635 [IBA] PANTHER:PTN000537561|SGD:S000005237|dictyBase:DDB_G0280955) /// 0006886 // intracellular protein transport (PMID:21873635 [IBA] MGI:MGI:2385326|PANTHER:PTN000537561)		0005096 // GTPase activator activity (PMID:21873635 [IBA] FB:FBgn0262740|MGI:MGI:1913937|MGI:MGI:2144695|MGI:MGI:2385326|PANTHER:PTN000537561|SGD:S000002393|SGD:S000003332|SGD:S000003580|SGD:S000005237|SGD:S000005472|SGD:S000005596|SGD:S000006170|UniProtKB:O43147|UniProtKB:O60447|UniProtKB:Q2NKQ1|UniProtKB:Q3MII6|UniProtKB:Q4KMP7|UniProtKB:Q5R372|UniProtKB:Q8TBP0|UniProtKB:Q92738|UniProtKB:Q96CN4…	Growth hormone-regulated TBC protein 1	UniProtKB:Q9D3N8|PTN000538047	protein	taxon:10090	20170228	GO_Central			157	5.32154	156	4.27946	96	4.69029
Bmp4	14	complement(46383520..46390669)	ENSMUSG00000021835	2.31542	1.74964	0.807059	0.000200893	0.00435436	1	3.57955	1.80676	0.853408	0.000332103	0.00284158	1	1.84713	1.46341	0.549335	0.0392636	0.16261	1	3.57955	1.51062	0.595138	0.000549339	0.00660375	1	Bmp4	MGI	MGI:88180	Bmp4		0010468 // regulation of gene expression (MGI:MGI:1353953|PMID:10704389 [IDA]) /// 0045944 // positive regulation of transcription from RNA polymerase II promoter (MGI:MGI:1197794|PMID:9501024 [IDA]) /// 0009791 // post-embryonic development (MGI:MGI:81070|PMID:8674409 [ISO] UniProtKB:P12644) /// 0061626 // pharyngeal arch artery morphogenesis (MGI:MGI:3039210|PMID:15070745 [IMP]) /// 0010629 // …	0005615 // extracellular space (GO_REF:0000096|MGI:MGI:4834177 [ISO] UniProtKB:P12644) /// 0005615 // extracellular space (GO_REF:0000096|MGI:MGI:4417868 [ISO] RGD:2213) /// 0005615 // extracellular space (PMID:21873635 [IBA] FB:FBgn0000490|FB:FBgn0005590|FB:FBgn0024234|MGI:MGI:103302|MGI:MGI:1338027|MGI:MGI:88177|MGI:MGI:88180|MGI:MGI:95691|MGI:MGI:98725|MGI:MGI:98726|PANTHER:PTN000218063|RGD:13…	0005515 // protein binding (MGI:MGI:2683044|PMID:14660436 [IPI] UniProtKB:Q8VEA6) /// 0005515 // protein binding (MGI:MGI:3034116|PMID:14973287 [IPI] UniProtKB:Q9R118) /// 0039706 // co-receptor binding (GO_REF:0000096|MGI:MGI:4834177 [ISO] UniProtKB:P12644) /// 0005515 // protein binding (MGI:MGI:3590430|PMID:15975920 [IPI] UniProtKB:Q6PCX7) /// 0070700 // BMP receptor binding (MGI:MGI:70105|PMI…	bone morphogenetic protein 4	Bmp2b|Bmp2b1|Bmp2b-1|Bmp-4	protein	taxon:10090	20100510	MGI	has_regulation_target(MGI:MGI:97485)		67	4.45173	70	3.76425	35	3.35207
Tas1r1	4	complement(152027914..152038568)	ENSMUSG00000028950	1.38332	1.74705	0.804917	0.00115136	0.0168016	1	1.37139	1.57298	0.653497	0.0101348	0.0465989	1	0.810678	1.08671	0.119971	0.640847	0.812747	1	1.38332	-1.00301	-0.00432915	0.984136	0.999087	1	Tas1r1	MGI	MGI:1927505	Tas1r1		0050917 // sensory perception of umami taste (GO_REF:0000096|MGI:MGI:4834177 [ISO] UniProtKB:Q7RTX1) /// 0050896 // response to stimulus (GO_REF:0000004|MGI:MGI:1354194 [IEA] UniProtKB-KW:KW-0716) /// 0007186 // G-protein coupled receptor signaling pathway (GO_REF:0000004|MGI:MGI:1354194 [IEA] UniProtKB-KW:KW-0297) /// 0050909 // sensory perception of taste (GO_REF:0000004|MGI:MGI:1354194 [IEA] U…	0005887 // integral component of plasma membrane (PMID:21873635 [IBA] PANTHER:PTN002373557|UniProtKB:P41180) /// 0005886 // plasma membrane (GO_REF:0000004|MGI:MGI:1354194 [IEA] UniProtKB-KW:KW-1003) /// 0016020 // membrane (GO_REF:0000004|MGI:MGI:1354194 [IEA] UniProtKB-KW:KW-0472) /// 0016021 // integral component of membrane (GO_REF:0000002|MGI:MGI:2152098 [IEA] InterPro:IPR000068|InterPro:IPR…	0038023 // signaling receptor activity (PMID:21873635 [IBA] PANTHER:PTN002373557|ZFIN:ZDB-GENE-050419-65) /// 0008527 // taste receptor activity (GO_REF:0000096|MGI:MGI:4417868 [ISO] RGD:61891) /// 0004930 // G-protein coupled receptor activity (PMID:21873635 [IBA] MGI:MGI:2429498|MGI:MGI:2678394|MGI:MGI:2684056|MGI:MGI:3642776|MGI:MGI:3644483|MGI:MGI:3644559|MGI:MGI:3645892|MGI:MGI:3646522|MGI:M…	taste receptor, type 1, member 1	Gpr70|T1r1|T1R1|TR1	protein	taxon:10090	20191229	UniProt			54	2.58664	59	2.28729	29	2.00231
Gfap	11	complement(102887336..102900912)	ENSMUSG00000020932	45.5359	1.73837	0.797737	2.76334e-07	2.09325e-05	0.00511301	107.162	2.31348	1.21006	0	0	0	42.8477	1.72944	0.790303	1.08802e-14	2.0697e-12	2.00761e-10	107.162	2.34269	1.22817	1.33227e-15	3.50086e-13	2.48561e-11	Gfap	MGI	MGI:95697	Gfap		0010977 // negative regulation of neuron projection development (MGI:MGI:3719550|PMID:11487638 [IMP] MGI:MGI:2183221) /// 0009611 // response to wounding (GO_REF:0000096|MGI:MGI:4417868 [ISO] RGD:2679) /// 0045109 // intermediate filament organization (MGI:MGI:1889059|PMID:8692820 [IMP] MGI:MGI:1857176) /// 1904714 // regulation of chaperone-mediated autophagy (GO_REF:0000096|MGI:MGI:4417868 [ISO…	0098574 // cytoplasmic side of lysosomal membrane (GO_REF:0000096|MGI:MGI:4417868 [ISO] RGD:2679) /// 0005737 // cytoplasm (MGI:MGI:3604278|PMID:12074840 [IDA]) /// 0005856 // cytoskeleton (MGI:MGI:6144334|PMID:29350434 [IDA]) /// 0005737 // cytoplasm (MGI:MGI:2429331|PMID:12355421 [ISO] UniProtKB:P14136) /// 0005737 // cytoplasm (MGI:MGI:5575695|PMID:24582971 [IDA]) /// 0005882 // intermediate f…	0019900 // kinase binding (GO_REF:0000096|MGI:MGI:4417868 [ISO] RGD:2679) /// 0042802 // identical protein binding (GO_REF:0000096|MGI:MGI:4834177 [ISO] UniProtKB:P14136) /// 0005200 // structural constituent of cytoskeleton (MGI:MGI:2384242|PMID:12177195 [IMP] MGI:MGI:2384719) /// 0005515 // protein binding (MGI:MGI:4830420|PMID:20797626 [IPI] UniProtKB:P13473-1) /// 0005515 // protein binding (…	glial fibrillary acidic protein		protein	taxon:10090	20110302	MGI			1958	65.943	3162	86.1875	1617	78.4976
Crlf1	8	70493158..70504081	ENSMUSG00000007888	13.8325	1.73836	0.797729	9.3752e-10	1.6062e-07	1.73469e-05	9.64846	2.01155	1.00831	1.01076e-09	3.86076e-08	1.88405e-05	7.64378	-1.68856	-0.755798	1.21995e-05	0.000258444	0.225104	13.8325	-1.44181	-0.527883	0.000447832	0.00563601	1	Crlf1	MGI	MGI:1340030	Crlf1	contributes_to	2000672 // negative regulation of motor neuron apoptotic process (MGI:MGI:2677656|PMID:14523086 [IMP]) /// 0043524 // negative regulation of neuron apoptotic process (GO_REF:0000096|MGI:MGI:4834177 [ISO] UniProtKB:O75462) /// 0008284 // positive regulation of cell proliferation (GO_REF:0000096|MGI:MGI:4834177 [ISO] UniProtKB:O75462) /// 0042531 // positive regulation of tyrosine phosphorylation o…	0043235 // receptor complex (PMID:21873635 [IBA] PANTHER:PTN002745476|UniProtKB:P10912|UniProtKB:P42702|UniProtKB:P48357|UniProtKB:Q5VWK5) /// 0097058 // CRLF-CLCF1 complex (GO_REF:0000096|MGI:MGI:4834177 [ISO] UniProtKB:O75462) /// 0005615 // extracellular space (MGI:MGI:5640941|PMID:24006456 [HDA]) /// 0097058 // CRLF-CLCF1 complex (PMID:21873635 [IBA] PANTHER:PTN000547545|UniProtKB:O75462) ///…	0004896 // cytokine receptor activity (PMID:21873635 [IBA] MGI:MGI:104993|MGI:MGI:105304|MGI:MGI:107426|MGI:MGI:1330819|MGI:MGI:1339754|MGI:MGI:95708|MGI:MGI:96553|MGI:MGI:97763|MGI:MGI:99605|PANTHER:PTN002745476|RGD:1303100|RGD:2322532|RGD:2687|RGD:3407|UniProtKB:P16471|UniProtKB:P31785|UniProtKB:P40189|UniProtKB:P48357|UniProtKB:Q14213|UniProtKB:Q9HC73) /// 0005127 // ciliary neurotrophic facto…	cytokine receptor-like factor 1	CLF-1|CRLM3|cytokine receptor like molecule 3	protein	taxon:10090	20110330	MGI			252	21.0214	346	23.3595	215	25.8518
Htr3a	9	complement(48899213..48911099)	ENSMUSG00000032269	3.82024	1.73528	0.795167	0.00027397	0.00565767	1	2.96368	1.53513	0.618364	0.0023427	0.0143976	1	2.17347	-1.1805	-0.239402	0.300413	0.577244	1	3.82024	-1.2954	-0.373401	0.0322617	0.142632	1	Htr3a	MGI	MGI:96282	Htr3a		0006811 // ion transport (GO_REF:0000002|MGI:MGI:2152098 [IEA] InterPro:IPR006029|InterPro:IPR006202|InterPro:IPR008132|InterPro:IPR008133|InterPro:IPR036719|InterPro:IPR036734) /// 0007165 // signal transduction (PMID:21873635 [IBA] PANTHER:PTN000434994|UniProtKB:P11230|UniProtKB:P17787|UniProtKB:P30926|UniProtKB:P32297|UniProtKB:P36544|UniProtKB:P43681|UniProtKB:Q15822) /// 0007268 // chemical …	0045202 // synapse (PMID:21873635 [IBA] MGI:MGI:106212|MGI:MGI:106213|MGI:MGI:87885|MGI:MGI:87887|MGI:MGI:87888|MGI:MGI:87889|MGI:MGI:87890|MGI:MGI:87891|MGI:MGI:87892|MGI:MGI:87893|MGI:MGI:87894|MGI:MGI:95613|MGI:MGI:95614|MGI:MGI:95615|MGI:MGI:95618|MGI:MGI:95620|MGI:MGI:95621|MGI:MGI:95622|MGI:MGI:95623|MGI:MGI:95624|MGI:MGI:95625|MGI:MGI:95747|MGI:MGI:95748|MGI:MGI:95749|MGI:MGI:95750|MGI:MGI…	0005216 // ion channel activity (GO_REF:0000002|MGI:MGI:2152098 [IEA] InterPro:IPR006201) /// 0022850 // serotonin-gated cation channel activity (GO_REF:0000096|MGI:MGI:4834177 [ISO] UniProtKB:P46098) /// 0042802 // identical protein binding (MGI:MGI:5926256|PMID:26724993 [IPI] UniProtKB:P23979-1) /// 0042802 // identical protein binding (MGI:MGI:5925455|PMID:20023641 [IPI] UniProtKB:P23979-1) //…	5-hydroxytryptamine (serotonin) receptor 3A	5-HT3 receptor	protein	taxon:10090	20191229	UniProt			81	5.33285	112	5.96786	92	8.73078
Ogn	13	49608046..49624501	ENSMUSG00000021390	4.70522	1.73044	0.79114	2.29462e-05	0.000821225	0.424574	5.83386	1.60477	0.682364	4.75645e-06	7.51358e-05	0.0886602	3.33517	1.29346	0.37123	0.0481659	0.186832	1	5.83386	1.22742	0.295626	0.0534852	0.199814	1	Ogn	MGI	MGI:109278	Ogn			0062023 /// 0005615 // extracellular space (MGI:MGI:5640941|PMID:24006456 [HDA]) /// 0005576 // extracellular region (GO_REF:0000004|MGI:MGI:1354194 [IEA] UniProtKB-KW:KW-0964)	0030021 // extracellular matrix structural constituent conferring compression resistance (MGI:MGI:6201834|PMID:22159717 [RCA]) /// 0030021 // extracellular matrix structural constituent conferring compression resistance (MGI:MGI:6201853|PMID:28071719 [RCA]) /// 0008083 // growth factor activity (GO_REF:0000004|MGI:MGI:1354194 [IEA] UniProtKB-KW:KW-0339)	osteoglycin	3110079A16Rik|mimecan|mimican|OG|SLRR3A	protein	taxon:10090	20191229	UniProt			172	9.19254	205	8.86721	73	5.62368
Dnase1l2	17	complement(24440081..24443105)	ENSMUSG00000024136	1.72557	1.72595	0.787395	0.00395437	0.0403573	1	1.45345	2.35337	1.23473	9.57263e-05	0.000983649	1	0.99123	-1.6836	-0.751547	0.0228331	0.111666	1	1.72557	-1.21734	-0.283736	0.28941	0.558961	1	Dnase1l2	MGI	MGI:1913955	Dnase1l2		0003335 // corneocyte development (MGI:MGI:5308183|PMID:21307874 [IMP] MGI:MGI:5308556) /// 0000737 // DNA catabolic process, endonucleolytic (PMID:21873635 [IBA] MGI:MGI:103157|MGI:MGI:1314633|PANTHER:PTN000889801|UniProtKB:Q13609) /// 0001942 // hair follicle development (MGI:MGI:5308183|PMID:21307874 [IMP] MGI:MGI:5308556) /// 0006308 // DNA catabolic process (MGI:MGI:5308183|PMID:21307874 [IM…	0005634 // nucleus (PMID:21873635 [IBA] MGI:MGI:1314633|PANTHER:PTN000889801|RGD:620669|UniProtKB:Q13609) /// 0005737 // cytoplasm (GO_REF:0000004|MGI:MGI:1354194 [IEA] UniProtKB-KW:KW-0963) /// 0005576 // extracellular region (GO_REF:0000004|MGI:MGI:1354194 [IEA] UniProtKB-KW:KW-0964)	0046872 // metal ion binding (GO_REF:0000004|MGI:MGI:1354194 [IEA] UniProtKB-KW:KW-0479) /// 0016787 // hydrolase activity (GO_REF:0000004|MGI:MGI:1354194 [IEA] UniProtKB-KW:KW-0378) /// 0003677 // DNA binding (PMID:21873635 [IBA] PANTHER:PTN002260967|RGD:620669) /// 0004536 // deoxyribonuclease activity (MGI:MGI:5308183|PMID:21307874 [IC] GO:0006308) /// 0004519 // endonuclease activity (GO_REF:…	deoxyribonuclease 1-like 2	4733401H14Rik	protein	taxon:10090	20140501	MGI			48	3.09338	40	2.08631	43	3.9944
Mettl5	2	complement(69871198..69885615)	ENSMUSG00000051730	7.41648	1.72414	0.785877	3.80171e-05	0.00121912	0.70343	7.3527	1.52603	0.609784	0.00510693	0.0270512	1	4.49389	1.11617	0.158554	0.445942	0.706503	1	7.41648	1.00329	0.00473302	0.979611	0.999087	1	Mettl5	MGI	MGI:1922672	Mettl5		0032259 // methylation (GO_REF:0000004|MGI:MGI:1354194 [IEA] UniProtKB-KW:KW-0489) /// 0008150 // biological_process (GO_REF:0000015|MGI:MGI:2156816 [ND]) /// 0032259 // methylation (GO_REF:0000002|MGI:MGI:2152098 [IEA] InterPro:IPR002052)	0005575 // cellular_component (GO_REF:0000015|MGI:MGI:2156816 [ND])	0008168 // methyltransferase activity (GO_REF:0000004|MGI:MGI:1354194 [IEA] UniProtKB-KW:KW-0489) /// 0003676 // nucleic acid binding (GO_REF:0000002|MGI:MGI:2152098 [IEA] InterPro:IPR002052) /// 0008168 // methyltransferase activity (GO_REF:0000002|MGI:MGI:2152098 [IEA] InterPro:IPR002052|InterPro:IPR007848) /// 0016740 // transferase activity (GO_REF:0000004|MGI:MGI:1354194 [IEA] UniProtKB-KW:K…	methyltransferase like 5	2810410A08Rik	protein	taxon:10090	20191229	UniProt			95	13.459	105	12.0394	58	11.8442
Nfkbil1	17	complement(35220175..35235792)	ENSMUSG00000042419	10.3012	1.71513	0.778317	3.66754e-06	0.000177645	0.0678605	10.1327	1.82564	0.868399	1.25058e-09	4.69977e-08	2.33109e-05	5.7394	-1.1198	-0.163237	0.317705	0.590897	1	10.3012	-1.02006	-0.028661	0.848245	0.930048	1	Nfkbil1	MGI	MGI:1340031	Nfkbil1		0007249 // I-kappaB kinase/NF-kappaB signaling (MGI:MGI:5305914|PMID:22024480 [IDA]) /// 0071222 // cellular response to lipopolysaccharide (GO_REF:0000096|MGI:MGI:4834177 [ISO] UniProtKB:Q9UBC1) /// 0034122 // negative regulation of toll-like receptor signaling pathway (GO_REF:0000096|MGI:MGI:4834177 [ISO] UniProtKB:Q9UBC1) /// 0034122 // negative regulation of toll-like receptor signaling pathw…	0005654 // nucleoplasm (GO_REF:0000096|MGI:MGI:4834177 [ISO] UniProtKB:Q9UBC1) /// 0005829 // cytosol (MGI:MGI:5305914|PMID:22024480 [IDA]) /// 0005634 // nucleus (MGI:MGI:5305914|PMID:22024480 [IDA]) /// 0005634 // nucleus (PMID:21873635 [IBA] MGI:MGI:1340031|PANTHER:PTN001433346|UniProtKB:Q9UBC1) /// 0005634 // nucleus (GO_REF:0000096|MGI:MGI:4834177 [ISO] UniProtKB:Q9UBC1)	0003674 // molecular_function (GO_REF:0000015|MGI:MGI:2156816 [ND])	nuclear factor of kappa light polypeptide gene enhancer in B cells inhibitor like 1	Def-7	protein	taxon:10090	20080818	MGI			197	18.6707	238	18.2557	115	15.7103
Sgf29	7	126649309..126672925	ENSMUSG00000030714	19.6491	1.71317	0.776671	2.88496e-07	2.14379e-05	0.00533805	15.4725	1.61962	0.695652	2.30296e-09	8.14558e-08	4.29272e-05	10.9907	-1.23392	-0.303252	0.0521028	0.197413	1	19.6491	-1.28065	-0.356877	0.0012507	0.0125859	1	Sgf29	MGI	MGI:1922815	Sgf29		0043966 // histone H3 acetylation (GO_REF:0000096|MGI:MGI:4834177 [ISO] UniProtKB:Q96ES7) /// 0006325 // chromatin organization (GO_REF:0000004|MGI:MGI:1354194 [IEA] UniProtKB-KW:KW-0156) /// 0043966 // histone H3 acetylation (PMID:21873635 [IBA] FB:FBgn0050390|PANTHER:PTN000488952|SGD:S000000516|UniProtKB:Q500Z7|UniProtKB:Q96ES7) /// 0016573 // histone acetylation (GO_REF:0000096|MGI:MGI:4834177…	0070461 // SAGA-type complex (GO_REF:0000096|MGI:MGI:4834177 [ISO] UniProtKB:Q96ES7) /// 0005634 // nucleus (GO_REF:0000096|MGI:MGI:4417868 [ISO] RGD:1310609) /// 0005671 // Ada2/Gcn5/Ada3 transcription activator complex (MGI:MGI:4462728|PMID:20562830 [IDA]) /// 0005671 // Ada2/Gcn5/Ada3 transcription activator complex (GO_REF:0000096|MGI:MGI:4834177 [ISO] UniProtKB:Q96ES7) /// 0005671 // Ada2/Gc…	0047485 // protein N-terminus binding (GO_REF:0000096|MGI:MGI:4417868 [ISO] RGD:1310609) /// 0001135 // transcription factor activity, RNA polymerase II transcription factor recruiting (PMID:21873635 [IBA] PANTHER:PTN000488952|SGD:S000000516) /// 0035064 // methylated histone binding (PMID:21873635 [IBA] PANTHER:PTN000488952|PomBase:SPBC1921.07c|SGD:S000000516|UniProtKB:Q96ES7) /// 0035064 // met…	SAGA complex associated factor 29	1700023O11Rik|Ccdc101	protein	taxon:10090	20141015	MGI			346	32.2353	463	34.9111	251	33.707
Shmt1	11	complement(60788104..60811718)	ENSMUSG00000020534	2.80413	1.70938	0.77347	0.000240583	0.00504706	1	2.2221	1.84517	0.883755	8.06527e-05	0.000847444	1	1.55739	-1.40067	-0.486119	0.0408457	0.166977	1	2.80413	-1.2966	-0.37473	0.0417119	0.169733	1	Shmt1	MGI	MGI:98299	Shmt1		1904482 // cellular response to tetrahydrofolate (PMID:21873635 [IBA] PANTHER:PTN000188065|UniProtKB:P34896) /// 1990830 // cellular response to leukemia inhibitory factor (PMID:21873635 [IBA] MGI:MGI:98299|PANTHER:PTN000188107) /// 0017148 // negative regulation of translation (GO_REF:0000096|MGI:MGI:4834177 [ISO] UniProtKB:P34896) /// 0009113 // purine nucleobase biosynthetic process (GO_REF:00…	0005829 // cytosol (PMID:21873635 [IBA] PANTHER:PTN000913301|RGD:1312011|UniProtKB:P34896|ZFIN:ZDB-GENE-040426-1558) /// 0005739 // mitochondrion (MGI:MGI:3852644|PMID:18614015 [HDA]) /// 0005737 // cytoplasm (GO_REF:0000004|MGI:MGI:1354194 [IEA] UniProtKB-KW:KW-0963) /// 0005829 // cytosol (GO_REF:0000096|MGI:MGI:4417868 [ISO] RGD:1312011) /// 0005634 // nucleus (PMID:21873635 [IBA] FB:FBgn00298…	0048027 // mRNA 5'-UTR binding (GO_REF:0000096|MGI:MGI:4834177 [ISO] UniProtKB:P34896) /// 0042803 // protein homodimerization activity (PMID:21873635 [IBA] PANTHER:PTN000913301|UniProtKB:P34896) /// 0070905 // serine binding (GO_REF:0000096|MGI:MGI:4834177 [ISO] UniProtKB:P34896) /// 0030170 // pyridoxal phosphate binding (PMID:21873635 [IBA] PANTHER:PTN000188065|RGD:1308582|RGD:1312011|UniProtK…	serine hydroxymethyltransferase 1 (soluble)	mshmt|mshmt1|mshmt2|Shmt	protein	taxon:10090	20160722	MGI			89	4.27062	138	5.35928	67	4.63412
Tmem267	13	119488039..119611059	ENSMUSG00000074634	10.3555	1.70431	0.769191	0.00311573	0.0341064	1	6.5605	-1.35384	-0.43706	0.116427	0.289361	1	6.5605	1.13403	0.181458	0.573577	0.772695	1	10.3555	-1.99135	-0.993745	6.64688e-08	3.34261e-06	0.00124011	Tmem267	MGI	MGI:3648543	Tmem267		0008150 // biological_process (GO_REF:0000015|MGI:MGI:2156816 [ND])	0005575 // cellular_component (GO_REF:0000015|MGI:MGI:2156816 [ND]) /// 0016020 // membrane (GO_REF:0000004|MGI:MGI:1354194 [IEA] UniProtKB-KW:KW-0472) /// 0016021 // integral component of membrane (GO_REF:0000004|MGI:MGI:1354194 [IEA] UniProtKB-KW:KW-0812)	0003674 // molecular_function (GO_REF:0000015|MGI:MGI:2156816 [ND])	transmembrane protein 267	Gm7120	protein	taxon:10090	20100202	MGI			184	9.34929	651	26.7712	230	16.8453
Pdf	8	complement(107044698..107048614)	ENSMUSG00000078931	9.41204	1.69625	0.762353	7.56529e-10	1.42837e-07	1.3998e-05	10.0745	1.65052	0.722919	5.15915e-06	8.00721e-05	0.0961666	5.64775	1.07344	0.102241	0.556147	0.759081	1	10.0745	1.06177	0.0864656	0.558846	0.758614	1	Pdf	MGI	MGI:1915273	Pdf		0008284 // positive regulation of cell proliferation (GO_REF:0000096|MGI:MGI:4834177 [ISO] UniProtKB:Q9HBH1) /// 0031365 // N-terminal protein amino acid modification (GO_REF:0000096|MGI:MGI:4834177 [ISO] UniProtKB:Q9HBH1) /// 0018206 // peptidyl-methionine modification (GO_REF:0000096|MGI:MGI:4834177 [ISO] UniProtKB:Q9HBH1)	0005739 // mitochondrion (GO_REF:0000096|MGI:MGI:4834177 [ISO] UniProtKB:Q9HBH1)	0042586 // peptide deformylase activity (GO_REF:0000096|MGI:MGI:4834177 [ISO] UniProtKB:Q9HBH1)	peptide deformylase (mitochondrial)	2610019N19Rik	protein	taxon:10090	20060324	MGI			196	15.7743	249	16.2188	144	16.705
Sesn2	4	complement(132492032..132510501)	ENSMUSG00000028893	5.00071	1.69022	0.757211	5.51236e-10	1.09672e-07	1.01995e-05	6.55621	1.55247	0.634562	4.37539e-08	1.15357e-06	0.000815573	3.94179	1.39989	0.485315	0.000913786	0.00942383	1	6.55621	1.31319	0.39308	0.000529254	0.00642022	1	Sesn2	MGI	MGI:2651874	Sesn2		0001932 // regulation of protein phosphorylation (MGI:MGI:5444071|PMID:22958918 [IMP] MGI:MGI:3587950) /// 0006111 // regulation of gluconeogenesis (MGI:MGI:5444071|PMID:22958918 [IMP] MGI:MGI:3587950) /// 0030330 // DNA damage response, signal transduction by p53 class mediator (MGI:MGI:3808916|PMID:18692468 [IMP]) /// 0009749 // response to glucose (MGI:MGI:5444071|PMID:22958918 [IGI] MGI:MGI:1…	0005634 // nucleus (GO_REF:0000002|MGI:MGI:2152098 [IEA] InterPro:IPR006730) /// 0005737 // cytoplasm (PMID:21873635 [IBA] PANTHER:PTN000280005|UniProtKB:P58004) /// 0005737 // cytoplasm (GO_REF:0000096|MGI:MGI:4834177 [ISO] UniProtKB:P58004) /// 0031588 // nucleotide-activated protein kinase complex (MGI:MGI:3808916|PMID:18692468 [IDA]) /// 0061700 // GATOR2 complex (PMID:21873635 [IBA] PANTHER:…	0016684 // oxidoreductase activity, acting on peroxide as acceptor (GO_REF:0000096|MGI:MGI:4834177 [ISO] UniProtKB:P58004) /// 0070728 // leucine binding (PMID:21873635 [IBA] PANTHER:PTN000280005|UniProtKB:P58004|UniProtKB:Q9Y6P5) /// 0005515 // protein binding (MGI:MGI:3808916|PMID:18692468 [IPI] UniProtKB:Q61037|UniProtKB:Q9EP53) /// 0070728 // leucine binding (GO_REF:0000096|MGI:MGI:4834177 [I…	sestrin 2		protein	taxon:10090	20160511	MGI			245	9.66885	241	7.69754	157	8.93098
Hscb	5	complement(110829070..110839777)	ENSMUSG00000043510	5.38411	1.68601	0.753612	0.00166335	0.0218984	1	4.73103	1.36322	0.447021	0.0673861	0.196477	1	3.22736	1.05776	0.0810056	0.754081	0.880162	1	5.38411	-1.14735	-0.198309	0.32641	0.595799	1	Hscb	MGI	MGI:2141135	Hscb		0044571 // [2Fe-2S] cluster assembly (PMID:21873635 [IBA] PANTHER:PTN000361285|PomBase:SPAC144.08) /// 0016226 // iron-sulfur cluster assembly (GO_REF:0000096|MGI:MGI:4834177 [ISO] UniProtKB:Q8IWL3) /// 0097428 // protein maturation by iron-sulfur cluster transfer (GO_REF:0000002|MGI:MGI:2152098 [IEA] InterPro:IPR004640) /// 0051259 // protein oligomerization (GO_REF:0000002|MGI:MGI:2152098 [IEA]…	0005739 // mitochondrion (MGI:MGI:3852644|PMID:18614015 [HDA]) /// 0005739 // mitochondrion (GO_REF:0000096|MGI:MGI:4834177 [ISO] UniProtKB:Q8IWL3) /// 0005737 // cytoplasm (PMID:21873635 [IBA] FB:FBgn0263606|PANTHER:PTN000361285|SGD:S000002986|TAIR:locus:2164310|UniProtKB:Q57ZD5|UniProtKB:Q8IWL3) /// 0005737 // cytoplasm (GO_REF:0000096|MGI:MGI:4834177 [ISO] UniProtKB:Q8IWL3) /// 0005654 // nucl…	0046872 // metal ion binding (GO_REF:0000004|MGI:MGI:1354194 [IEA] UniProtKB-KW:KW-0479) /// 0042802 // identical protein binding (GO_REF:0000096|MGI:MGI:4834177 [ISO] UniProtKB:Q8IWL3) /// 0001671 // ATPase activator activity (GO_REF:0000002|MGI:MGI:2152098 [IEA] InterPro:IPR004640) /// 0051087 // chaperone binding (GO_REF:0000002|MGI:MGI:2152098 [IEA] InterPro:IPR004640)	HscB iron-sulfur cluster co-chaperone		protein	taxon:10090	20191229	UniProt			46	7.79782	69	9.46652	46	11.2399
Pgghg	7	140941391..140947664	ENSMUSG00000062031	2.68124	1.68367	0.75161	0.000595322	0.0102088	1	2.37368	1.53922	0.622197	0.00230223	0.0142239	1	1.50631	-1.05348	-0.0751589	0.724275	0.863511	1	2.68124	-1.13614	-0.184139	0.277519	0.552403	1	Pgghg	MGI	MGI:2444047	Pgghg		0005975 // carbohydrate metabolic process (PMID:21873635 [IBA] PANTHER:PTN000114490|SGD:S000006230|UniProtKB:F1NZI4|UniProtKB:Q32M88) /// 0008152 // metabolic process (GO_REF:0000004|MGI:MGI:1354194 [IEA] UniProtKB-KW:KW-0326) /// 0005975 // carbohydrate metabolic process (GO_REF:0000096|MGI:MGI:4834177 [ISO] UniProtKB:Q32M88)	0005829 // cytosol (PMID:21873635 [IBA] PANTHER:PTN000868485|UniProtKB:Q32M88) /// 0005829 // cytosol (GO_REF:0000096|MGI:MGI:4834177 [ISO] UniProtKB:Q32M88)	0016787 // hydrolase activity (GO_REF:0000004|MGI:MGI:1354194 [IEA] UniProtKB-KW:KW-0378) /// 0003824 // catalytic activity (GO_REF:0000002|MGI:MGI:2152098 [IEA] InterPro:IPR005195|InterPro:IPR008928|InterPro:IPR012341) /// 0016798 // hydrolase activity, acting on glycosyl bonds (GO_REF:0000004|MGI:MGI:1354194 [IEA] UniProtKB-KW:KW-0326) /// 0047402 // protein-glucosylgalactosylhydroxylysine gluc…	protein glucosylgalactosylhydroxylysine glucosidase	5730511L01Rik|Athl1	protein	taxon:10090	20191229	UniProt			101	4.5653	150	5.48739	57	3.71376
Prss36	7	complement(127932638..127946725)	ENSMUSG00000070371	3.41454	1.67988	0.748361	7.74824e-06	0.000342162	0.143366	3.34049	1.26132	0.334939	0.0323676	0.113901	1	2.44563	1.26904	0.343732	0.0474631	0.184922	1	3.41454	-1.03101	-0.0440621	0.728557	0.862888	1	Prss36	MGI	MGI:1924863	Prss36		0006508 // proteolysis (MGI:MGI:3529664|PMID:15536082 [IC] GO:0004252)	0005737 // cytoplasm (MGI:MGI:3529664|PMID:15536082 [ISO] UniProtKB:Q5K4E3)	0004252 // serine-type endopeptidase activity (MGI:MGI:3529664|PMID:15536082 [ISO] UniProtKB:Q5K4E3) /// 0004252 // serine-type endopeptidase activity (PMID:21873635 [IBA] PANTHER:PTN001208729|UniProtKB:Q5K4E3)	protease, serine 36	C330007D15Rik|polyserase-2	protein	taxon:10090	20050503	MGI			127	5.60205	182	6.49742	88	5.59521
Hyi	4	118359990..118362744	ENSMUSG00000006395	9.55738	1.67963	0.748142	0.00026289	0.00544709	1	8.63122	1.5552	0.637102	0.000910102	0.00661119	1	5.44232	-1.04657	-0.0656701	0.750175	0.878147	1	9.55738	-1.10853	-0.148652	0.379544	0.645914	1	Hyi	MGI	MGI:1915430	Hyi		0046487 // glyoxylate metabolic process (PMID:21873635 [IBA] PANTHER:PTN001740130|UniProtKB:P30147)		0008903 // hydroxypyruvate isomerase activity (PMID:21873635 [IBA] PANTHER:PTN001740130|UniProtKB:P30147)	Putative hydroxypyruvate isomerase	UniProtKB:Q8R1F5|PTN000251300	protein	taxon:10090	20170421	GO_Central			102	14.9447	144	17.0756	85	17.9514
Spdya	17	71552061..71589533	ENSMUSG00000052525	2.80636	1.67674	0.745661	0.000353382	0.00689002	1	2.87709	1.45061	0.536656	0.0102425	0.046944	1	1.79974	1.13999	0.189024	0.402063	0.672288	1	2.87709	1.01007	0.0144531	0.937636	0.984	1	Spdya	MGI	MGI:1918141	Spdya		0045737 // positive regulation of cyclin-dependent protein serine/threonine kinase activity (MGI:MGI:3617485|PMID:15611625 [IDA]) /// 0045737 // positive regulation of cyclin-dependent protein serine/threonine kinase activity (PMID:21873635 [IBA] MGI:MGI:1918141|PANTHER:PTN000774914) /// 0007140 // male meiosis (PMID:20339383 [IEP]) /// 0045860 // positive regulation of protein kinase activity (G…	0005634 // nucleus (MGI:MGI:5437430|PMID:20339383 [IDA]) /// 0005634 // nucleus (GO_REF:0000096|MGI:MGI:4834177 [ISO] UniProtKB:Q5MJ70) /// 0005654 // nucleoplasm (GO_REF:0000096|MGI:MGI:4834177 [ISO] UniProtKB:Q5MJ70) /// 0005654 // nucleoplasm (PMID:21873635 [IBA] PANTHER:PTN000774914|UniProtKB:Q5MJ70)	0019901 // protein kinase binding (GO_REF:0000096|MGI:MGI:4834177 [ISO] UniProtKB:Q5MJ70) /// 0030295 // protein kinase activator activity (GO_REF:0000096|MGI:MGI:4834177 [ISO] UniProtKB:Q5MJ70) /// 0019901 // protein kinase binding (PMID:21873635 [IBA] MGI:MGI:1918141|PANTHER:PTN001268113|UniProtKB:Q5MJ68|UniProtKB:Q5MJ70) /// 0019901 // protein kinase binding (MGI:MGI:3617485|PMID:15611625 [IPI…	speedy/RINGO cell cycle regulator family, member A	4921517J08Rik|4930548B21Rik|Spdy1|speedy A1|speedy A2|speedy/ringo	protein	taxon:10090	20060424	MGI			72	4.4923	111	5.60512	48	4.31686
A930033H14Rik	10	complement(69209762..69213098)	ENSMUSG00000090622	1.77141	1.66999	0.739844	0.00177571	0.022785	1	1.45839	1.61591	0.692346	0.0040179	0.0223363	1	1.00249	-1.20977	-0.274735	0.327853	0.601646	1	1.77141	-1.21019	-0.275233	0.160213	0.402626	1	A930033H14Rik	MGI	MGI:2444562	A930033H14Rik		0008150 // biological_process (GO_REF:0000015|MGI:MGI:2156816 [ND])	0005575 // cellular_component (GO_REF:0000015|MGI:MGI:2156816 [ND])	0003674 // molecular_function (GO_REF:0000015|MGI:MGI:2156816 [ND])	RIKEN cDNA A930033H14 gene		protein	taxon:10090	20100202	MGI			54	2.49429	105	3.92527	41	2.72978
Dmpk	7	19083849..19093821	ENSMUSG00000030409	2.35215	1.66827	0.738354	0.000382213	0.00731343	1	1.74349	1.27168	0.34673	0.0792565	0.221225	1	1.3665	-1.06323	-0.0884538	0.690225	0.842776	1	2.35215	-1.36709	-0.451112	0.0211438	0.106501	1	Dmpk	MGI	MGI:94906	Dmpk		0006998 // nuclear envelope organization (GO_REF:0000096|MGI:MGI:4834177 [ISO] UniProtKB:Q09013) /// 0008016 // regulation of heart contraction (GO_REF:0000096|MGI:MGI:4834177 [ISO] UniProtKB:Q09013) /// 0010657 // muscle cell apoptotic process (GO_REF:0000096|MGI:MGI:4834177 [ISO] UniProtKB:Q09013) /// 0008016 // regulation of heart contraction (MGI:MGI:3575053|PMID:15598648 [IDA]) /// 0014722 /…	0031965 // nuclear membrane (MGI:MGI:3529390|PMID:15684391 [IDA]) /// 0016529 // sarcoplasmic reticulum (GO_REF:0000004|MGI:MGI:1354194 [IEA] UniProtKB-KW:KW-0703) /// 0031307 // integral component of mitochondrial outer membrane (MGI:MGI:3529390|PMID:15684391 [IDA]) /// 0005737 // cytoplasm (GO_REF:0000004|MGI:MGI:1354194 [IEA] UniProtKB-KW:KW-0963) /// 0005789 // endoplasmic reticulum membrane …	0046872 // metal ion binding (GO_REF:0000004|MGI:MGI:1354194 [IEA] UniProtKB-KW:KW-0479) /// 0004672 // protein kinase activity (GO_REF:0000002|MGI:MGI:2152098 [IEA] InterPro:IPR000719|InterPro:IPR008271) /// 0017020 // myosin phosphatase regulator activity (GO_REF:0000096|MGI:MGI:4834177 [ISO] UniProtKB:Q09013) /// 0004674 // protein serine/threonine kinase activity (GO_REF:0000096|MGI:MGI:48341…	dystrophia myotonica-protein kinase	DM|Dm15	protein	taxon:10090	20191229	UniProt			76	3.61144	108	4.15353	70	4.79464
Ybx2	11	69935796..69941605	ENSMUSG00000018554	3.20889	1.66378	0.734463	0.000200974	0.00435436	1	2.53509	2.11156	1.07831	2.43297e-05	0.00030687	0.453506	1.89265	-1.6755	-0.744589	0.00317232	0.025561	1	3.20889	-1.31089	-0.390549	0.0433382	0.174259	1	Ybx2	MGI	MGI:1096372	Ybx2		0007286 // spermatid development (MGI:MGI:3696301|PMID:17035640 [IMP] MGI:MGI:3576937) /// 0048477 // oogenesis (MGI:MGI:3576442|PMID:15824319 [IMP] MGI:MGI:3576937) /// 0120162 /// 0051100 // negative regulation of binding (MGI:MGI:3696301|PMID:17035640 [IMP] MGI:MGI:3576937) /// 0017148 // negative regulation of translation (MGI:MGI:3529406|PMID:15665108 [IDA]) /// 0007286 // spermatid developm…	0005737 // cytoplasm (MGI:MGI:2654284|PMID:12648488 [IDA]) /// 1990904 // ribonucleoprotein complex (MGI:MGI:3529406|PMID:15665108 [IDA]) /// 0005737 // cytoplasm (MGI:MGI:2151306|PMID:11566752 [IDA]) /// 0005634 // nucleus (GO_REF:0000004|MGI:MGI:1354194 [IEA] UniProtKB-KW:KW-0539) /// 0005737 // cytoplasm (GO_REF:0000096|MGI:MGI:4417868 [ISO] RGD:1305068) /// 0005844 // polysome (MGI:MGI:369630…	0003729 // mRNA binding (MGI:MGI:2387497|PMID:12297523 [IDA]) /// 0003682 // chromatin binding (MGI:MGI:3529406|PMID:15665108 [IDA]) /// 0003730 // mRNA 3'-UTR binding (MGI:MGI:1930944|PMID:10772793 [IDA]) /// 0043021 // ribonucleoprotein complex binding (MGI:MGI:3696301|PMID:17035640 [IDA]) /// 0045182 // translation regulator activity (MGI:MGI:2387497|PMID:12297523 [IDA]) /// 0003677 // DNA bin…	Y box protein 2	MSY2	protein	taxon:10090	20191229	UniProt			73	5.52495	84	5.1453	62	6.76375
Rassf7	7	141215860..141218658	ENSMUSG00000038618	2.15164	1.66293	0.733725	0.00161713	0.0214894	1	1.37879	1.63177	0.706436	0.0178121	0.0720992	1	1.21094	-1.60546	-0.682988	0.0173599	0.0919418	1	2.15164	-1.62674	-0.701988	0.00600528	0.0421047	1	Rassf7	MGI	MGI:1914235	Rassf7		0070507 // regulation of microtubule cytoskeleton organization (GO_REF:0000002|MGI:MGI:2152098 [IEA] InterPro:IPR033631) /// 0006915 // apoptotic process (GO_REF:0000004|MGI:MGI:1354194 [IEA] UniProtKB-KW:KW-0053) /// 0007165 // signal transduction (GO_REF:0000002|MGI:MGI:2152098 [IEA] InterPro:IPR000159) /// 0008150 // biological_process (GO_REF:0000015|MGI:MGI:2156816 [ND])	0005856 // cytoskeleton (GO_REF:0000004|MGI:MGI:1354194 [IEA] UniProtKB-KW:KW-0206) /// 0034451 // centriolar satellite (GO_REF:0000096|MGI:MGI:4834177 [ISO] UniProtKB:Q02833) /// 0005737 // cytoplasm (GO_REF:0000004|MGI:MGI:1354194 [IEA] UniProtKB-KW:KW-0963)	0003674 // molecular_function (GO_REF:0000015|MGI:MGI:2156816 [ND])	Ras association (RalGDS/AF-6) domain family (N-terminal) member 7	2400009B11Rik	protein	taxon:10090	20100209	MGI			53	3.66906	72	4.03402	34	3.39273
Kyat1	2	complement(30185124..30205847)	ENSMUSG00000039648	6.51471	1.65993	0.731123	8.28578e-08	7.47862e-06	0.00153312	5.54011	1.52175	0.605734	0.000168067	0.00159267	1	3.81171	-1.1102	-0.150821	0.345845	0.62047	1	6.51471	-1.18969	-0.250587	0.0347449	0.149501	1	Kyat1	MGI	MGI:1917516	Kyat1		0006575 // cellular modified amino acid metabolic process (GO_REF:0000002|MGI:MGI:2152098 [IEA] InterPro:IPR034614) /// 0070189 // kynurenine metabolic process (GO_REF:0000096|MGI:MGI:4834177 [ISO] UniProtKB:Q16773) /// 0009617 // response to bacterium (MGI:MGI:5448596|PMID:23012479 [IEP]) /// 0009058 // biosynthetic process (GO_REF:0000002|MGI:MGI:2152098 [IEA] InterPro:IPR004839) /// 0097052 //…	0005737 // cytoplasm (PMID:21873635 [IBA] PANTHER:PTN000203176|RGD:1306912|SGD:S000003596|TAIR:locus:2204660|UniProtKB:Q16773) /// 0005739 // mitochondrion (GO_REF:0000096|MGI:MGI:4417868 [ISO] RGD:1306912) /// 0005829 // cytosol (GO_REF:0000096|MGI:MGI:4417868 [ISO] RGD:1306912) /// 0005829 // cytosol (GO_REF:0000096|MGI:MGI:4834177 [ISO] UniProtKB:Q16773) /// 0005739 // mitochondrion (PMID:2187…	0047804 // cysteine-S-conjugate beta-lyase activity (GO_REF:0000096|MGI:MGI:4834177 [ISO] UniProtKB:Q16773) /// 0008483 // transaminase activity (GO_REF:0000004|MGI:MGI:1354194 [IEA] UniProtKB-KW:KW-0032) /// 0042803 // protein homodimerization activity (GO_REF:0000096|MGI:MGI:4834177 [ISO] UniProtKB:Q16773) /// 0070548 // L-glutamine aminotransferase activity (GO_REF:0000002|MGI:MGI:2152098 [IEA…	kynurenine aminotransferase 1	2010009K05Rik|Ccbl1|cytoplasmic (glutamine transaminase K, kyneurenine aminotransferase)|Kat1|KATI	protein	taxon:10090	20191229	UniProt			196	11.5511	226	10.7796	150	12.7423
Hmgcs2	3	98280435..98310738	ENSMUSG00000027875	7.63321	1.65663	0.728253	5.1117e-09	7.33192e-07	9.45818e-05	6.43347	1.55209	0.63421	3.89913e-05	0.000456818	0.726797	4.42694	-1.14869	-0.199994	0.181309	0.436368	1	7.63321	-1.19659	-0.258933	0.020448	0.104031	1	Hmgcs2	MGI	MGI:101939	Hmgcs2		0006695 // cholesterol biosynthetic process (GO_REF:0000004|MGI:MGI:1354194 [IEA] UniProtKB-KW:KW-0152) /// 0016126 // sterol biosynthetic process (GO_REF:0000004|MGI:MGI:1354194 [IEA] UniProtKB-KW:KW-0756) /// 0008202 // steroid metabolic process (GO_REF:0000004|MGI:MGI:1354194 [IEA] UniProtKB-KW:KW-0753) /// 0006084 // acetyl-CoA metabolic process (PMID:21873635 [IBA] PANTHER:PTN000222418|PomBa…	0005739 // mitochondrion (PMID:21873635 [IBA] MGI:MGI:101939|PANTHER:PTN000222428|RGD:2804|UniProtKB:P54868) /// 0005739 // mitochondrion (MGI:MGI:3852644|PMID:18614015 [HDA]) /// 0005743 // mitochondrial inner membrane (MGI:MGI:3590069|PMID:12865426 [HDA]) /// 0005739 // mitochondrion (MGI:MGI:5788361|PMID:26767982 [IDA]) /// 0005739 // mitochondrion (MGI:MGI:2682130|PMID:14651853 [HDA]) /// 000…	0004421 // hydroxymethylglutaryl-CoA synthase activity (MGI:MGI:5547422|PMID:24315375 [IDA]) /// 0003824 // catalytic activity (GO_REF:0000002|MGI:MGI:2152098 [IEA] InterPro:IPR016039) /// 0004421 // hydroxymethylglutaryl-CoA synthase activity (GO_REF:0000096|MGI:MGI:4417868 [ISO] RGD:2804) /// 0004421 // hydroxymethylglutaryl-CoA synthase activity (PMID:21873635 [IBA] MGI:MGI:101939|PANTHER:PTN0…	3-hydroxy-3-methylglutaryl-Coenzyme A synthase 2	mHS	protein	taxon:10090	20191229	UniProt			337	14.0475	392	13.2245	223	13.3987
Jak3	8	71676296..71690575	ENSMUSG00000031805	2.04133	1.65611	0.727799	0.00021913	0.00465653	1	2.419	1.48964	0.574959	0.000227258	0.00205835	1	1.50468	1.28896	0.36621	0.0665148	0.233289	1	2.419	1.18157	0.240702	0.107869	0.319789	1	Jak3	MGI	MGI:99928	Jak3		0071345 // cellular response to cytokine stimulus (MGI:MGI:3850788|PMID:19414010 [IMP]) /// 0042981 // regulation of apoptotic process (PMID:21873635 [IBA] MGI:MGI:96629|PANTHER:PTN002401049|RGD:2939) /// 0002250 // adaptive immune response (GO_REF:0000004|MGI:MGI:1354194 [IEA] UniProtKB-KW:KW-1064) /// 0043029 // T cell homeostasis (MGI:MGI:3655405|PMID:9498750 [IMP]) /// 0045221 // negative reg…	0005737 // cytoplasm (GO_REF:0000096|MGI:MGI:4417868 [ISO] RGD:2940) /// 0005856 // cytoskeleton (GO_REF:0000002|MGI:MGI:2152098 [IEA] InterPro:IPR000299) /// 0016020 // membrane (GO_REF:0000004|MGI:MGI:1354194 [IEA] UniProtKB-KW:KW-0472) /// 0016020 // membrane (GO_REF:0000002|MGI:MGI:2152098 [IEA] InterPro:IPR016251|InterPro:IPR020775)	0004713 // protein tyrosine kinase activity (MGI:MGI:67395|PMID:8022486 [IDA]) /// 0005524 // ATP binding (GO_REF:0000002|MGI:MGI:2152098 [IEA] InterPro:IPR000719|InterPro:IPR016251|InterPro:IPR017441|InterPro:IPR020775) /// 0005524 // ATP binding (GO_REF:0000004|MGI:MGI:1354194 [IEA] UniProtKB-KW:KW-0067) /// 0005515 // protein binding (MGI:MGI:1859033|PMID:10872802 [IPI] UniProtKB:Q9JID9) /// 0…	Janus kinase 3		protein	taxon:10090	20191229	UniProt			118	3.62349	145	3.60362	81	3.58526
Sbsn	7	30751471..30756134	ENSMUSG00000046056	4.20878	1.65149	0.72377	3.74986e-05	0.00120877	0.693836	3.76908	1.3496	0.432531	0.0313286	0.110957	1	2.54651	1.06356	0.0889079	0.683891	0.838427	1	4.20878	-1.13191	-0.178753	0.33726	0.606132	1	Sbsn	MGI	MGI:2446326	Sbsn		0008150 // biological_process (GO_REF:0000015|MGI:MGI:2156816 [ND])	0005737 // cytoplasm (MGI:MGI:2445236|PMID:12228223 [IDA]) /// 0005576 // extracellular region (GO_REF:0000004|MGI:MGI:1354194 [IEA] UniProtKB-KW:KW-0964)	0003674 // molecular_function (GO_REF:0000015|MGI:MGI:2156816 [ND])	suprabasin	1110005D19Rik	protein	taxon:10090	20021216	MGI			127	7.61888	168	8.15686	74	6.39897
Epop	11	complement(97627389..97629702)	ENSMUSG00000043439	3.63731	1.65065	0.723035	0.000832845	0.0131212	1	3.83535	1.21177	0.27711	0.112004	0.281673	1	2.88793	1.38406	0.468909	0.0244855	0.117109	1	3.83535	1.0414	0.0585253	0.744423	0.872515	1	Epop	MGI	MGI:2143991	Epop		0048863 // stem cell differentiation (MGI:MGI:5822935|PMID:27863226 [IMP]) /// 0006357 // regulation of transcription from RNA polymerase II promoter (MGI:MGI:5822936|PMID:27863225 [IMP]) /// 0048663 // neuron fate commitment (MGI:MGI:5507920|PMID:23180766 [IDA]) /// 0006325 // chromatin organization (GO_REF:0000004|MGI:MGI:1354194 [IEA] UniProtKB-KW:KW-0156) /// 0035616 // histone H2B conserved …	0070449 // elongin complex (MGI:MGI:5822936|PMID:27863225 [IDA]) /// 0035098 // ESC/E(Z) complex (MGI:MGI:5822936|PMID:27863225 [IDA]) /// 0005694 // chromosome (GO_REF:0000004|MGI:MGI:1354194 [IEA] UniProtKB-KW:KW-0158) /// 0070449 // elongin complex (MGI:MGI:5822935|PMID:27863226 [IDA]) /// 0005634 // nucleus (GO_REF:0000004|MGI:MGI:1354194 [IEA] UniProtKB-KW:KW-0539) /// 0035098 // ESC/E(Z) co…	0005515 // protein binding (MGI:MGI:5507920|PMID:23180766 [IPI] UniProtKB:Q80U70|UniProtKB:Q921E6|UniProtKB:Q9D902) /// 0003682 // chromatin binding (MGI:MGI:5822935|PMID:27863226 [IDA]) /// 0005515 // protein binding (MGI:MGI:5822935|PMID:27863226 [IPI] UniProtKB:Q6A4J8) /// 0003682 // chromatin binding (MGI:MGI:5822936|PMID:27863225 [IDA])	elongin BC and polycomb repressive complex 2 associated protein	E13|E130012A19Rik	protein	taxon:10090	20170110	UniProt			122	7.23036	134	6.42734	65	5.5527
Sfxn2	19	46573365..46598066	ENSMUSG00000025036	3.13171	1.64647	0.719374	1.0346e-05	0.00043706	0.191432	2.13188	1.30501	0.384058	0.0515866	0.161983	1	1.82658	-1.18954	-0.250399	0.219517	0.48509	1	3.13171	-1.47344	-0.559193	0.000618697	0.00727349	1	Sfxn2	MGI	MGI:2137678	Sfxn2		1990542 // mitochondrial transmembrane transport (GO_REF:0000096|MGI:MGI:4834177 [ISO] UniProtKB:Q96NB2) /// 1990542 // mitochondrial transmembrane transport (PMID:21873635 [IBA] FB:FBgn0036843|FB:FBgn0037239|PANTHER:PTN000125190|UniProtKB:Q96NB2|UniProtKB:Q9BWM7|UniProtKB:Q9H9B4) /// 0006811 // ion transport (GO_REF:0000002|MGI:MGI:2152098 [IEA] InterPro:IPR004686) /// 0006865 // amino acid tran…	0031305 // integral component of mitochondrial inner membrane (PMID:21873635 [IBA] PANTHER:PTN000125190|UniProtKB:Q9H9B4) /// 0005739 // mitochondrion (MGI:MGI:3852644|PMID:18614015 [HDA]) /// 0005743 // mitochondrial inner membrane (MGI:MGI:3590069|PMID:12865426 [HDA]) /// 0005739 // mitochondrion (MGI:MGI:1932634|PMID:11274051 [ISA] EMBL:AF325260) /// 0005739 // mitochondrion (GO_REF:0000096|MG…	0022857 // transmembrane transporter activity (PMID:21873635 [IBA] FB:FBgn0036843|FB:FBgn0037239|PANTHER:PTN000125190|RGD:628706|UniProtKB:Q9BWM7|UniProtKB:Q9H9B4) /// 0015075 // ion transmembrane transporter activity (GO_REF:0000002|MGI:MGI:2152098 [IEA] InterPro:IPR004686)	sideroflexin 2	F630107H02Rik	protein	taxon:10090	20071207	MGI	part_of(EMAPA:16846)|part_of(EMAPA:16894)|part_of(EMAPA:17373)		156	5.67776	188	5.5378	106	5.56095
Baiap2l2	15	complement(79258195..79285537)	ENSMUSG00000018126	2.60821	1.64591	0.718882	0.000984077	0.0149127	1	2.4141	1.44522	0.531288	0.0117538	0.0520281	1	1.52508	1.01827	0.026127	0.915669	0.971014	1	2.60821	-1.10485	-0.143848	0.427987	0.689947	1	Baiap2l2	MGI	MGI:2652819	Baiap2l2		0061024 // membrane organization (MGI:MGI:5285115|PMID:21743456 [IDA]) /// 2000251 // positive regulation of actin cytoskeleton reorganization (PMID:21873635 [IBA] PANTHER:PTN001022094|UniProtKB:Q9UHR4) /// 0030838 // positive regulation of actin filament polymerization (PMID:21873635 [IBA] PANTHER:PTN001022094|UniProtKB:Q9UHR4) /// 0051017 // actin filament bundle assembly (PMID:21873635 [IBA] M…	0005654 // nucleoplasm (PMID:21873635 [IBA] PANTHER:PTN001022094|UniProtKB:Q9UHR4) /// 0071439 // clathrin complex (GO_REF:0000096|MGI:MGI:4834177 [ISO] UniProtKB:Q6UXY1) /// 0031410 // cytoplasmic vesicle (GO_REF:0000004|MGI:MGI:1354194 [IEA] UniProtKB-KW:KW-0968) /// 0005886 // plasma membrane (GO_REF:0000004|MGI:MGI:1354194 [IEA] UniProtKB-KW:KW-1003) /// 0012506 // vesicle membrane (GO_REF:00…	0042802 // identical protein binding (MGI:MGI:5285115|PMID:21743456 [IPI] UniProtKB:Q80Y61-1) /// 0005543 // phospholipid binding (MGI:MGI:5285115|PMID:21743456 [IDA]) /// 0008289 // lipid binding (GO_REF:0000004|MGI:MGI:1354194 [IEA] UniProtKB-KW:KW-0446)	BAI1-associated protein 2-like 2		protein	taxon:10090	20110718	UniProt			93	5.22491	115	5.22902	39	3.15828
Zfp36	7	complement(28376784..28380253)	ENSMUSG00000044786	1.02498	1.64362	0.716878	0.00488448	0.0472933	1	0.874466	-1.13005	-0.176381	0.498843	0.698159	1	0.874466	1.46302	0.548949	0.0395253	0.163415	1	1.02498	-1.22458	-0.29229	0.253329	0.525063	1	Zfp36	MGI	MGI:99180	Zfp36		0000288 // nuclear-transcribed mRNA catabolic process, deadenylation-dependent decay (MGI:MGI:3589099|PMID:15814898 [IDA]) /// 0000289 // nuclear-transcribed mRNA poly(A) tail shortening (GO_REF:0000096|MGI:MGI:4834177 [ISO] UniProtKB:P26651) /// 0071356 // cellular response to tumor necrosis factor (GO_REF:0000096|MGI:MGI:4834177 [ISO] UniProtKB:P26651) /// 1900153 // positive regulation of nucl…	1990904 // ribonucleoprotein complex (GO_REF:0000096|MGI:MGI:4834177 [ISO] UniProtKB:P26651) /// 0005737 // cytoplasm (GO_REF:0000096|MGI:MGI:4834177 [ISO] UniProtKB:P26651) /// 0005634 // nucleus (MGI:MGI:5795816|PMID:22844456 [IDA]) /// 0005737 // cytoplasm (MGI:MGI:5784967|PMID:24733888 [IDA]) /// 1990904 // ribonucleoprotein complex (MGI:MGI:4457258|PMID:10330172 [IDA]) /// 0005634 // nucleus…	0035925 // mRNA 3'-UTR AU-rich region binding (MGI:MGI:5795819|PMID:20595389 [IDA]) /// 0046872 // metal ion binding (GO_REF:0000004|MGI:MGI:1354194 [IEA] UniProtKB-KW:KW-0479) /// 0071889 // 14-3-3 protein binding (MGI:MGI:5795819|PMID:20595389 [IDA]) /// 0031072 // heat shock protein binding (GO_REF:0000096|MGI:MGI:4834177 [ISO] UniProtKB:P26651) /// 0005515 // protein binding (MGI:MGI:5508279|…	zinc finger protein 36	Nup475|Tis11|Tristetraprolin|Ttp|Zfp-36	protein	taxon:10090	20111209	MGI			45	1.77847	58	1.85519	33	1.87992
S100a13	3	90514435..90524581	ENSMUSG00000042312	13.2944	1.64159	0.715091	5.32116e-05	0.00159059	0.984574	17.9791	1.18792	0.248436	0.0937041	0.249307	1	14.1407	1.83651	0.876966	8.13326e-07	2.49709e-05	0.0150075	17.9791	1.35083	0.433842	0.00150074	0.0144699	1	S100a13	MGI	MGI:109581	S100a13		0050703 // interleukin-1 alpha secretion (GO_REF:0000096|MGI:MGI:4834177 [ISO] UniProtKB:Q99584) /// 0015031 // protein transport (GO_REF:0000004|MGI:MGI:1354194 [IEA] UniProtKB-KW:KW-0653) /// 0008360 // regulation of cell shape (GO_REF:0000096|MGI:MGI:4417868 [ISO] RGD:1304919) /// 0008284 // positive regulation of cell proliferation (GO_REF:0000096|MGI:MGI:4417868 [ISO] RGD:1304919) /// 004312…	0062023 /// 0005654 // nucleoplasm (GO_REF:0000096|MGI:MGI:4834177 [ISO] UniProtKB:Q99584) /// 0005829 // cytosol (GO_REF:0000096|MGI:MGI:4834177 [ISO] UniProtKB:Q99584) /// 0048471 // perinuclear region of cytoplasm (GO_REF:0000096|MGI:MGI:4834177 [ISO] UniProtKB:Q99584) /// 0005737 // cytoplasm (GO_REF:0000096|MGI:MGI:4834177 [ISO] UniProtKB:Q99584) /// 0005615 // extracellular space (GO_REF:00…	0046872 // metal ion binding (GO_REF:0000004|MGI:MGI:1354194 [IEA] UniProtKB-KW:KW-0479) /// 0050786 // RAGE receptor binding (GO_REF:0000096|MGI:MGI:4834177 [ISO] UniProtKB:Q99584) /// 0017134 // fibroblast growth factor binding (GO_REF:0000096|MGI:MGI:4834177 [ISO] UniProtKB:Q99584) /// 0005507 // copper ion binding (GO_REF:0000096|MGI:MGI:4834177 [ISO] UniProtKB:Q99584) /// 0042803 // protein …	S100 calcium binding protein A13		protein	taxon:10090	20091130	MGI			114	21.8657	165	25.6134	85	23.5
Slc25a47	12	108836046..108856815	ENSMUSG00000048856	2.28723	1.64156	0.715067	0.00259882	0.030035	1	1.46567	1.02858	0.0406582	0.870902	0.935817	1	1.32964	-1.01778	-0.0254321	0.92368	0.974039	1	2.28723	-1.59665	-0.675051	0.00505503	0.0371014	1	Slc25a47	MGI	MGI:2144766	Slc25a47		0055085 // transmembrane transport (GO_REF:0000002|MGI:MGI:2152098 [IEA] InterPro:IPR002067) /// 0006844 // acyl carnitine transport (PMID:21873635 [IBA] MGI:MGI:2444911|PANTHER:PTN001942979) /// 0006865 // amino acid transport (PMID:21873635 [IBA] PANTHER:PTN001942979|UniProtKB:Q8N8R3)	0005739 // mitochondrion (MGI:MGI:3852644|PMID:18614015 [HDA]) /// 0005743 // mitochondrial inner membrane (GO_REF:0000004|MGI:MGI:1354194 [IEA] UniProtKB-KW:KW-0999) /// 0016020 // membrane (GO_REF:0000004|MGI:MGI:1354194 [IEA] UniProtKB-KW:KW-0472) /// 0016021 // integral component of membrane (GO_REF:0000004|MGI:MGI:1354194 [IEA] UniProtKB-KW:KW-0812)	0015227 // acyl carnitine transmembrane transporter activity (PMID:21873635 [IBA] MGI:MGI:2444911|PANTHER:PTN001533409) /// 0022857 // transmembrane transporter activity (GO_REF:0000002|MGI:MGI:2152098 [IEA] InterPro:IPR002067)	solute carrier family 25, member 47		protein	taxon:10090	20090923	MGI			44	3.17587	81	4.73175	41	4.26564
Hddc3	7	80343104..80350547	ENSMUSG00000030532	4.24564	1.63615	0.710304	3.85851e-07	2.7146e-05	0.0071394	3.78462	1.50979	0.594348	3.99385e-06	6.45667e-05	0.0744454	2.45976	-1.05162	-0.0726131	0.684245	0.838749	1	4.24564	-1.12627	-0.171558	0.143624	0.379809	1	Hddc3	MGI	MGI:1915945	Hddc3			0005575 // cellular_component (GO_REF:0000015|MGI:MGI:2156816 [ND])	0046872 // metal ion binding (GO_REF:0000004|MGI:MGI:1354194 [IEA] UniProtKB-KW:KW-0479) /// 0016787 // hydrolase activity (GO_REF:0000004|MGI:MGI:1354194 [IEA] UniProtKB-KW:KW-0378) /// 0008893 // guanosine-3',5'-bis(diphosphate) 3'-diphosphatase activity (PMID:21873635 [IBA] FB:FBgn0039650|PANTHER:PTN005290616)	HD domain containing 3	1110033O09Rik	protein	taxon:10090	20100202	MGI			212	7.70163	280	8.23249	126	6.59793
Nudt16	9	complement(105128903..105131824)	ENSMUSG00000032565	12.735	1.62624	0.701543	8.60594e-07	5.49088e-05	0.0159236	11.4583	1.37052	0.454723	0.00106023	0.0075115	1	7.6713	1.03616	0.051242	0.736872	0.870304	1	12.735	-1.11895	-0.162142	0.150743	0.389623	1	Nudt16	MGI	MGI:1922936	Nudt16		0051276 // chromosome organization (MGI:MGI:5009783|PMID:20081199 [IGI] MGI:MGI:96622) /// 0008284 // positive regulation of cell proliferation (GO_REF:0000096|MGI:MGI:4834177 [ISO] UniProtKB:Q96DE0) /// 0090068 // positive regulation of cell cycle process (GO_REF:0000096|MGI:MGI:4834177 [ISO] UniProtKB:Q96DE0) /// 0035863 // dITP catabolic process (MGI:MGI:5009783|PMID:20081199 [IGI] MGI:MGI:966…	0005634 // nucleus (PMID:21873635 [IBA] PANTHER:PTN001271579|UniProtKB:Q96DE0|UniProtKB:Q9BRJ7) /// 0005737 // cytoplasm (GO_REF:0000096|MGI:MGI:4834177 [ISO] UniProtKB:Q96DE0) /// 0005654 // nucleoplasm (GO_REF:0000096|MGI:MGI:4834177 [ISO] UniProtKB:Q96DE0) /// 0005730 // nucleolus (GO_REF:0000096|MGI:MGI:4834177 [ISO] UniProtKB:Q96DE0) /// 0005634 // nucleus (GO_REF:0000096|MGI:MGI:4834177 [IS…	0000287 // magnesium ion binding (GO_REF:0000096|MGI:MGI:4834177 [ISO] UniProtKB:Q96DE0) /// 0046872 // metal ion binding (GO_REF:0000004|MGI:MGI:1354194 [IEA] UniProtKB-KW:KW-0479) /// 1990174 // phosphodiesterase decapping endonuclease activity (PMID:21873635 [IBA] PANTHER:PTN001271579|UniProtKB:Q96DE0) /// 0008235 // metalloexopeptidase activity (GO_REF:0000096|MGI:MGI:4834177 [ISO] UniProtKB:…	nudix (nucleoside diphosphate linked moiety X)-type motif 16	2310041H06Rik|2810047L04Rik|2900006H04Rik	protein	taxon:10090	20191229	UniProt			268	21.2448	387	24.8287	197	22.5099
Trim39	17	complement(36258873..36272247)	ENSMUSG00000045409	7.63755	1.62341	0.699026	5.53488e-06	0.000256899	0.102412	6.97339	1.70883	0.773009	1.67882e-11	9.54063e-10	3.12933e-07	4.51384	-1.19073	-0.251849	0.122386	0.343567	1	7.63755	-1.1044	-0.143264	0.192028	0.449519	1	Trim39	MGI	MGI:1890659	Trim39		0050821 // protein stabilization (GO_REF:0000096|MGI:MGI:4834177 [ISO] UniProtKB:Q9HCM9) /// 2001235 // positive regulation of apoptotic signaling pathway (GO_REF:0000096|MGI:MGI:4834177 [ISO] UniProtKB:Q9HCM9) /// 0007095 // mitotic G2 DNA damage checkpoint (GO_REF:0000096|MGI:MGI:4834177 [ISO] UniProtKB:Q9HCM9) /// 2000059 // negative regulation of protein ubiquitination involved in ubiquitin-d…	0005739 // mitochondrion (GO_REF:0000096|MGI:MGI:4834177 [ISO] UniProtKB:Q9HCM9) /// 0005737 // cytoplasm (GO_REF:0000004|MGI:MGI:1354194 [IEA] UniProtKB-KW:KW-0963) /// 0005829 // cytosol (GO_REF:0000096|MGI:MGI:4834177 [ISO] UniProtKB:Q9HCM9) /// 0005634 // nucleus (GO_REF:0000096|MGI:MGI:4834177 [ISO] UniProtKB:Q9HCM9)	0046872 // metal ion binding (GO_REF:0000004|MGI:MGI:1354194 [IEA] UniProtKB-KW:KW-0479) /// 0042802 // identical protein binding (GO_REF:0000096|MGI:MGI:4834177 [ISO] UniProtKB:Q9HCM9) /// 0008270 // zinc ion binding (GO_REF:0000002|MGI:MGI:2152098 [IEA] InterPro:IPR000315) /// 0016740 // transferase activity (GO_REF:0000004|MGI:MGI:1354194 [IEA] UniProtKB-KW:KW-0808)	tripartite motif-containing 39	1100001D15Rik|E130103K13Rik|RBCC-B30.2|RING-B box-coiled-coil-B30.2|Rnf23|tfp	protein	taxon:10090	20191107	MGI			366	13.2611	490	14.3688	264	13.7877
Dhrs3	4	144892827..144928209	ENSMUSG00000066026	4.94463	1.62253	0.698244	1.01862e-05	0.000431292	0.188475	4.19787	1.33862	0.420748	0.00554552	0.0288578	1	2.90663	-1.00394	-0.00567679	0.97202	0.986893	1	4.94463	-1.19362	-0.255342	0.0363762	0.154278	1	Dhrs3	MGI	MGI:1315215	Dhrs3		0030278 // regulation of ossification (MGI:MGI:5528782|PMID:24005908 [IMP] MGI:MGI:5007106) /// 0048387 // negative regulation of retinoic acid receptor signaling pathway (MGI:MGI:5528782|PMID:24005908 [IMP] MGI:MGI:5007106) /// 0048385 // regulation of retinoic acid receptor signaling pathway (PMID:21873635 [IBA] MGI:MGI:1315215|PANTHER:PTN001212934|ZFIN:ZDB-GENE-040801-217) /// 0001523 // retin…	0005811 // lipid particle (PMID:21873635 [IBA] FB:FBgn0029994|MGI:MGI:2140804|PANTHER:PTN001549090|UniProtKB:Q7Z5P4|UniProtKB:Q8NBQ5|WB:WBGene00000967) /// 0016020 // membrane (GO_REF:0000004|MGI:MGI:1354194 [IEA] UniProtKB-KW:KW-0472) /// 0016021 // integral component of membrane (GO_REF:0000004|MGI:MGI:1354194 [IEA] UniProtKB-KW:KW-0812)	0016616 // oxidoreductase activity, acting on the CH-OH group of donors, NAD or NADP as acceptor (PMID:21873635 [IBA] MGI:MGI:1315215|MGI:MGI:1924238|PANTHER:PTN000671705|UniProtKB:Q8IZV5|UniProtKB:Q8N3Y7) /// 0004745 // retinol dehydrogenase activity (MGI:MGI:5528782|PMID:24005908 [IMP] MGI:MGI:5007106) /// 0016491 // oxidoreductase activity (GO_REF:0000004|MGI:MGI:1354194 [IEA] UniProtKB-KW:KW-…	dehydrogenase/reductase (SDR family) member 3	retSDR1|Rsdr1	protein	taxon:10090	20140227	MGI			172	9.15685	209	9.00514	111	8.51788
Nudt8	19	4000580..4002103	ENSMUSG00000110949	9.38067	1.62225	0.697992	0.00364994	0.0380693	1	7.39283	1.52955	0.613112	0.00207235	0.0130194	1	5.4455	-1.2415	-0.312088	0.203433	0.465841	1	9.38067	-1.29826	-0.376574	0.0286196	0.131734	1	Nudt8	MGI	MGI:1913637	Nudt8		0008150 // biological_process (GO_REF:0000015|MGI:MGI:2156816 [ND])	0005739 // mitochondrion (MGI:MGI:3852644|PMID:18614015 [HDA]) /// 0005739 // mitochondrion (MGI:MGI:2682130|PMID:14651853 [HDA])	0046872 // metal ion binding (GO_REF:0000004|MGI:MGI:1354194 [IEA] UniProtKB-KW:KW-0479) /// 0016787 // hydrolase activity (GO_REF:0000004|MGI:MGI:1354194 [IEA] UniProtKB-KW:KW-0378) /// 0016787 // hydrolase activity (GO_REF:0000002|MGI:MGI:2152098 [IEA] InterPro:IPR000086|InterPro:IPR015797)	nudix (nucleoside diphosphate linked moiety X)-type motif 8	2310039H17Rik	protein	taxon:10090	20071127	MGI	part_of(EMAPA:16105)|part_of(EMAPA:16846)|part_of(EMAPA:16894)|part_of(EMAPA:17373)		95	16.5544	151	21.2957	47	11.8053
Chd1l	3	complement(97560742..97610203)	ENSMUSG00000028089	3.36748	1.62048	0.696425	6.31099e-05	0.00181042	1	3.16394	1.15715	0.210582	0.186984	0.394362	1	2.51343	1.27051	0.345412	0.0426057	0.171565	1	3.36748	-1.07364	-0.102514	0.540452	0.745248	1	Chd1l	MGI	MGI:1915308	Chd1l		0006281 // DNA repair (GO_REF:0000002|MGI:MGI:2152098 [IEA] InterPro:IPR031053) /// 0006338 // chromatin remodeling (GO_REF:0000096|MGI:MGI:4834177 [ISO] UniProtKB:Q86WJ1) /// 0006281 // DNA repair (GO_REF:0000004|MGI:MGI:1354194 [IEA] UniProtKB-KW:KW-0234) /// 0006974 // cellular response to DNA damage stimulus (GO_REF:0000096|MGI:MGI:4834177 [ISO] UniProtKB:Q86WJ1)	0005654 // nucleoplasm (GO_REF:0000096|MGI:MGI:4834177 [ISO] UniProtKB:Q86WJ1) /// 0005829 // cytosol (GO_REF:0000096|MGI:MGI:4834177 [ISO] UniProtKB:Q86WJ1) /// 0005634 // nucleus (GO_REF:0000096|MGI:MGI:4834177 [ISO] UniProtKB:Q86WJ1) /// 0005886 // plasma membrane (GO_REF:0000096|MGI:MGI:4834177 [ISO] UniProtKB:Q86WJ1)	0016787 // hydrolase activity (GO_REF:0000004|MGI:MGI:1354194 [IEA] UniProtKB-KW:KW-0378) /// 0004386 // helicase activity (GO_REF:0000004|MGI:MGI:1354194 [IEA] UniProtKB-KW:KW-0347) /// 0005524 // ATP binding (GO_REF:0000004|MGI:MGI:1354194 [IEA] UniProtKB-KW:KW-0067) /// 0000166 // nucleotide binding (GO_REF:0000096|MGI:MGI:4834177 [ISO] UniProtKB:Q86WJ1) /// 0016887 // ATPase activity (GO_REF:…	chromodomain helicase DNA binding protein 1-like	4432404A22Rik|Snf2p	protein	taxon:10090	20090814	MGI			143	6.51961	164	6.0514	86	5.65165
Arsg	11	109473374..109573330	ENSMUSG00000020604	1.93245	1.62029	0.696254	0.000322973	0.00644656	1	1.8741	1.15003	0.201668	0.371272	0.597873	1	1.50076	1.33803	0.420112	0.0533669	0.200678	1	1.93245	-1.03212	-0.0456105	0.798884	0.903977	1	Arsg	MGI	MGI:1921258	Arsg		0006790 // sulfur compound metabolic process (GO_REF:0000096|MGI:MGI:4834177 [ISO] UniProtKB:Q96EG1)	0005764 // lysosome (GO_REF:0000096|MGI:MGI:4834177 [ISO] UniProtKB:Q96EG1) /// 0005615 // extracellular space (GO_REF:0000096|MGI:MGI:4834177 [ISO] UniProtKB:Q96EG1) /// 0005783 // endoplasmic reticulum (GO_REF:0000096|MGI:MGI:4834177 [ISO] UniProtKB:Q96EG1)	0046872 // metal ion binding (GO_REF:0000004|MGI:MGI:1354194 [IEA] UniProtKB-KW:KW-0479) /// 0016787 // hydrolase activity (GO_REF:0000004|MGI:MGI:1354194 [IEA] UniProtKB-KW:KW-0378) /// 0008484 // sulfuric ester hydrolase activity (GO_REF:0000002|MGI:MGI:2152098 [IEA] InterPro:IPR000917) /// 0004065 // arylsulfatase activity (PMID:21873635 [IBA] PANTHER:PTN000819263|RGD:1310381|UniProtKB:P51691)…	arylsulfatase G	6330406P08Rik	protein	taxon:10090	20191229	UniProt			86	3.41559	101	3.2465	68	3.89284
P4ha3	7	100285520..100319699	ENSMUSG00000051048	3.1032	1.61924	0.695313	0.00448914	0.0445853	1	3.65866	1.59443	0.673045	0.000179003	0.00167923	1	2.14699	1.17852	0.236976	0.289889	0.567236	1	3.65866	1.17313	0.230357	0.211144	0.472319	1	P4ha3	MGI	MGI:2444049	P4ha3		0055114 // oxidation-reduction process (GO_REF:0000002|MGI:MGI:2152098 [IEA] InterPro:IPR005123|InterPro:IPR006620|InterPro:IPR013547) /// 0055114 // oxidation-reduction process (GO_REF:0000004|MGI:MGI:1354194 [IEA] UniProtKB-KW:KW-0560) /// 0018401 // peptidyl-proline hydroxylation to 4-hydroxy-L-proline (PMID:21873635 [IBA] MGI:MGI:894286|MGI:MGI:97463|PANTHER:PTN001653950|TAIR:locus:2041001|TA…	0005783 // endoplasmic reticulum (PMID:21873635 [IBA] FB:FBgn0039779|FB:FBgn0051014|MGI:MGI:894286|MGI:MGI:97463|PANTHER:PTN001653950|TAIR:locus:2144960|TAIR:locus:2827906|UniProtKB:O15460|UniProtKB:P13674|WB:WBGene00001077|WB:WBGene00004025|WB:WBGene00012815)	0005506 // iron ion binding (GO_REF:0000002|MGI:MGI:2152098 [IEA] InterPro:IPR006620) /// 0046872 // metal ion binding (GO_REF:0000004|MGI:MGI:1354194 [IEA] UniProtKB-KW:KW-0479) /// 0016702 // oxidoreductase activity, acting on single donors with incorporation of molecular oxygen, incorporation of two atoms of oxygen (GO_REF:0000002|MGI:MGI:2152098 [IEA] InterPro:IPR013547) /// 0051213 // dioxyg…	procollagen-proline, 2-oxoglutarate 4-dioxygenase (proline 4-hydroxylase), alpha polypeptide III	D930031A02Rik	protein	taxon:10090	20050217	MGI			78	4.45148	152	7.02069	64	5.26478
Ccdc189	7	complement(127582383..127588595)	ENSMUSG00000057176	2.34421	1.61674	0.693089	0.000502095	0.00903722	1	2.3853	1.97735	0.983571	1.37899e-06	2.52251e-05	0.0257044	1.38358	-1.23766	-0.307614	0.192223	0.450284	1	2.3853	1.00706	0.0101509	0.95392	0.992764	1	Ccdc189	MGI	MGI:2685012	Ccdc189		0008150 // biological_process (GO_REF:0000015|MGI:MGI:2156816 [ND])	0005575 // cellular_component (GO_REF:0000015|MGI:MGI:2156816 [ND])	0003674 // molecular_function (GO_REF:0000015|MGI:MGI:2156816 [ND])	coiled-coil domain containing 189	Gm166|LOC233899	protein	taxon:10090	20100209	MGI			78	4.21802	101	4.42041	52	4.0533
Card19	13	complement(49202950..49216037)	ENSMUSG00000037960	5.11924	1.61407	0.690702	0.0039322	0.0403088	1	4.47963	1.03256	0.046226	0.85191	0.926032	1	4.0161	1.32854	0.40984	0.113461	0.327174	1	5.11924	-1.163	-0.217846	0.36056	0.630426	1	Card19	MGI	MGI:1915730	Card19		0042981 // regulation of apoptotic process (GO_REF:0000002|MGI:MGI:2152098 [IEA] InterPro:IPR001315) /// 0008150 // biological_process (GO_REF:0000015|MGI:MGI:2156816 [ND])	0005739 // mitochondrion (GO_REF:0000096|MGI:MGI:4834177 [ISO] UniProtKB:Q96LW7) /// 0005783 // endoplasmic reticulum (GO_REF:0000004|MGI:MGI:1354194 [IEA] UniProtKB-KW:KW-0256) /// 0016020 // membrane (GO_REF:0000004|MGI:MGI:1354194 [IEA] UniProtKB-KW:KW-0472) /// 0016021 // integral component of membrane (GO_REF:0000004|MGI:MGI:1354194 [IEA] UniProtKB-KW:KW-0812) /// 0005739 // mitochondrion (P…	0003674 // molecular_function (GO_REF:0000015|MGI:MGI:2156816 [ND])	caspase recruitment domain family, member 19	1110007C09Rik	protein	taxon:10090	20100202	MGI			53	9.04031	73	10.0776	34	8.35944
Exosc5	7	25659164..25671368	ENSMUSG00000061286	5.55059	1.61313	0.689865	1.75495e-05	0.000662723	0.324718	4.4828	1.37693	0.461453	0.00415842	0.022945	1	3.27051	-1.07579	-0.105396	0.546257	0.750673	1	5.55059	-1.24391	-0.314885	0.0103815	0.0631314	1	Exosc5	MGI	MGI:107889	Exosc5		0006364 // rRNA processing (GO_REF:0000004|MGI:MGI:1354194 [IEA] UniProtKB-KW:KW-0698) /// 0034475 // U4 snRNA 3'-end processing (PMID:21873635 [IBA] PANTHER:PTN000237329|SGD:S000003390|SGD:S000003427) /// 0051607 // defense response to virus (GO_REF:0000008|MGI:MGI:2154458 [ISO] UniProtKB:Q9NQT4) /// 0071051 // polyadenylation-dependent snoRNA 3'-end processing (PMID:21873635 [IBA] PANTHER:PTN00…	0035327 // transcriptionally active chromatin (GO_REF:0000096|MGI:MGI:4834177 [ISO] UniProtKB:Q9NQT4) /// 0000177 // cytoplasmic exosome (RNase complex) (PMID:21873635 [IBA] PANTHER:PTN000237328|SGD:S000003327|SGD:S000003390|SGD:S000003427) /// 0005654 // nucleoplasm (GO_REF:0000096|MGI:MGI:4834177 [ISO] UniProtKB:Q9NQT4) /// 0005730 // nucleolus (GO_REF:0000096|MGI:MGI:4834177 [ISO] UniProtKB:Q9…	0003674 // molecular_function (GO_REF:0000015|MGI:MGI:2156816 [ND]) /// 0003723 // RNA binding (GO_REF:0000004|MGI:MGI:1354194 [IEA] UniProtKB-KW:KW-0694)	exosome component 5	D7Wsu180e	protein	taxon:10090	20110718	MGI			150	9.13859	228	11.2421	109	9.57206
Mmp11	10	complement(75923222..75936496)	ENSMUSG00000000901	3.68067	1.61181	0.688685	0.00038681	0.0073709	1	2.10486	1.81498	0.859953	0.000123542	0.00122948	1	2.21955	-2.0343	-1.02453	1.34162e-05	0.000279723	0.247555	3.68067	-1.77215	-0.825505	7.32094e-06	0.00019374	0.136587	Mmp11	MGI	MGI:97008	Mmp11		0030574 // collagen catabolic process (PMID:21873635 [IBA] MGI:MGI:101900|MGI:MGI:1276107|MGI:MGI:1340026|MGI:MGI:97008|MGI:MGI:97009|MGI:MGI:97011|PANTHER:PTN001303987|RGD:621316|RGD:621320|UniProtKB:P45452) /// 0030198 // extracellular matrix organization (MGI:MGI:3822602|PMID:18622425 [IMP] MGI:MGI:2387934) /// 0030574 // collagen catabolic process (MGI:MGI:3822602|PMID:18622425 [IDA]) /// 000…	0005615 // extracellular space (PMID:21873635 [IBA] PANTHER:PTN000810753|RGD:621320|UniProtKB:P02790|UniProtKB:P14780|UniProtKB:P50281) /// 0031012 // extracellular matrix (MGI:MGI:3822602|PMID:18622425 [ISO] UniProtKB:P24347) /// 0005576 // extracellular region (GO_REF:0000004|MGI:MGI:1354194 [IEA] UniProtKB-KW:KW-0964) /// 0031012 // extracellular matrix (MGI:MGI:3822602|PMID:18622425 [IC] GO:0…	0008270 // zinc ion binding (GO_REF:0000002|MGI:MGI:2152098 [IEA] InterPro:IPR001818|InterPro:IPR006026|InterPro:IPR021190|InterPro:IPR033739) /// 0046872 // metal ion binding (GO_REF:0000004|MGI:MGI:1354194 [IEA] UniProtKB-KW:KW-0479) /// 0016787 // hydrolase activity (GO_REF:0000004|MGI:MGI:1354194 [IEA] UniProtKB-KW:KW-0378) /// 0004222 // metalloendopeptidase activity (PMID:21873635 [IBA] FB:…	matrix metallopeptidase 11	ST3|Stmy3|stromelysin 3	protein	taxon:10090	20191229	UniProt			119	6.54356	136	6.05247	99	7.84681
Gm21988	11	complement(70235206..70239830)	ENSMUSG00000040904	7.90306	1.61151	0.68841	4.3169e-05	0.00134509	0.798755	5.31424	1.12524	0.170238	0.305174	0.534728	1	4.7015	-1.05728	-0.0803518	0.634027	0.811992	1	7.90306	-1.48826	-0.57363	0.000211071	0.00306216	1																	211	17.102	189	12.398	118	13.7859
Etfbkmt	6	149139849..149151171	ENSMUSG00000039958	1.97233	1.6045	0.682125	0.00116456	0.0169268	1	1.82878	1.55182	0.63396	0.00392611	0.0219438	1	1.15953	-1.0842	-0.116625	0.631766	0.811002	1	1.97233	-1.09998	-0.137475	0.46513	0.698539	1	Etfbkmt	MGI	MGI:2443575	Etfbkmt		1904733 // negative regulation of electron carrier activity (GO_REF:0000096|MGI:MGI:4834177 [ISO] UniProtKB:Q8IXQ9) /// 0032259 // methylation (GO_REF:0000004|MGI:MGI:1354194 [IEA] UniProtKB-KW:KW-0489) /// 0018023 // peptidyl-lysine trimethylation (MGI:MGI:5700285|PMID:25023281 [IMP]) /// 0018022 // peptidyl-lysine methylation (GO_REF:0000096|MGI:MGI:4834177 [ISO] UniProtKB:Q8IXQ9) /// 0018023 /…	0005737 // cytoplasm (GO_REF:0000096|MGI:MGI:4834177 [ISO] UniProtKB:Q8IXQ9) /// 0032991 // macromolecular complex (GO_REF:0000096|MGI:MGI:4834177 [ISO] UniProtKB:Q8IXQ9) /// 0005759 // mitochondrial matrix (GO_REF:0000096|MGI:MGI:4834177 [ISO] UniProtKB:Q8IXQ9) /// 0005739 // mitochondrion (GO_REF:0000004|MGI:MGI:1354194 [IEA] UniProtKB-KW:KW-0496)	0008168 // methyltransferase activity (GO_REF:0000004|MGI:MGI:1354194 [IEA] UniProtKB-KW:KW-0489) /// 0016279 // protein-lysine N-methyltransferase activity (MGI:MGI:5700285|PMID:25023281 [IMP]) /// 0016740 // transferase activity (GO_REF:0000004|MGI:MGI:1354194 [IEA] UniProtKB-KW:KW-0808) /// 0031072 // heat shock protein binding (GO_REF:0000096|MGI:MGI:4834177 [ISO] UniProtKB:Q8IXQ9) /// 001627…	electron transfer flavoprotein beta subunit lysine methyltransferase	4833442J19Rik|Mettl20	protein	taxon:10090	20170523	MGI			63	3.46146	88	3.91316	41	3.24708
Ccdc166	15	complement(75979872..75982455)	ENSMUSG00000098176	4.52703	1.60376	0.68146	3.82197e-05	0.00122349	0.70718	4.12191	1.34412	0.426663	0.0115858	0.0514189	1	2.8328	1.0674	0.0941069	0.583229	0.775732	1	4.52703	-1.09712	-0.133719	0.354087	0.624109	1	Ccdc166	MGI	MGI:1925902	Ccdc166		0008150 // biological_process (GO_REF:0000015|MGI:MGI:2156816 [ND])	0005575 // cellular_component (GO_REF:0000015|MGI:MGI:2156816 [ND])	0003674 // molecular_function (GO_REF:0000015|MGI:MGI:2156816 [ND])	coiled-coil domain containing 166	2410075B13Rik	protein	taxon:10090	20100202	MGI			147	7.80169	198	8.50477	111	8.49151
Mcm7	5	complement(138164583..138172422)	ENSMUSG00000029730	14.9464	1.60375	0.681447	2.02039e-10	4.61522e-08	3.73833e-06	10.2964	1.69327	0.759808	5.85998e-12	3.67544e-10	1.0923e-07	8.95907	-1.56842	-0.649308	5.58416e-09	2.87016e-07	0.000103039	14.9464	-1.45819	-0.544182	2.90693e-07	1.23541e-05	0.00542346	Mcm7	MGI	MGI:1298398	Mcm7		0006260 // DNA replication (GO_REF:0000002|MGI:MGI:2152098 [IEA] InterPro:IPR018525) /// 0006271 // DNA strand elongation involved in DNA replication (PMID:21873635 [IBA] PANTHER:PTN000180038|SGD:S000000406) /// 0006267 // pre-replicative complex assembly involved in nuclear cell cycle DNA replication (PMID:21873635 [IBA] PANTHER:PTN000180038|SGD:S000000406) /// 0006268 // DNA unwinding involved …	0005634 // nucleus (MGI:MGI:2676526|PMID:12972605 [IDA]) /// 0005634 // nucleus (GO_REF:0000096|MGI:MGI:4417868 [ISO] RGD:1303018) /// 0005634 // nucleus (GO_REF:0000096|MGI:MGI:4834177 [ISO] UniProtKB:P33993) /// 0005634 // nucleus (PMID:21873635 [IBA] FB:FBgn0025815|MGI:MGI:101845|MGI:MGI:105380|MGI:MGI:1298227|MGI:MGI:1298398|PANTHER:PTN000179711|PomBase:SPAC1B2.05|PomBase:SPBC211.04c|PomBase:…	0005524 // ATP binding (GO_REF:0000002|MGI:MGI:2152098 [IEA] InterPro:IPR001208|InterPro:IPR008050|InterPro:IPR018525) /// 0016787 // hydrolase activity (GO_REF:0000004|MGI:MGI:1354194 [IEA] UniProtKB-KW:KW-0378) /// 1990518 // single-stranded DNA-dependent ATP-dependent 3'-5' DNA helicase activity (PMID:21873635 [IBA] PANTHER:PTN000180038|PomBase:SPBC25D12.03c) /// 0005524 // ATP binding (GO_REF…	minichromosome maintenance complex component 7	mCDC47|Mcmd7	protein	taxon:10090	20191229	UniProt			713	26.542	895	26.9646	537	28.8144
Sat2	11	69622024..69623870	ENSMUSG00000069835	6.80472	1.60057	0.678583	0.000429771	0.00801619	1	6.78521	1.14669	0.197476	0.38321	0.609631	1	5.47609	1.37583	0.460302	0.0321819	0.141439	1	6.80472	1.00806	0.0115814	0.950145	0.990684	1	Sat2	MGI	MGI:1916465	Sat2		0032919 // spermine acetylation (GO_REF:0000096|MGI:MGI:4834177 [ISO] UniProtKB:Q96F10) /// 0008215 // spermine metabolic process (MGI:MGI:2670478|PMID:12803540 [ISA] RefSeq:NM_002970) /// 0032918 // spermidine acetylation (GO_REF:0000096|MGI:MGI:4834177 [ISO] UniProtKB:Q96F10) /// 0008216 // spermidine metabolic process (MGI:MGI:2670478|PMID:12803540 [ISA] RefSeq:NM_002970) /// 0032918 // spermi…	0005737 // cytoplasm (GO_REF:0000004|MGI:MGI:1354194 [IEA] UniProtKB-KW:KW-0963)	0008080 // N-acetyltransferase activity (PMID:21873635 [IBA] PANTHER:PTN000057452|RGD:1586174|SGD:S000000792|SGD:S000006397|TAIR:locus:2064930|UniProtKB:Q96F10|ZFIN:ZDB-GENE-040704-4|ZFIN:ZDB-GENE-041001-39) /// 0016746 // transferase activity, transferring acyl groups (GO_REF:0000004|MGI:MGI:1354194 [IEA] UniProtKB-KW:KW-0012) /// 0019809 // spermidine binding (PMID:21873635 [IBA] PANTHER:PTN000…	spermidine/spermine N1-acetyl transferase 2	2610016A03Rik|SSAT2|SSAT-2	protein	taxon:10090	20131209	MGI			89	12.6089	109	12.498	60	12.2527
Endov	11	119491347..119511437	ENSMUSG00000039850	9.5026	1.59989	0.677973	2.59696e-10	5.72042e-08	4.80516e-06	7.89922	1.62209	0.697851	1.28446e-10	5.98561e-09	2.39424e-06	5.67712	-1.24611	-0.317433	0.00396923	0.0304533	1	9.5026	-1.20645	-0.270762	0.0103107	0.0628647	1	Endov	MGI	MGI:2444688	Endov		0006281 // DNA repair (MGI:MGI:5009179|PMID:12853604 [IDA])	0005737 // cytoplasm (PMID:21873635 [IBA] PANTHER:PTN002003289|UniProtKB:Q8N8Q3) /// 0005737 // cytoplasm (GO_REF:0000096|MGI:MGI:4834177 [ISO] UniProtKB:Q8N8Q3) /// 0005634 // nucleus (GO_REF:0000004|MGI:MGI:1354194 [IEA] UniProtKB-KW:KW-0539) /// 0005730 // nucleolus (GO_REF:0000096|MGI:MGI:4834177 [ISO] UniProtKB:Q8N8Q3) /// 0005730 // nucleolus (PMID:21873635 [IBA] PANTHER:PTN002003289|UniPro…	0003727 // single-stranded RNA binding (GO_REF:0000096|MGI:MGI:4834177 [ISO] UniProtKB:Q8N8Q3) /// 0046872 // metal ion binding (GO_REF:0000004|MGI:MGI:1354194 [IEA] UniProtKB-KW:KW-0479) /// 0016787 // hydrolase activity (GO_REF:0000004|MGI:MGI:1354194 [IEA] UniProtKB-KW:KW-0378) /// 0004519 // endonuclease activity (GO_REF:0000004|MGI:MGI:1354194 [IEA] UniProtKB-KW:KW-0255) /// 0016891 // endor…	endonuclease V	A730011L01Rik	protein	taxon:10090	20110516	UniProt			714	17.1515	903	17.5557	503	17.4166
Dmrt2	19	25672411..25678991	ENSMUSG00000048138	2.50202	1.59945	0.677573	0.00161723	0.0214894	1	1.80713	1.50726	0.591927	0.0191905	0.0764144	1	1.50562	-1.34035	-0.422609	0.100215	0.302845	1	2.50202	-1.39622	-0.481526	0.0214168	0.107644	1	Dmrt2	MGI	MGI:1330307	Dmrt2		0048706 // embryonic skeletal system development (MGI:MGI:3613100|PMID:16387292 [IMP] MGI:MGI:3512139) /// 0014807 // regulation of somitogenesis (MGI:MGI:3820487|PMID:17974128 [IMP] MGI:MGI:3512139) /// 0006355 // regulation of transcription, DNA-templated (GO_REF:0000002|MGI:MGI:2152098 [IEA] InterPro:IPR001275|InterPro:IPR026607|InterPro:IPR036407) /// 0014807 // regulation of somitogenesis (M…	0005634 // nucleus (MGI:MGI:1329807|PMID:10021344 [ISO] UniProtKB:Q9W7K3)	0046872 // metal ion binding (GO_REF:0000004|MGI:MGI:1354194 [IEA] UniProtKB-KW:KW-0479) /// 0003700 // transcription factor activity, sequence-specific DNA binding (GO_REF:0000002|MGI:MGI:2152098 [IEA] InterPro:IPR026607) /// 0000977 // RNA polymerase II regulatory region sequence-specific DNA binding (MGI:MGI:5474771|PMID:17605809 [IDA]) /// 0042802 // identical protein binding (MGI:MGI:5474771…	doublesex and mab-3 related transcription factor 2	Terra	protein	taxon:10090	20141117	NTNU_SB			89	5.2227	84	3.98943	55	4.6522
Col15a1	4	47208161..47313167	ENSMUSG00000028339	3.00096	1.59888	0.677059	2.26911e-06	0.000119276	0.0419853	1.90164	1.63519	0.709461	2.86015e-05	0.000351671	0.533133	1.78497	-1.66872	-0.738745	8.21528e-05	0.001276	1	3.00096	-1.60392	-0.681601	4.06814e-07	1.66446e-05	0.00758993	Col15a1	MGI	MGI:88449	Col15a1		0007155 // cell adhesion (GO_REF:0000004|MGI:MGI:1354194 [IEA] UniProtKB-KW:KW-0130) /// 0007155 // cell adhesion (GO_REF:0000002|MGI:MGI:2152098 [IEA] InterPro:IPR039070) /// 0030198 // extracellular matrix organization (PMID:21873635 [IBA] FB:FBgn0000299|FB:FBgn0016075|MGI:MGI:104687|MGI:MGI:104688|MGI:MGI:1095415|MGI:MGI:2152695|MGI:MGI:2672118|MGI:MGI:88446|MGI:MGI:88447|MGI:MGI:88451|MGI:MGI…	0005604 // basement membrane (MGI:MGI:3807344|PMID:18757743 [IDA]) /// 0031012 // extracellular matrix (PMID:21873635 [IBA] MGI:MGI:88445|MGI:MGI:88446|MGI:MGI:88452|MGI:MGI:88453|MGI:MGI:88457|MGI:MGI:88467|PANTHER:PTN002513067|RGD:2372|RGD:2375|RGD:70922|RGD:71029|UniProtKB:A0A0G2K7A5|UniProtKB:P02461|UniProtKB:P20908|WB:WBGene00003169) /// 0062023 /// 0005615 // extracellular space (PMID:21873…	0030020 // extracellular matrix structural constituent conferring tensile strength (MGI:MGI:6201834|PMID:22159717 [RCA]) /// 0030020 // extracellular matrix structural constituent conferring tensile strength (MGI:MGI:6201853|PMID:28071719 [RCA]) /// 0005198 // structural molecule activity (GO_REF:0000002|MGI:MGI:2152098 [IEA] InterPro:IPR039070) /// 0005201 // extracellular matrix structural cons…	collagen, type XV, alpha 1		protein	taxon:10090	20191229	UniProt			272	6.17788	320	5.8823	131	4.28877
Map3k14	11	complement(103219762..103267472)	ENSMUSG00000020941	2.04546	1.59716	0.675506	0.00130975	0.0185136	1	2.13519	1.72931	0.790198	4.96014e-05	0.000561707	0.924569	1.21874	-1.05933	-0.0831516	0.711269	0.856232	1	2.13519	1.0321	0.0455863	0.778633	0.892194	1	Map3k14	MGI	MGI:1858204	Map3k14		0016310 // phosphorylation (GO_REF:0000004|MGI:MGI:1354194 [IEA] UniProtKB-KW:KW-0418) /// 0043123 // positive regulation of I-kappaB kinase/NF-kappaB signaling (GO_REF:0000096|MGI:MGI:4834177 [ISO] UniProtKB:Q99558) /// 0043123 // positive regulation of I-kappaB kinase/NF-kappaB signaling (PMID:21873635 [IBA] PANTHER:PTN002391066|UniProtKB:Q99558) /// 0007249 // I-kappaB kinase/NF-kappaB signali…	0005737 // cytoplasm (PMID:21873635 [IBA] FB:FBgn0010909|FB:FBgn0023083|FB:FBgn0025743|FB:FBgn0035001|FB:FBgn0261456|FB:FBgn0263395|FB:FBgn0267698|MGI:MGI:1339975|MGI:MGI:1344404|MGI:MGI:1346867|MGI:MGI:1346871|MGI:MGI:1346875|MGI:MGI:1891638|MGI:MGI:1920334|MGI:MGI:1928487|MGI:MGI:1929004|PANTHER:PTN000684825|PomBase:SPAC1F3.02c|PomBase:SPAC1F5.09c|PomBase:SPBC1604.14c|PomBase:SPBC17F3.02|PomBas…	0005524 // ATP binding (GO_REF:0000002|MGI:MGI:2152098 [IEA] InterPro:IPR000719|InterPro:IPR017441) /// 0005524 // ATP binding (GO_REF:0000004|MGI:MGI:1354194 [IEA] UniProtKB-KW:KW-0067) /// 0004672 // protein kinase activity (MGI:MGI:3040582|PMID:15001576 [ISO] UniProtKB:Q99558) /// 0004674 // protein serine/threonine kinase activity (GO_REF:0000096|MGI:MGI:4834177 [ISO] UniProtKB:Q99558) /// 00…	mitogen-activated protein kinase kinase kinase 14	Nik	protein	taxon:10090	20191229	UniProt			100	3.22986	161	4.20858	80	3.72447
Lrrc23	6	complement(124769863..124779727)	ENSMUSG00000030125	5.44132	1.59524	0.673773	0.00468991	0.0459139	1	4.38532	2.91585	1.54392	2.91226e-11	1.57804e-09	5.42845e-07	3.30576	-2.30465	-1.20455	1.64167e-05	0.000333981	0.302921	5.44132	-1.23805	-0.30807	0.0852105	0.273439	1	Lrrc23	MGI	MGI:1315192	Lrrc23		0008150 // biological_process (GO_REF:0000015|MGI:MGI:2156816 [ND])	0005829 // cytosol (MGI:MGI:5883143|PMID:27914912 [IDA]) /// 0005829 // cytosol (PMID:21873635 [IBA] MGI:MGI:1315192|PANTHER:PTN002693416) /// 0005737 // cytoplasm (PMID:21873635 [IBA] MGI:MGI:1315192|MGI:MGI:1928323|PANTHER:PTN002496044|PomBase:SPAC4A8.12c|TAIR:locus:2032040|UniProtKB:Q8IB59|UniProtKB:Q8N1F8|UniProtKB:Q9Y2I1)	0003674 // molecular_function (GO_REF:0000015|MGI:MGI:2156816 [ND])	leucine rich repeat containing 23	4921537K05Rik|Lrpb7	protein	taxon:10090	20100209	MGI			76	6.48981	145	10.021	113	13.9087
Hmgn2	4	complement(133964738..133968650)	ENSMUSG00000003038	138.98	1.59458	0.67318	0.000631007	0.0106821	1	109.091	1.08102	0.112393	0.266912	0.491042	1	93.0288	1.13005	0.176384	0.308838	0.58126	1	138.98	-1.28103	-0.357301	0.0155822	0.0852992	1	Hmgn2	MGI	MGI:96136	Hmgn2		0006357 // regulation of transcription from RNA polymerase II promoter (MGI:MGI:5317036|PMID:21278158 [IMP] MGI:MGI:5317455) /// 0040034 // regulation of development, heterochronic (MGI:MGI:1929308|PMID:11133167 [IGI] MGI:MGI:96120) /// 0000122 // negative regulation of transcription from RNA polymerase II promoter (MGI:MGI:5525008|PMID:23975681 [IMP] MGI:MGI:5546373)	0005634 // nucleus (MGI:MGI:1929308|PMID:11133167 [IDA])		high mobility group nucleosomal binding domain 2	Hmg17|HMG-17	protein	taxon:10090	20140318	MGI			5099	337.326	5059	270.867	1658	158.103
Wdr74	19	8735827..8740624	ENSMUSG00000042729	34.9181	1.59226	0.671078	7.88595e-10	1.44174e-07	1.45914e-05	31.4682	1.62614	0.701456	1.8169e-10	8.14109e-09	3.38669e-06	21.0955	-1.15753	-0.211053	0.0602897	0.218131	1	34.9181	-1.11267	-0.15403	0.042493	0.17186	1	Wdr74	MGI	MGI:2147427	Wdr74	colocalizes_with	0001825 // blastocyst formation (MGI:MGI:5913376|PMID:27869233 [IMP]) /// 0006364 // rRNA processing (GO_REF:0000096|MGI:MGI:4834177 [ISO] UniProtKB:Q6RFH5) /// 0001825 // blastocyst formation (MGI:MGI:5287298|PMID:21799883 [IMP]) /// 0016070 // RNA metabolic process (MGI:MGI:5287298|PMID:21799883 [IMP]) /// 0042273 // ribosomal large subunit biogenesis (GO_REF:0000096|MGI:MGI:4834177 [ISO] UniPr…	0000176 // nuclear exosome (RNase complex) (GO_REF:0000096|MGI:MGI:4834177 [ISO] UniProtKB:Q6RFH5) /// 0005730 // nucleolus (GO_REF:0000096|MGI:MGI:4834177 [ISO] UniProtKB:Q6RFH5) /// 0005634 // nucleus (GO_REF:0000096|MGI:MGI:4834177 [ISO] UniProtKB:Q6RFH5) /// 0005730 // nucleolus (PMID:21873635 [IBA] PANTHER:PTN000411359|PomBase:SPBC83.15|UniProtKB:Q6RFH5) /// 0030687 // preribosome, large sub…	0003674 // molecular_function (GO_REF:0000015|MGI:MGI:2156816 [ND])	WD repeat domain 74	5730436H21Rik	protein	taxon:10090	20180607	MGI			578	65.1865	680	62.0676	410	66.6507
Rsph10b	5	143933035..143985719	ENSMUSG00000075569	1.93582	1.59207	0.670902	0.00167409	0.0219822	1	1.82851	1.42234	0.508265	0.0104769	0.0477717	1	1.1754	1.01021	0.0146539	0.949169	0.98567	1	1.93582	-1.07677	-0.106711	0.572644	0.768032	1	Rsph10b	MGI	MGI:1922386	Rsph10b		0008150 // biological_process (GO_REF:0000015|MGI:MGI:2156816 [ND])	0005575 // cellular_component (GO_REF:0000015|MGI:MGI:2156816 [ND])	0003674 // molecular_function (GO_REF:0000015|MGI:MGI:2156816 [ND])	radial spoke head 10 homolog B (Chlamydomonas)	4930526H21Rik|Rsph10b2	protein	taxon:10090	20100202	MGI			68	3.10127	110	4.06022	53	3.48415
Stag3	5	138280240..138312393	ENSMUSG00000036928	1.39451	1.58968	0.668741	0.000945465	0.0144698	1	0.914066	1.30318	0.382037	0.0908396	0.24379	1	0.849559	-1.29701	-0.375186	0.100923	0.304534	1	1.39451	-1.54825	-0.630639	0.000922414	0.009919	1	Stag3	MGI	MGI:1355311	Stag3		0007066 // female meiosis sister chromatid cohesion (MGI:MGI:1354041|PMID:10698974 [ISS]) /// 0007129 // synapsis (MGI:MGI:5575825|PMID:24797475 [IMP] MGI:MGI:5287255) /// 0007059 // chromosome segregation (GO_REF:0000004|MGI:MGI:1354194 [IEA] UniProtKB-KW:KW-0159) /// 0007049 // cell cycle (GO_REF:0000004|MGI:MGI:1354194 [IEA] UniProtKB-KW:KW-0131) /// 0007062 // sister chromatid cohesion (PMID:…	0000800 // lateral element (MGI:MGI:5428050|PMID:22711701 [IDA]) /// 0001673 // male germ cell nucleus (MGI:MGI:3719060|PMID:17696610 [IDA]) /// 0005634 // nucleus (PMID:21873635 [IBA] FB:FBgn0020616|MGI:MGI:1355311|PANTHER:PTN000127652|PomBase:SPAC17H9.20|PomBase:SPCC4E9.01c|SGD:S000001288|TAIR:locus:2043318|UniProtKB:Q8N3U4|UniProtKB:Q8WVM7) /// 0005694 // chromosome (GO_REF:0000004|MGI:MGI:135…	0005515 // protein binding (MGI:MGI:5545837|PMID:24413433 [IPI] UniProtKB:Q8C0V1) /// 0003682 // chromatin binding (PMID:21873635 [IBA] FB:FBgn0020616|MGI:MGI:1098583|MGI:MGI:1098658|PANTHER:PTN000127652|SGD:S000001288)	stromal antigen 3	SA-2|stromalin 3	protein	taxon:10090	20191229	UniProt			93	2.6947	91	2.134	72	3.00712
Pop1	15	34495304..34530648	ENSMUSG00000022325	5.54925	1.5889	0.668026	1.62527e-05	0.00062515	0.300723	6.02415	2.84881	1.51036	0	0	0	3.36376	-1.67972	-0.74822	0.000139341	0.00198542	1	6.02415	1.08542	0.118257	0.368071	0.63726	1	Pop1	MGI	MGI:1914974	Pop1		0016078 // tRNA catabolic process (GO_REF:0000096|MGI:MGI:4834177 [ISO] UniProtKB:Q99575) /// 0008033 // tRNA processing (PMID:21873635 [IBA] PANTHER:PTN000506667|PomBase:SPAC25B8.16|SGD:S000005165) /// 0090502 // RNA phosphodiester bond hydrolysis, endonucleolytic (PMID:21873635 [IBA] PANTHER:PTN000506667|PomBase:SPAC25B8.16) /// 0001682 // tRNA 5'-leader removal (GO_REF:0000096|MGI:MGI:4834177 …	0000172 // ribonuclease MRP complex (PMID:21873635 [IBA] PANTHER:PTN000506667|PomBase:SPAC25B8.16|SGD:S000005165|UniProtKB:Q99575) /// 0030681 // multimeric ribonuclease P complex (GO_REF:0000096|MGI:MGI:4834177 [ISO] UniProtKB:Q99575) /// 0005655 // nucleolar ribonuclease P complex (PMID:21873635 [IBA] PANTHER:PTN000506667|SGD:S000005165|UniProtKB:Q99575) /// 0005655 // nucleolar ribonuclease P …	0033204 // ribonuclease P RNA binding (GO_REF:0000096|MGI:MGI:4834177 [ISO] UniProtKB:Q99575) /// 0004526 // ribonuclease P activity (GO_REF:0000096|MGI:MGI:4834177 [ISO] UniProtKB:Q99575) /// 0000171 // ribonuclease MRP activity (PMID:21873635 [IBA] PANTHER:PTN000506667|UniProtKB:Q99575) /// 0004526 // ribonuclease P activity (PMID:21873635 [IBA] PANTHER:PTN000506667|UniProtKB:Q99575) /// 000017…	processing of precursor 1, ribonuclease P/MRP family, (S. cerevisiae)	4932434G09Rik	protein	taxon:10090	20010813	MGI			304	12.28	231	7.552	193	11.2376
Rxrg	1	167598384..167639623	ENSMUSG00000015843	20.2864	1.58799	0.667199	1.57005e-05	0.000615481	0.290507	17.2127	1.97516	0.981968	3.83404e-12	2.5076e-10	7.14666e-08	12.3136	-1.49539	-0.580521	0.00101102	0.0102558	1	20.2864	-1.18839	-0.249008	0.0192581	0.0996114	1	Rxrg	MGI	MGI:98216	Rxrg		0031641 // regulation of myelination (GO_REF:0000096|MGI:MGI:4417868 [ISO] RGD:620046) /// 0048384 // retinoic acid receptor signaling pathway (MGI:MGI:50850|PMID:1312497 [IDA]) /// 0006355 // regulation of transcription, DNA-templated (GO_REF:0000002|MGI:MGI:2152098 [IEA] InterPro:IPR000003|InterPro:IPR001628|InterPro:IPR001723|InterPro:IPR013088) /// 1901522 // positive regulation of transcript…	0005634 // nucleus (GO_REF:0000096|MGI:MGI:4417868 [ISO] RGD:620046) /// 0090575 // RNA polymerase II transcription factor complex (PMID:21873635 [IBA] FB:FBgn0003964|MGI:MGI:98214|PANTHER:PTN002786703|UniProtKB:P19793) /// 0005634 // nucleus (PMID:21873635 [IBA] FB:FBgn0003964|FB:FBgn0004914|FB:FBgn0015239|FB:FBgn0034012|FB:FBgn0037436|MGI:MGI:109128|MGI:MGI:1100526|MGI:MGI:1346317|MGI:MGI:13524…	0046872 // metal ion binding (GO_REF:0000004|MGI:MGI:1354194 [IEA] UniProtKB-KW:KW-0479) /// 0000977 // RNA polymerase II regulatory region sequence-specific DNA binding (PMID:21873635 [IBA] FB:FBgn0015239|MGI:MGI:109128|MGI:MGI:1100526|MGI:MGI:1352453|MGI:MGI:1352465|MGI:MGI:98214|MGI:MGI:98215|MGI:MGI:98216|PANTHER:PTN000638895|RGD:621682|UniProtKB:P10589|UniProtKB:P19793|UniProtKB:P28702|UniPr…	retinoid X receptor gamma	Nr2b3	protein	taxon:10090	20140627	MGI		PR:P28705-1	671	40.0613	522	25.2232	566	48.7091
Sned1	1	93235841..93301065	ENSMUSG00000047793	1.04533	1.58478	0.664285	0.00150494	0.0203552	1	1.08583	2.04494	1.03206	1.27139e-06	2.3534e-05	0.0236987	0.632782	-1.29068	-0.368129	0.0963058	0.296716	1	1.08583	1.02765	0.0393531	0.856659	0.935203	1	Sned1	MGI	MGI:3045960	Sned1		0007160 // cell-matrix adhesion (GO_REF:0000002|MGI:MGI:2152098 [IEA] InterPro:IPR003886) /// 0008150 // biological_process (GO_REF:0000015|MGI:MGI:2156816 [ND])	0005576 // extracellular region (GO_REF:0000004|MGI:MGI:1354194 [IEA] UniProtKB-KW:KW-0964)	0005509 // calcium ion binding (GO_REF:0000002|MGI:MGI:2152098 [IEA] InterPro:IPR001881|InterPro:IPR018097) /// 0005112 // Notch binding (PMID:21873635 [IBA] FB:FBgn0000463|FB:FBgn0004197|FB:FBgn0051665|MGI:MGI:104659|MGI:MGI:107471|MGI:MGI:1095416|MGI:MGI:1098270|MGI:MGI:1859388|MGI:MGI:2152889|PANTHER:PTN002371879|RGD:2937|RGD:70949|RGD:70953|UniProtKB:O00548|UniProtKB:P78504|UniProtKB:Q7Z3S9|U…	sushi, nidogen and EGF-like domains 1	6720455I24Rik|D430044C15Rik|Snep	protein	taxon:10090	20191229	UniProt			110	1.64922	188	2.28123	86	1.85855
Col11a2	17	34039437..34066685	ENSMUSG00000024330	1.58445	1.58392	0.6635	0.0001338	0.00326609	1	1.83589	1.59936	0.67749	2.79906e-05	0.000344841	0.521744	1.07747	1.12645	0.171788	0.36384	0.636008	1	1.83589	1.15064	0.202434	0.161415	0.404519	1	Col11a2	MGI	MGI:88447	Col11a2		0007605 // sensory perception of sound (PMID:21873635 [IBA] MGI:MGI:88447|PANTHER:PTN002771346|UniProtKB:P13942) /// 0051216 // cartilage development (PMID:21873635 [IBA] MGI:MGI:88447|PANTHER:PTN002771346|UniProtKB:P13942|ZFIN:ZDB-GENE-000208-23) /// 0030199 // collagen fibril organization (PMID:21873635 [IBA] MGI:MGI:88447|PANTHER:PTN002771346|UniProtKB:P13942) /// 0001501 // skeletal system de…	0031012 // extracellular matrix (PMID:21873635 [IBA] MGI:MGI:88445|MGI:MGI:88446|MGI:MGI:88452|MGI:MGI:88453|MGI:MGI:88457|MGI:MGI:88467|PANTHER:PTN002513067|RGD:2372|RGD:2375|RGD:70922|RGD:71029|UniProtKB:A0A0G2K7A5|UniProtKB:P02461|UniProtKB:P20908|WB:WBGene00003169) /// 0062023 /// 0005581 // collagen trimer (PMID:21873635 [IBA] MGI:MGI:88447|PANTHER:PTN002771346) /// 0005615 // extracellular …	0046872 // metal ion binding (GO_REF:0000004|MGI:MGI:1354194 [IEA] UniProtKB-KW:KW-0479) /// 0005201 // extracellular matrix structural constituent (MGI:MGI:3766851|PMID:17683922 [IC] GO:0005581) /// 0030020 // extracellular matrix structural constituent conferring tensile strength (MGI:MGI:6201853|PMID:28071719 [RCA]) /// 0005201 // extracellular matrix structural constituent (PMID:21873635 [IBA…	collagen, type XI, alpha 2		protein	taxon:10090	20080917	MGI			150	3.26213	149	2.62254	96	3.00934
Taf13	3	108571698..108583222	ENSMUSG00000048100	13.7981	1.58334	0.662969	2.70671e-09	4.00657e-07	5.00822e-05	15.6662	1.73878	0.798075	5.14921e-13	3.79373e-11	9.59814e-09	8.39859	1.01143	0.0163922	0.917174	0.971955	1	15.6662	1.13073	0.177249	0.0994969	0.303171	1	Taf13	MGI	MGI:1913500	Taf13		0006357 // regulation of transcription from RNA polymerase II promoter (PMID:21873635 [IBA] PANTHER:PTN000147049|PomBase:SPCC61.02) /// 0006366 // transcription from RNA polymerase II promoter (GO_REF:0000002|MGI:MGI:2152098 [IEA] InterPro:IPR003195)	0005669 // transcription factor TFIID complex (GO_REF:0000096|MGI:MGI:4834177 [ISO] UniProtKB:Q15543) /// 0005654 // nucleoplasm (GO_REF:0000096|MGI:MGI:4834177 [ISO] UniProtKB:Q15543) /// 0005669 // transcription factor TFIID complex (PMID:21873635 [IBA] PANTHER:PTN000147049|SGD:S000004564|UniProtKB:Q15543) /// 0005730 // nucleolus (GO_REF:0000096|MGI:MGI:4834177 [ISO] UniProtKB:Q15543) /// 0005…	0003677 // DNA binding (PMID:21873635 [IBA] MGI:MGI:1913500|PANTHER:PTN000147049) /// 0003677 // DNA binding (MGI:MGI:3806427|PMID:18722179 [IDA]) /// 0046982 // protein heterodimerization activity (GO_REF:0000002|MGI:MGI:2152098 [IEA] InterPro:IPR009072) /// 0008022 // protein C-terminus binding (GO_REF:0000096|MGI:MGI:4834177 [ISO] UniProtKB:Q15543) /// 0003712 // transcription cofactor activit…	TATA-box binding protein associated factor 13	1810004N01Rik|2010309N11Rik	protein	taxon:10090	20090407	MGI			433	24.3068	525	23.8521	360	29.1295
Tmem86b	7	complement(4628040..4631422)	ENSMUSG00000045282	2.27393	1.58309	0.662744	0.00235062	0.0278805	1	1.7006	1.4006	0.486046	0.0545426	0.168631	1	1.39416	-1.21893	-0.285611	0.254131	0.531163	1	2.27393	-1.35205	-0.435152	0.0580833	0.211158	1	Tmem86b	MGI	MGI:1915505	Tmem86b		0046485 // ether lipid metabolic process (GO_REF:0000096|MGI:MGI:4834177 [ISO] UniProtKB:Q8N661)	0016020 // membrane (GO_REF:0000096|MGI:MGI:4834177 [ISO] UniProtKB:Q8N661) /// 0016021 // integral component of membrane (GO_REF:0000002|MGI:MGI:2152098 [IEA] InterPro:IPR012506) /// 0016021 // integral component of membrane (GO_REF:0000004|MGI:MGI:1354194 [IEA] UniProtKB-KW:KW-0812) /// 0005737 // cytoplasm (GO_REF:0000096|MGI:MGI:4834177 [ISO] UniProtKB:Q8N661)	0016787 // hydrolase activity (GO_REF:0000004|MGI:MGI:1354194 [IEA] UniProtKB-KW:KW-0378) /// 0047409 // alkenylglycerophosphoethanolamine hydrolase activity (GO_REF:0000096|MGI:MGI:4417868 [ISO] RGD:1593455) /// 0047408 // alkenylglycerophosphocholine hydrolase activity (PMID:21873635 [IBA] PANTHER:PTN002070902|RGD:1593455|UniProtKB:Q8N661) /// 0047409 // alkenylglycerophosphoethanolamine hydrol…	transmembrane protein 86B	C330014O21Rik	protein	taxon:10090	20130911	MGI			58	4.14925	68	3.9371	46	4.7434
Msra	14	complement(64122625..64455903)	ENSMUSG00000054733	40.0059	1.58255	0.662248	2.29449e-07	1.79894e-05	0.00424549	33.4651	1.4062	0.491798	2.82176e-06	4.7428e-05	0.0525977	24.2616	-1.08572	-0.118648	0.263402	0.541538	1	40.0059	-1.20087	-0.26408	0.0107461	0.064717	1	Msra	MGI	MGI:106916	Msra		0007568 // aging (GO_REF:0000096|MGI:MGI:4417868 [ISO] RGD:70979) /// 0055114 // oxidation-reduction process (GO_REF:0000004|MGI:MGI:1354194 [IEA] UniProtKB-KW:KW-0560) /// 0055114 // oxidation-reduction process (GO_REF:0000002|MGI:MGI:2152098 [IEA] InterPro:IPR002569|InterPro:IPR036509) /// 0034599 // cellular response to oxidative stress (PMID:21873635 [IBA] FB:FBgn0000565|PANTHER:PTN000019085|…	0005739 // mitochondrion (MGI:MGI:3852644|PMID:18614015 [HDA]) /// 0045171 // intercellular bridge (GO_REF:0000096|MGI:MGI:4834177 [ISO] UniProtKB:Q9UJ68) /// 0005634 // nucleus (GO_REF:0000004|MGI:MGI:1354194 [IEA] UniProtKB-KW:KW-0539) /// 0005739 // mitochondrion (GO_REF:0000096|MGI:MGI:4417868 [ISO] RGD:70979) /// 0016020 // membrane (GO_REF:0000004|MGI:MGI:1354194 [IEA] UniProtKB-KW:KW-0472)…	0036456 // L-methionine-(S)-S-oxide reductase activity (PMID:21873635 [IBA] PANTHER:PTN000019085|PomBase:SPAC29E6.05c|UniProtKB:P0A744) /// 0016491 // oxidoreductase activity (GO_REF:0000004|MGI:MGI:1354194 [IEA] UniProtKB-KW:KW-0560) /// 0008113 // peptide-methionine (S)-S-oxide reductase activity (GO_REF:0000096|MGI:MGI:4417868 [ISO] RGD:70979) /// 0008113 // peptide-methionine (S)-S-oxide redu…	methionine sulfoxide reductase A	2310045J23Rik|6530413P12Rik|MSR-A	protein	taxon:10090	20191229	UniProt			1065	69.2527	1533	80.6781	773	72.4532
Tyrobp	7	30413760..30417585	ENSMUSG00000030579	14.2982	1.58144	0.661238	0.000138639	0.00335047	1	20.3506	1.44283	0.528905	0.000150908	0.00145146	1	12.9783	1.50774	0.592383	0.000652926	0.00715003	1	20.3506	1.39593	0.481224	8.87575e-05	0.00150952	1	Tyrobp	MGI	MGI:1277211	Tyrobp		0030316 // osteoclast differentiation (MGI:MGI:5297759|PMID:21841309 [IMP] MGI:MGI:2450834) /// 0034241 // positive regulation of macrophage fusion (GO_REF:0000096|MGI:MGI:4834177 [ISO] UniProtKB:O43914) /// 0032911 // negative regulation of transforming growth factor beta1 production (MGI:MGI:5638298|PMID:25690660 [IMP]) /// 0007229 // integrin-mediated signaling pathway (MGI:MGI:3693026|PMID:17…	0005623 // cell (MGI:MGI:3531596|PMID:15601948 [IDA]) /// 0009986 // cell surface (GO_REF:0000096|MGI:MGI:4834177 [ISO] UniProtKB:O43914) /// 0005886 // plasma membrane (GO_REF:0000004|MGI:MGI:1354194 [IEA] UniProtKB-KW:KW-1003) /// 0016020 // membrane (GO_REF:0000004|MGI:MGI:1354194 [IEA] UniProtKB-KW:KW-0472) /// 0009986 // cell surface (MGI:MGI:1276991|PMID:9647200 [IDA]) /// 0016021 // integr…	0005515 // protein binding (MGI:MGI:3721168|PMID:12874256 [IPI] UniProtKB:Q7TSN2) /// 0046872 // metal ion binding (GO_REF:0000004|MGI:MGI:1354194 [IEA] UniProtKB-KW:KW-0479) /// 0042802 // identical protein binding (GO_REF:0000096|MGI:MGI:4834177 [ISO] UniProtKB:O43914) /// 0005515 // protein binding (MGI:MGI:5492204|PMID:23610400 [IPI] UniProtKB:Q8BP97) /// 0005515 // protein binding (MGI:MGI:1…	TYRO protein tyrosine kinase binding protein	DAP12|KARAP|killer cell activating receptor associated protein	protein	taxon:10090	20181127	MGI			127	26.1121	176	29.2871	78	23.1166
Robo3	9	complement(37415669..37433246)	ENSMUSG00000032128	0.959267	1.58139	0.661195	0.00265063	0.0304247	1	1.04613	1.40304	0.488553	0.0292572	0.105689	1	0.68338	1.21015	0.275186	0.293592	0.571956	1	1.04613	1.08119	0.112619	0.538387	0.743335	1	Robo3	MGI	MGI:1343102	Robo3		0006935 // chemotaxis (GO_REF:0000004|MGI:MGI:1354194 [IEA] UniProtKB-KW:KW-0145) /// 0007399 // nervous system development (GO_REF:0000004|MGI:MGI:1354194 [IEA] UniProtKB-KW:KW-0524) /// 0007411 // axon guidance (MGI:MGI:3040153|PMID:15084255 [IGI] MGI:MGI:1274781) /// 0016199 // axon midline choice point recognition (MGI:MGI:3823169|PMID:18986510 [IMP]) /// 0016199 // axon midline choice point …	0030424 // axon (MGI:MGI:4398759|PMID:19906978 [IDA]) /// 0030424 // axon (MGI:MGI:3834283|PMID:18466743 [IDA]) /// 0016020 // membrane (GO_REF:0000004|MGI:MGI:1354194 [IEA] UniProtKB-KW:KW-0472) /// 0016021 // integral component of membrane (GO_REF:0000004|MGI:MGI:1354194 [IEA] UniProtKB-KW:KW-0812)	0005515 // protein binding (MGI:MGI:3040153|PMID:15084255 [IPI] UniProtKB:O94813)	roundabout guidance receptor 3	Rbig1|Rig1|Rig-1|Robo3a|Robo3b	protein	taxon:10090	20041007	MGI	occurs_in(EMAPA:17074),results_in_movement_of(CL:0000117)|occurs_in(EMAPA:17076),results_in_movement_of(CL:0000117)|occurs_in(EMAPA:18212),results_in_movement_of(CL:0000117)		86	2.13583	89	1.78889	37	1.32452
Ocel1	8	71371298..71379361	ENSMUSG00000002396	3.75619	1.58027	0.660173	3.76617e-07	2.67484e-05	0.00696855	3.73825	1.60465	0.682256	6.80207e-07	1.35896e-05	0.0126791	2.27838	-1.0446	-0.0629459	0.708951	0.854725	1	3.75619	-1.0124	-0.0177759	0.887544	0.952921	1	Ocel1	MGI	MGI:1924340	Ocel1		0008150 // biological_process (GO_REF:0000015|MGI:MGI:2156816 [ND])	0005575 // cellular_component (GO_REF:0000015|MGI:MGI:2156816 [ND])	0003674 // molecular_function (GO_REF:0000015|MGI:MGI:2156816 [ND])	occludin/ELL domain containing 1	9430098E02Rik	protein	taxon:10090	20100209	MGI			316	6.19974	473	7.51059	254	7.18308
Hint2	4	complement(43654227..43656466)	ENSMUSG00000028470	18.6617	1.57971	0.659663	5.66302e-05	0.00166587	1	18.0971	1.24837	0.320048	0.0311484	0.110507	1	13.3702	1.19211	0.253514	0.120182	0.339497	1	18.6617	-1.03976	-0.0562564	0.665516	0.824746	1	Hint2	MGI	MGI:1916167	Hint2		0006694 // steroid biosynthetic process (GO_REF:0000004|MGI:MGI:1354194 [IEA] UniProtKB-KW:KW-0752) /// 0006629 // lipid metabolic process (GO_REF:0000004|MGI:MGI:1354194 [IEA] UniProtKB-KW:KW-0443) /// 0016042 // lipid catabolic process (MGI:MGI:5788361|PMID:26767982 [IMP] MGI:MGI:5812015) /// 0006915 // apoptotic process (GO_REF:0000004|MGI:MGI:1354194 [IEA] UniProtKB-KW:KW-0053) /// 2000757 //…	0005739 // mitochondrion (MGI:MGI:3852644|PMID:18614015 [HDA]) /// 0005739 // mitochondrion (GO_REF:0000096|MGI:MGI:4834177 [ISO] UniProtKB:Q9BX68) /// 0005739 // mitochondrion (MGI:MGI:5788361|PMID:26767982 [IDA]) /// 0005739 // mitochondrion (MGI:MGI:2682130|PMID:14651853 [HDA]) /// 0005730 // nucleolus (GO_REF:0000096|MGI:MGI:4834177 [ISO] UniProtKB:Q9BX68) /// 0005739 // mitochondrion (MGI:MG…	0016787 // hydrolase activity (GO_REF:0000004|MGI:MGI:1354194 [IEA] UniProtKB-KW:KW-0378) /// 0000166 // nucleotide binding (GO_REF:0000004|MGI:MGI:1354194 [IEA] UniProtKB-KW:KW-0547) /// 0003824 // catalytic activity (GO_REF:0000002|MGI:MGI:2152098 [IEA] InterPro:IPR011146)	histidine triad nucleotide binding protein 2	1190005L05Rik	protein	taxon:10090	20191229	UniProt			149	33.4981	191	34.7531	111	35.9706
Gm20605	5	137629175..137642899	ENSMUSG00000029720	2.18634	1.57924	0.659232	6.11941e-05	0.00176642	1	1.62241	1.41911	0.504984	0.0503399	0.15914	1	1.3375	-1.24139	-0.31196	0.189924	0.448029	1	2.18634	-1.36221	-0.445946	0.0293807	0.133958	1																	122	3.748	162	4.02792	102	4.51679
C4b	17	complement(34728380..34743882)	ENSMUSG00000073418	1.46601	1.57882	0.65885	0.00188207	0.0236898	1	3.62715	3.4255	1.77631	0	0	0	0.980527	1.11691	0.159513	0.445474	0.706503	1	3.62715	2.44047	1.28716	0	0	0	C4b	MGI	MGI:88228	C4b		0006956 // complement activation (PMID:21873635 [IBA] MGI:MGI:88228|PANTHER:PTN002605350|UniProtKB:P0C0L4|UniProtKB:P0C0L5) /// 0006956 // complement activation (MGI:MGI:2429478|PMID:12421924 [IMP] MGI:MGI:1889070) /// 0016064 // immunoglobulin mediated immune response (MGI:MGI:2429478|PMID:12421924 [IMP] MGI:MGI:1889070)	0045202 // synapse (GO_REF:0000096|MGI:MGI:4834177 [ISO] UniProtKB:P0C0L4) /// 0043025 // neuronal cell body (GO_REF:0000096|MGI:MGI:4834177 [ISO] UniProtKB:P0C0L4) /// 0005576 // extracellular region (GO_REF:0000096|MGI:MGI:4417868 [ISO] RGD:620005) /// 0005615 // extracellular space (MGI:MGI:63490|PMID:3023818 [IDA]) /// 0005615 // extracellular space (PMID:21873635 [IBA] MGI:MGI:88228|PANTHER:…	0030246 // carbohydrate binding (GO_REF:0000096|MGI:MGI:4834177 [ISO] UniProtKB:P0C0L5) /// 0001848 // complement binding (GO_REF:0000096|MGI:MGI:4834177 [ISO] UniProtKB:P0C0L5) /// 0001849 // complement component C1q binding (GO_REF:0000096|MGI:MGI:4834177 [ISO] UniProtKB:P0C0L4)	complement component 4B (Chido blood group)	C4|Ss	protein	taxon:10090	20140516	MGI			112	2.8386	109	2.23583	90	3.28791
Zfp963	8	complement(69741639..69749970)	ENSMUSG00000092260	3.43773	1.57837	0.658431	0.00127852	0.0181693	1	2.98161	1.59981	0.677898	0.00145094	0.00977078	1	2.11846	-1.19079	-0.251924	0.221026	0.487076	1	3.43773	-1.15285	-0.205205	0.216846	0.479405	1	Zfp963	MGI	MGI:4867078	Zfp963			0005575 // cellular_component (GO_REF:0000015|MGI:MGI:2156816 [ND])		zinc finger protein 963		protein	taxon:10090	20110215	MGI			96	5.72659	125	6.03477	90	7.73852
Thbs3	3	89215180..89226837	ENSMUSG00000028047	9.7776	1.57771	0.657832	2.22018e-05	0.00079912	0.4108	5.37076	1.36325	0.447046	0.0060937	0.0312309	1	5.96163	-1.61586	-0.692306	4.65475e-05	0.000784379	0.858895	9.7776	-1.83728	-0.877572	1.25399e-09	9.91339e-08	2.33956e-05	Thbs3	MGI	MGI:98739	Thbs3		0007155 // cell adhesion (GO_REF:0000004|MGI:MGI:1354194 [IEA] UniProtKB-KW:KW-0130) /// 0043931 // ossification involved in bone maturation (MGI:MGI:3581317|PMID:15964815 [IMP] MGI:MGI:3581964) /// 0003417 // growth plate cartilage development (MGI:MGI:3795666|PMID:18467703 [IMP] MGI:MGI:3581964) /// 0060346 // bone trabecula formation (MGI:MGI:3581317|PMID:15964815 [IMP] MGI:MGI:3581964) /// 00…	0005576 // extracellular region (GO_REF:0000002|MGI:MGI:2152098 [IEA] InterPro:IPR008859|InterPro:IPR028507) /// 0062023 /// 0048471 // perinuclear region of cytoplasm (GO_REF:0000096|MGI:MGI:4834177 [ISO] UniProtKB:P49746)	0005509 // calcium ion binding (GO_REF:0000002|MGI:MGI:2152098 [IEA] InterPro:IPR001881|InterPro:IPR003367|InterPro:IPR008859|InterPro:IPR018097|InterPro:IPR028974) /// 0008201 // heparin binding (MGI:MGI:64942|PMID:8288588 [ISO] UniProtKB:P49746)	thrombospondin 3	Thbs-3|TSP3	protein	taxon:10090	20100405	MGI			442	19.0018	490	17.0489	303	18.7761
Gins2	8	complement(120578633..120589304)	ENSMUSG00000031821	6.53135	1.57424	0.65466	0.000672244	0.0112566	1	3.1818	1.01585	0.0226863	0.887819	0.945462	1	3.97264	-1.35718	-0.440609	0.0267379	0.124243	1	6.53135	-2.06309	-1.04481	2.77273e-09	2.02074e-07	5.17308e-05	Gins2	MGI	MGI:1921019	Gins2		0006260 // DNA replication (GO_REF:0000004|MGI:MGI:1354194 [IEA] UniProtKB-KW:KW-0235) /// 0000727 // double-strand break repair via break-induced replication (PMID:21873635 [IBA] PANTHER:PTN000299327|SGD:S000003608) /// 0006260 // DNA replication (GO_REF:0000002|MGI:MGI:2152098 [IEA] InterPro:IPR007257)	0005634 // nucleus (GO_REF:0000002|MGI:MGI:2152098 [IEA] InterPro:IPR007257) /// 0000811 // GINS complex (PMID:21873635 [IBA] FB:FBgn0261976|PANTHER:PTN000299327|SGD:S000003608) /// 0005634 // nucleus (GO_REF:0000004|MGI:MGI:1354194 [IEA] UniProtKB-KW:KW-0539) /// 0031298 // replication fork protection complex (PMID:21873635 [IBA] PANTHER:PTN000299327|SGD:S000003608)	0043138 // 3'-5' DNA helicase activity (PMID:21873635 [IBA] FB:FBgn0261976|PANTHER:PTN000299327)	GINS complex subunit 2 (Psf2 homolog)	2210013I18Rik|4833427B12Rik	protein	taxon:10090	20191229	UniProt			329	11.569	551	15.6811	177	8.97146
Acot6	12	84100654..84111349	ENSMUSG00000043487	1.40992	1.57316	0.653669	0.000711695	0.0117366	1	1.62428	1.57252	0.653081	4.61705e-05	0.000529611	0.860618	0.95866	1.11711	0.159771	0.467692	0.706503	1	1.62428	1.14644	0.197167	0.19872	0.458822	1	Acot6	MGI	MGI:1921287	Acot6		0006631 // fatty acid metabolic process (PMID:21873635 [IBA] MGI:MGI:1349396|MGI:MGI:2140197|MGI:MGI:2159619|MGI:MGI:2159621|MGI:MGI:2384969|PANTHER:PTN001286267|RGD:70894|UniProtKB:P49753|UniProtKB:Q86TX2|UniProtKB:Q8N9L9) /// 0006629 // lipid metabolic process (GO_REF:0000004|MGI:MGI:1354194 [IEA] UniProtKB-KW:KW-0443) /// 0006637 // acyl-CoA metabolic process (PMID:21873635 [IBA] MGI:MGI:21596…	0005777 // peroxisome (MGI:MGI:3663233|PMID:16940157 [TAS])	0047617 // acyl-CoA hydrolase activity (PMID:21873635 [IBA] MGI:MGI:1349396|MGI:MGI:2159619|MGI:MGI:2159621|MGI:MGI:2384969|PANTHER:PTN001286267|RGD:621055|RGD:70894|UniProtKB:P49753|UniProtKB:Q14032|UniProtKB:Q86TX2|UniProtKB:Q8N9L9) /// 0016787 // hydrolase activity (GO_REF:0000004|MGI:MGI:1354194 [IEA] UniProtKB-KW:KW-0378) /// 0016790 // thiolester hydrolase activity (GO_REF:0000002|MGI:MGI:2…	acyl-CoA thioesterase 6	4632408A20Rik	protein	taxon:10090	20061213	HGNC-UCL			104	2.224	143	2.47494	111	3.4215
Nradd	9	complement(110621135..110624452)	ENSMUSG00000032491	4.54037	1.5728	0.653334	0.00118461	0.0171685	1	2.19399	2.08722	1.06158	0.000291665	0.00254524	1	2.82443	-2.78835	-1.47941	4.51857e-08	1.89492e-06	0.000833767	4.54037	-2.05142	-1.03662	7.98996e-08	3.96701e-06	0.00149069	Nradd	MGI	MGI:1914419	Nradd		0007165 // signal transduction (GO_REF:0000002|MGI:MGI:2152098 [IEA] InterPro:IPR000488) /// 0010942 // positive regulation of cell death (GO_REF:0000096|MGI:MGI:4417868 [ISO] RGD:708524) /// 0007266 // Rho protein signal transduction (PMID:21873635 [IBA] PANTHER:PTN001133900|UniProtKB:P08138) /// 0006915 // apoptotic process (GO_REF:0000004|MGI:MGI:1354194 [IEA] UniProtKB-KW:KW-0053)	0030027 // lamellipodium (MGI:MGI:3051716|PMID:15280425 [IDA]) /// 0005634 // nucleus (MGI:MGI:3051716|PMID:15280425 [IDA]) /// 0005641 // nuclear envelope lumen (MGI:MGI:3051716|PMID:15280425 [IDA]) /// 0044298 // cell body membrane (GO_REF:0000096|MGI:MGI:4417868 [ISO] RGD:708524) /// 0009986 // cell surface (PMID:21873635 [IBA] MGI:MGI:97323|PANTHER:PTN001133900|RGD:3177) /// 0032589 // neuron…	0005166 // neurotrophin p75 receptor binding (GO_REF:0000096|MGI:MGI:4417868 [ISO] RGD:708524) /// 0005515 // protein binding (MGI:MGI:3849336|PMID:19407813 [IPI] UniProtKB:Q6PHU5) /// 0048406 // nerve growth factor binding (PMID:21873635 [IBA] MGI:MGI:97323|PANTHER:PTN001133900|RGD:3177|UniProtKB:P18519) /// 0015026 // coreceptor activity (PMID:21873635 [IBA] PANTHER:PTN001133900|UniProtKB:P0813…	neurotrophin receptor associated death domain	2610311B09Rik|NRDD|PLAIDD	protein	taxon:10090	20050217	MGI			90	9.42182	79	6.69338	66	9.95926
Gemin2	12	59013393..59028470	ENSMUSG00000060121	4.0844	1.57274	0.653277	0.00201674	0.0249064	1	3.9231	1.34535	0.427978	0.0293548	0.105918	1	2.67312	1.09113	0.125827	0.576382	0.77461	1	4.0844	-1.04621	-0.065179	0.705745	0.84938	1	Gemin2	MGI	MGI:1913853	Gemin2		0008380 // RNA splicing (GO_REF:0000004|MGI:MGI:1354194 [IEA] UniProtKB-KW:KW-0508) /// 0000245 // spliceosomal complex assembly (GO_REF:0000002|MGI:MGI:2152098 [IEA] InterPro:IPR017364) /// 0000387 // spliceosomal snRNP assembly (GO_REF:0000096|MGI:MGI:4834177 [ISO] UniProtKB:O14893) /// 0006397 // mRNA processing (GO_REF:0000004|MGI:MGI:1354194 [IEA] UniProtKB-KW:KW-0507) /// 0000387 // spliceo…	0005622 // intracellular (MGI:MGI:3793380|PMID:18255031 [IDA]) /// 0032797 // SMN complex (PMID:21873635 [IBA] FB:FBgn0036850|PANTHER:PTN000300733|UniProtKB:O14893) /// 0034719 // SMN-Sm protein complex (GO_REF:0000096|MGI:MGI:4834177 [ISO] UniProtKB:O14893) /// 0005634 // nucleus (MGI:MGI:1931393|PMID:11181573 [IDA]) /// 0016604 // nuclear body (GO_REF:0000096|MGI:MGI:4834177 [ISO] UniProtKB:O14…		gem nuclear organelle associated protein 2	1700012N19Rik|Sip1	protein	taxon:10090	20191229	UniProt			113	9.75869	91	6.36035	53	6.59751
Ttc34	4	154837459..154867127	ENSMUSG00000046637	1.18177	1.56837	0.649262	0.002166	0.0263149	1	1.19261	1.46657	0.552449	0.00667711	0.0335747	1	0.749227	1.0467	0.0658471	0.783854	0.89575	1	1.19261	-1.00739	-0.010619	0.953477	0.99258	1	Ttc34	MGI	MGI:2445205	Ttc34		0008150 // biological_process (GO_REF:0000015|MGI:MGI:2156816 [ND])	0005575 // cellular_component (GO_REF:0000015|MGI:MGI:2156816 [ND])	0003674 // molecular_function (GO_REF:0000015|MGI:MGI:2156816 [ND])	tetratricopeptide repeat domain 34	B230396O12Rik	protein	taxon:10090	20100202	MGI			63	1.82467	101	2.36751	60	2.50487
Rad9b	5	complement(122323223..122354233)	ENSMUSG00000038569	2.14991	1.56693	0.647942	0.00119964	0.0173131	1	1.62133	1.24105	0.311557	0.201258	0.412837	1	1.29172	-1.05713	-0.0801514	0.762778	0.884372	1	2.14991	-1.31629	-0.39648	0.0286974	0.131939	1	Rad9b	MGI	MGI:2385231	Rad9b		0006281 // DNA repair (PMID:21873635 [IBA] PANTHER:PTN000391242|SGD:S000006115) /// 0071479 // cellular response to ionizing radiation (PMID:21873635 [IBA] PANTHER:PTN000391242|UniProtKB:Q99638) /// 0000077 // DNA damage checkpoint (GO_REF:0000002|MGI:MGI:2152098 [IEA] InterPro:IPR007268|InterPro:IPR026584) /// 0031573 // intra-S DNA damage checkpoint (PMID:21873635 [IBA] MGI:MGI:1328356|PANTHER:…	0005634 // nucleus (MGI:MGI:3603210|PMID:14500360 [ISO] UniProtKB:Q6WBX8) /// 0030896 // checkpoint clamp complex (PMID:21873635 [IBA] FB:FBgn0025807|PANTHER:PTN000391242|PomBase:SPAC664.07c|SGD:S000006115)	0008408 // 3'-5' exonuclease activity (PMID:21873635 [IBA] PANTHER:PTN000391242|UniProtKB:Q99638)	RAD9 checkpoint clamp component B	A630082N15Rik	protein	taxon:10090	20191229	UniProt			91	4.27388	110	4.18119	50	3.38487
Cldn11	3	31149920..31164324	ENSMUSG00000037625	6.11619	1.56577	0.646874	0.000497758	0.00900268	1	7.89127	1.26849	0.343117	0.0560906	0.172019	1	5.78122	1.55806	0.639748	0.00417931	0.0316274	1	7.89127	1.27697	0.352728	0.0156256	0.0854415	1	Cldn11	MGI	MGI:106925	Cldn11		0007155 // cell adhesion (MGI:MGI:1350794|PMID:10612400 [IMP] MGI:MGI:2181029) /// 0120192 /// 0007283 // spermatogenesis (MGI:MGI:1350794|PMID:10612400 [IMP] MGI:MGI:2181029) /// 0008366 // axon ensheathment (MGI:MGI:1350794|PMID:10612400 [IMP] MGI:MGI:2181029)	0030054 // cell junction (GO_REF:0000096|MGI:MGI:4834177 [ISO] UniProtKB:O75508) /// 0005887 // integral component of plasma membrane (MGI:MGI:1350794|PMID:10612400 [TAS]) /// 0016020 // membrane (GO_REF:0000004|MGI:MGI:1354194 [IEA] UniProtKB-KW:KW-0472) /// 0030424 // axon (GO_REF:0000096|MGI:MGI:4834177 [ISO] UniProtKB:O75508) /// 0070160 // occluding junction (GO_REF:0000096|MGI:MGI:4834177 […	0005515 // protein binding (MGI:MGI:3696626|PMID:16267818 [IPI] UniProtKB:P07141) /// 0005515 // protein binding (MGI:MGI:3609918|PMID:11591653 [IPI] UniProtKB:Q9DCK3) /// 0005198 // structural molecule activity (GO_REF:0000002|MGI:MGI:2152098 [IEA] InterPro:IPR003555|InterPro:IPR006187) /// 0042802 // identical protein binding (GO_REF:0000096|MGI:MGI:4834177 [ISO] UniProtKB:O75508)	claudin 11	oligodendrocyte-specific protein|Osp|Otm	protein	taxon:10090	20191229	UniProt			204	14.9607	159	9.43725	96	10.1481
Adck5	15	76576358..76595816	ENSMUSG00000022550	7.93957	1.56548	0.646606	1.28163e-07	1.10813e-05	0.0023714	5.98047	1.85547	0.891784	6.02376e-08	1.52766e-06	0.00112283	4.90269	-1.62973	-0.704632	2.17727e-05	0.000421563	0.401749	7.93957	-1.34973	-0.432666	0.000270525	0.00376375	1	Adck5	MGI	MGI:2679274	Adck5		0016310 // phosphorylation (GO_REF:0000004|MGI:MGI:1354194 [IEA] UniProtKB-KW:KW-0418) /// 0008150 // biological_process (GO_REF:0000015|MGI:MGI:2156816 [ND])	0005739 // mitochondrion (MGI:MGI:3852644|PMID:18614015 [HDA]) /// 0016020 // membrane (GO_REF:0000004|MGI:MGI:1354194 [IEA] UniProtKB-KW:KW-0472) /// 0016021 // integral component of membrane (GO_REF:0000004|MGI:MGI:1354194 [IEA] UniProtKB-KW:KW-0812)	0004674 // protein serine/threonine kinase activity (GO_REF:0000004|MGI:MGI:1354194 [IEA] UniProtKB-KW:KW-0723) /// 0016301 // kinase activity (GO_REF:0000004|MGI:MGI:1354194 [IEA] UniProtKB-KW:KW-0418) /// 0003674 // molecular_function (GO_REF:0000015|MGI:MGI:2156816 [ND]) /// 0016740 // transferase activity (GO_REF:0000004|MGI:MGI:1354194 [IEA] UniProtKB-KW:KW-0808)	aarF domain containing kinase 5		protein	taxon:10090	20091230	MGI			231	15.5291	255	13.8739	162	15.6978
Dclre1c	2	3424131..3464130	ENSMUSG00000026648	1.42896	1.56397	0.645209	5.60467e-05	0.00165133	1	1.5365	1.69246	0.759124	3.59429e-06	5.88215e-05	0.0669976	0.891849	-1.0398	-0.0563115	0.732081	0.867311	1	1.5365	1.06214	0.0869783	0.541421	0.745978	1	Dclre1c	MGI	MGI:2441769	Dclre1c		0006302 // double-strand break repair (MGI:MGI:3514096|PMID:12615897 [IMP]) /// 0036297 // interstrand cross-link repair (PMID:21873635 [IBA] PANTHER:PTN000581728|PomBase:SPAC22A12.01c|SGD:S000004745|UniProtKB:Q9H816) /// 0002250 // adaptive immune response (GO_REF:0000004|MGI:MGI:1354194 [IEA] UniProtKB-KW:KW-1064) /// 0006310 // DNA recombination (MGI:MGI:2447929|PMID:12504013 [IMP] MGI:MGI:266…	0005794 // Golgi apparatus (GO_REF:0000096|MGI:MGI:4834177 [ISO] UniProtKB:Q96SD1) /// 0005634 // nucleus (MGI:MGI:3514096|PMID:12615897 [IC] GO:0010212) /// 0000784 // nuclear chromosome, telomeric region (PMID:21873635 [IBA] PANTHER:PTN000581728|UniProtKB:Q9H816) /// 0070419 // nonhomologous end joining complex (GO_REF:0000096|MGI:MGI:4834177 [ISO] UniProtKB:Q96SD1) /// 0005654 // nucleoplasm (…	0016787 // hydrolase activity (GO_REF:0000004|MGI:MGI:1354194 [IEA] UniProtKB-KW:KW-0378) /// 0004527 // exonuclease activity (GO_REF:0000004|MGI:MGI:1354194 [IEA] UniProtKB-KW:KW-0269) /// 0003684 // damaged DNA binding (PMID:21873635 [IBA] PANTHER:PTN000581728|SGD:S000004745) /// 0008409 // 5'-3' exonuclease activity (MGI:MGI:2447929|PMID:12504013 [ISO] UniProtKB:Q96SD1) /// 0000014 // single-s…	DNA cross-link repair 1C	9930121L06Rik|Art|Artemis	protein	taxon:10090	20091019	MGI			160	2.75347	173	2.40953	123	3.05109
1700029J07Rik	8	complement(45953606..45975440)	ENSMUSG00000071103	1.65021	1.56291	0.644237	0.00148393	0.0201891	1	1.68933	2.07943	1.05619	1.81385e-05	0.000237098	0.338102	1.017	-1.36289	-0.446669	0.0767037	0.256448	1	1.68933	-1.00538	-0.0077447	0.969578	0.999087	1	1700029J07Rik	MGI	MGI:1916729	1700029J07Rik		0008150 // biological_process (GO_REF:0000015|MGI:MGI:2156816 [ND])	0005813 // centrosome (GO_REF:0000096|MGI:MGI:4834177 [ISO] UniProtKB:A7E2U8) /// 0005813 // centrosome (PMID:21873635 [IBA] PANTHER:PTN001259376|UniProtKB:A7E2U8) /// 0005856 // cytoskeleton (GO_REF:0000004|MGI:MGI:1354194 [IEA] UniProtKB-KW:KW-0206) /// 0005737 // cytoplasm (GO_REF:0000004|MGI:MGI:1354194 [IEA] UniProtKB-KW:KW-0963)	0003674 // molecular_function (GO_REF:0000015|MGI:MGI:2156816 [ND])	RIKEN cDNA 1700029J07 gene		protein	taxon:10090	20100202	MGI			71	3.23916	80	2.95387	48	3.15651
Chchd7	4	3938888..3951046	ENSMUSG00000042198	2.92461	1.56268	0.644024	4.28686e-05	0.00134213	0.793197	2.9205	1.66604	0.736425	9.23713e-06	0.00013368	0.17218	1.7648	-1.10063	-0.138326	0.497731	0.713805	1	2.92461	-1.01349	-0.0193287	0.890905	0.95499	1	Chchd7	MGI	MGI:1913683	Chchd7		0008150 // biological_process (GO_REF:0000015|MGI:MGI:2156816 [ND])	0005739 // mitochondrion (MGI:MGI:3852644|PMID:18614015 [HDA])	0003674 // molecular_function (GO_REF:0000015|MGI:MGI:2156816 [ND])	coiled-coil-helix-coiled-coil-helix domain containing 7	1810049H20Rik	protein	taxon:10090	20041213	MGI			146	5.50218	188	5.73411	91	4.94326
Evc2	5	37338499..37425055	ENSMUSG00000050248	2.00243	1.5606	0.642102	0.00192377	0.0240347	1	1.42728	1.18547	0.245464	0.247176	0.470523	1	1.24257	-1.10718	-0.146887	0.49453	0.711092	1	2.00243	-1.44433	-0.530396	0.00314281	0.0258762	1	Evc2	MGI	MGI:1915775	Evc2		0007224 // smoothened signaling pathway (MGI:MGI:5294521|PMID:21356043 [IMP])	0005634 // nucleus (MGI:MGI:5294521|PMID:21356043 [IDA]) /// 0005856 // cytoskeleton (GO_REF:0000004|MGI:MGI:1354194 [IEA] UniProtKB-KW:KW-0206) /// 0098797 // plasma membrane protein complex (MGI:MGI:5908325|PMID:24582806 [IDA]) /// 0005886 // plasma membrane (GO_REF:0000004|MGI:MGI:1354194 [IEA] UniProtKB-KW:KW-1003) /// 0005737 // cytoplasm (GO_REF:0000004|MGI:MGI:1354194 [IEA] UniProtKB-KW:KW…	0005515 // protein binding (MGI:MGI:5908325|PMID:24582806 [IPI] UniProtKB:P57680|UniProtKB:Q6PCQ0|UniProtKB:Q8VDY4) /// 0005515 // protein binding (MGI:MGI:5294521|PMID:21356043 [IPI] UniProtKB:P57680)	EvC ciliary complex subunit 2	Ellis van Creveld syndrome 2|Lbn|limbin	protein	taxon:10090	20170704	UniProt			109	3.65393	135	3.66264	85	4.10718
C1qb	4	complement(136880129..136886187)	ENSMUSG00000036905	17.6608	1.56027	0.641795	0.000144743	0.00347041	1	22.3102	1.07491	0.104221	0.490635	0.69227	1	19.2464	1.79199	0.841563	4.91018e-06	0.000118901	0.0906027	22.3102	1.2569	0.329867	0.0319002	0.141235	1	C1qb	MGI	MGI:88224	C1qb		0048839 // inner ear development (MGI:MGI:5140238|PMID:21795542 [IDA]) /// 0006958 // complement activation, classical pathway (GO_REF:0000002|MGI:MGI:2152098 [IEA] InterPro:IPR037573) /// 0098883 // synapse disassembly (MGI:MGI:6275119|PMID:27033548 [IGI] UniProtKB:P98086|UniProtKB:Q02105) /// 0045087 // innate immune response (GO_REF:0000004|MGI:MGI:1354194 [IEA] UniProtKB-KW:KW-0399) /// 00023…	0005623 // cell (MGI:MGI:3801262|PMID:18083105 [IDA]) /// 0005602 // complement component C1 complex (GO_REF:0000096|MGI:MGI:4417868 [ISO] RGD:2229) /// 0005615 // extracellular space (MGI:MGI:5640941|PMID:24006456 [HDA]) /// 0005576 // extracellular region (GO_REF:0000004|MGI:MGI:1354194 [IEA] UniProtKB-KW:KW-0964) /// 0045202 // synapse (MGI:MGI:3801262|PMID:18083105 [IGI] UniProtKB:P98086|UniP…	0042802 // identical protein binding (MGI:MGI:1888851|PMID:10964938 [IPI])	complement component 1, q subcomponent, beta polypeptide		protein	taxon:10090	20191229	UniProt			290	36.5538	364	37.1332	140	25.4363
Eme2	17	complement(24888486..24895087)	ENSMUSG00000073436	4.25215	1.55769	0.63941	4.04843e-08	4.07109e-06	0.000749081	4.0214	1.09919	0.136435	0.231633	0.452252	1	3.37799	1.30252	0.381309	0.0196414	0.0999786	1	4.25215	-1.06588	-0.0920512	0.412078	0.67494	1	Eme2	MGI	MGI:1919889	Eme2		0006281 // DNA repair (GO_REF:0000002|MGI:MGI:2152098 [IEA] InterPro:IPR033310) /// 0031573 // intra-S DNA damage checkpoint (PMID:21873635 [IBA] PANTHER:PTN001078409|PomBase:SPAPB1E7.06c) /// 0031297 // replication fork processing (PMID:21873635 [IBA] PANTHER:PTN001078409|PomBase:SPAPB1E7.06c) /// 0006281 // DNA repair (GO_REF:0000004|MGI:MGI:1354194 [IEA] UniProtKB-KW:KW-0234) /// 0006302 // do…	0000790 // nuclear chromatin (PMID:21873635 [IBA] MGI:MGI:3576783|PANTHER:PTN001078409) /// 0005634 // nucleus (GO_REF:0000002|MGI:MGI:2152098 [IEA] InterPro:IPR033310) /// 0048476 // Holliday junction resolvase complex (PMID:21873635 [IBA] PANTHER:PTN001078409|PomBase:SPAPB1E7.06c|SGD:S000000302) /// 0005634 // nucleus (GO_REF:0000004|MGI:MGI:1354194 [IEA] UniProtKB-KW:KW-0539)	0004518 // nuclease activity (GO_REF:0000002|MGI:MGI:2152098 [IEA] InterPro:IPR006166) /// 0016787 // hydrolase activity (GO_REF:0000004|MGI:MGI:1354194 [IEA] UniProtKB-KW:KW-0378) /// 0003677 // DNA binding (GO_REF:0000002|MGI:MGI:2152098 [IEA] InterPro:IPR006166) /// 0004519 // endonuclease activity (GO_REF:0000004|MGI:MGI:1354194 [IEA] UniProtKB-KW:KW-0255) /// 0008821 // crossover junction en…	essential meiotic structure-specific endonuclease subunit 2	2810013J18Rik	protein	taxon:10090	20191229	UniProt			312	8.06401	348	7.27951	244	9.09027
B9d1	11	61505144..61512931	ENSMUSG00000001039	10.8007	1.55612	0.637957	0.00121584	0.0174663	1	9.63765	1.56692	0.64793	0.000902419	0.00656561	1	6.65452	-1.14536	-0.195803	0.381236	0.654196	1	10.8007	-1.12402	-0.16867	0.334684	0.603892	1	B9d1	MGI	MGI:1351471	B9d1		0060271 // cilium assembly (MGI:MGI:5288576|PMID:21725307 [IMP]) /// 0043010 // camera-type eye development (MGI:MGI:5300833|PMID:22179047 [IMP] MGI:MGI:5301332) /// 0001944 // vasculature development (MGI:MGI:5300833|PMID:22179047 [IMP] MGI:MGI:5301332) /// 0042733 // embryonic digit morphogenesis (MGI:MGI:5300833|PMID:22179047 [IMP] MGI:MGI:5301332) /// 0060563 // neuroepithelial cell different…	0005929 // cilium (GO_REF:0000004|MGI:MGI:1354194 [IEA] UniProtKB-KW:KW-0969) /// 0005856 // cytoskeleton (GO_REF:0000004|MGI:MGI:1354194 [IEA] UniProtKB-KW:KW-0206) /// 0005813 // centrosome (GO_REF:0000096|MGI:MGI:4834177 [ISO] UniProtKB:Q9UPM9) /// 0005737 // cytoplasm (GO_REF:0000004|MGI:MGI:1354194 [IEA] UniProtKB-KW:KW-0963) /// 0016020 // membrane (MGI:MGI:5300833|PMID:22179047 [IDA]) /// …	0005515 // protein binding (MGI:MGI:5298320|PMID:21763481 [IPI] UniProtKB:Q3UK10) /// 0005515 // protein binding (MGI:MGI:5300833|PMID:22179047 [IPI] UniProtKB:Q2MV57|UniProtKB:Q3U284|UniProtKB:Q3UK10|UniProtKB:Q5SW45|UniProtKB:Q8BZ64|UniProtKB:Q8CFW7|UniProtKB:Q8K0U3|UniProtKB:Q8K3E5|UniProtKB:Q922M3) /// 0005515 // protein binding (MGI:MGI:5298320|PMID:21763481 [IPI] UniProtKB:Q3UK10|UniProtKB:…	B9 protein domain 1	B9|Eppb9	protein	taxon:10090	20121107	MGI			112	18.1342	172	22.539	87	20.3044
Polg2	11	complement(106768253..106779537)	ENSMUSG00000020718	1.62744	1.55473	0.636662	0.00142669	0.0196414	1	1.61125	1.76127	0.816614	6.60215e-05	0.000714243	1	1.0292	-1.19129	-0.252522	0.252209	0.528236	1	1.62744	-1.02649	-0.0377245	0.828805	0.919952	1	Polg2	MGI	MGI:1354947	Polg2		0006261 // DNA-dependent DNA replication (GO_REF:0000096|MGI:MGI:4834177 [ISO] UniProtKB:Q9UHN1) /// 0006264 // mitochondrial DNA replication (PMID:21873635 [IBA] FB:FBgn0004407|PANTHER:PTN002473373) /// 0032042 // mitochondrial DNA metabolic process (MGI:MGI:5465384|PMID:23197651 [IMP] MGI:MGI:5470227) /// 1900264 // positive regulation of DNA-directed DNA polymerase activity (GO_REF:0000096|MGI…	0005739 // mitochondrion (MGI:MGI:3852644|PMID:18614015 [HDA]) /// 0042645 // mitochondrial nucleoid (GO_REF:0000096|MGI:MGI:4834177 [ISO] UniProtKB:Q9UHN1) /// 0005737 // cytoplasm (PMID:21873635 [IBA] FB:FBgn0004407|FB:FBgn0027088|PANTHER:PTN000078673|PomBase:SPAC3F10.03|SGD:S000000325|SGD:S000006285|TAIR:locus:2019327|UniProtKB:P41250|UniProtKB:P9WFV7) /// 0005739 // mitochondrion (PMID:218736…	0003690 // double-stranded DNA binding (GO_REF:0000096|MGI:MGI:4834177 [ISO] UniProtKB:Q9UHN1) /// 0070182 // DNA polymerase binding (GO_REF:0000096|MGI:MGI:4834177 [ISO] UniProtKB:Q9UHN1) /// 0003677 // DNA binding (GO_REF:0000004|MGI:MGI:1354194 [IEA] UniProtKB-KW:KW-0238) /// 0003887 // DNA-directed DNA polymerase activity (MGI:MGI:1353806|PMID:10666468 [ISS]) /// 0042802 // identical protein …	polymerase (DNA directed), gamma 2, accessory subunit		protein	taxon:10090	20150211	MGI			93	3.00731	105	2.74796	80	3.72886
Tnxb	17	34660457..34719815	ENSMUSG00000033327	0.528086	1.55451	0.636459	0.00144554	0.0198125	1	0.413796	1.29999	0.378504	0.0801539	0.222663	1	0.330151	-1.09995	-0.137444	0.51672	0.728493	1	0.528086	-1.29948	-0.377934	0.0458866	0.180613	1	Tnxb	MGI	MGI:1932137	Tnxb		0006629 // lipid metabolic process (MGI:MGI:3531373|PMID:15298681 [IMP] MGI:MGI:3053791) /// 0048251 // elastic fiber assembly (GO_REF:0000096|MGI:MGI:4834177 [ISO] UniProtKB:P22105) /// 0045785 // positive regulation of cell adhesion (MGI:MGI:70343|PMID:7528728 [IDA]) /// 0030198 // extracellular matrix organization (MGI:MGI:3052884|PMID:15242785 [IMP] MGI:MGI:3053791) /// 0043506 // regulation …	0062023 /// 0031012 // extracellular matrix (MGI:MGI:70320|PMID:7512972 [IDA]) /// 0031012 // extracellular matrix (MGI:MGI:5565207|PMID:24563484 [IDA]) /// 0005576 // extracellular region (MGI:MGI:82758|PMID:8856503 [IDA]) /// 0005615 // extracellular space (MGI:MGI:70320|PMID:7512972 [IDA])	0098633 // collagen fibril binding (GO_REF:0000096|MGI:MGI:4834177 [ISO] UniProtKB:P22105) /// 0008201 // heparin binding (MGI:MGI:70320|PMID:7512972 [IDA]) /// 0005201 // extracellular matrix structural constituent (MGI:MGI:6201853|PMID:28071719 [RCA]) /// 0005518 // collagen binding (MGI:MGI:3052884|PMID:15242785 [IDA])	tenascin XB	TN-MHC|Tnx	protein	taxon:10090	20180725	BHF-UCL	occurs_in(EMAPA:32927)	UniProtKB:O35452	99	1.00659	105	0.864036	80	1.17246
Taz	X	74281912..74290151	ENSMUSG00000009995	12.154	1.55415	0.636127	3.91991e-08	3.9634e-06	0.000725302	10.4911	1.31503	0.395097	0.000664248	0.00510581	1	7.5114	-1.00162	-0.00234191	0.988364	0.993966	1	12.154	-1.16173	-0.216272	0.0539209	0.200799	1	Taz	MGI	MGI:109626	Taz		1900210 // positive regulation of cardiolipin metabolic process (GO_REF:0000096|MGI:MGI:4417868 [ISO] RGD:1588532) /// 0030097 // hemopoiesis (GO_REF:0000096|MGI:MGI:4834177 [ISO] UniProtKB:Q16635) /// 0032049 // cardiolipin biosynthetic process (GO_REF:0000096|MGI:MGI:4834177 [ISO] UniProtKB:Q16635) /// 0042407 // cristae formation (GO_REF:0000096|MGI:MGI:4834177 [ISO] UniProtKB:Q16635) /// 0042…	0031966 // mitochondrial membrane (PMID:21873635 [IBA] PANTHER:PTN000281558|SGD:S000006344) /// 0005739 // mitochondrion (GO_REF:0000096|MGI:MGI:4834177 [ISO] UniProtKB:Q16635) /// 0005739 // mitochondrion (GO_REF:0000008|MGI:MGI:2154458 [ISO] RefSeq:NM_181314)	0047184 // 1-acylglycerophosphocholine O-acyltransferase activity (GO_REF:0000096|MGI:MGI:4834177 [ISO] UniProtKB:Q16635) /// 0008374 // O-acyltransferase activity (PMID:21873635 [IBA] PANTHER:PTN000281557|SGD:S000006344|UniProtKB:Q16635)	tafazzin	5031411C02Rik|9130012G04Rik|G4.5	protein	taxon:10090	20080313	MGI			305	21.5052	413	23.5679	235	23.8838
Kcne1l	X	complement(142304752..142306294)	ENSMUSG00000090122	13.819	1.55294	0.635004	3.42183e-05	0.00113466	0.633141	17.1662	1.64172	0.715207	3.97754e-10	1.65494e-08	7.41413e-06	9.72668	1.1512	0.203135	0.242553	0.515131	1	17.1662	1.23532	0.304884	0.00617364	0.0428177	1	Kcne1l	MGI	MGI:1913490	Kcne1l	contributes_to	0060372 // regulation of atrial cardiac muscle cell membrane repolarization (GO_REF:0000096|MGI:MGI:4834177 [ISO] UniProtKB:Q9UJ90) /// 0086091 // regulation of heart rate by cardiac conduction (GO_REF:0000096|MGI:MGI:4834177 [ISO] UniProtKB:Q9UJ90) /// 2001257 // regulation of cation channel activity (GO_REF:0000096|MGI:MGI:4834177 [ISO] UniProtKB:Q9UJ90) /// 1901381 // positive regulation of po…	0005886 // plasma membrane (GO_REF:0000096|MGI:MGI:4834177 [ISO] UniProtKB:Q9UJ90) /// 0008076 // voltage-gated potassium channel complex (GO_REF:0000096|MGI:MGI:4834177 [ISO] UniProtKB:Q9UJ90) /// 0008076 // voltage-gated potassium channel complex (PMID:21873635 [IBA] PANTHER:PTN001445835|RGD:2956|RGD:621383|RGD:621384|UniProtKB:P15382|UniProtKB:Q9Y6H6|UniProtKB:Q9Y6J6) /// 0016020 // membrane (…	0044325 // ion channel binding (GO_REF:0000096|MGI:MGI:4834177 [ISO] UniProtKB:Q9UJ90) /// 0005251 // delayed rectifier potassium channel activity (PMID:21873635 [IBA] PANTHER:PTN001445835|RGD:621383|UniProtKB:P15382|UniProtKB:Q9Y6J6) /// 0015459 // potassium channel regulator activity (GO_REF:0000096|MGI:MGI:4834177 [ISO] UniProtKB:Q9UJ90) /// 1902282 // voltage-gated potassium channel activity …	potassium voltage-gated channel, Isk-related family, member 1-like, pseudogene	1500015C14Rik|Kcne5	protein	taxon:10090	20130716	MGI			257	22.8418	383	27.5501	220	28.1846
Ccdc159	9	21927471..21935872	ENSMUSG00000006241	3.5467	1.55247	0.634566	0.00130313	0.0184341	1	3.10267	1.41349	0.499264	0.00717728	0.0355833	1	2.17082	-1.06227	-0.0871515	0.68268	0.837955	1	3.5467	-1.14495	-0.195281	0.258512	0.530647	1	Ccdc159	MGI	MGI:1914369	Ccdc159		0008150 // biological_process (GO_REF:0000015|MGI:MGI:2156816 [ND])	0005575 // cellular_component (GO_REF:0000015|MGI:MGI:2156816 [ND])	0003674 // molecular_function (GO_REF:0000015|MGI:MGI:2156816 [ND])	coiled-coil domain containing 159	2510048L02Rik	protein	taxon:10090	20100202	MGI			87	6.96914	102	6.61281	55	6.35058
Wnk4	11	101260567..101277409	ENSMUSG00000035112	1.49386	1.54995	0.632226	0.00183747	0.0233187	1	1.22675	1.2871	0.364119	0.071199	0.204751	1	0.925797	-1.06074	-0.0850666	0.704316	0.851976	1	1.49386	-1.24933	-0.321155	0.0895074	0.28261	1	Wnk4	MGI	MGI:1917097	Wnk4		0006811 // ion transport (MGI:MGI:3688375|PMID:14608358 [IDA]) /// 0006468 // protein phosphorylation (PMID:21873635 [IBA] FB:FBgn0037098|MGI:MGI:1922857|MGI:MGI:2442092|PANTHER:PTN000357044|RGD:621141|RGD:631401|TAIR:locus:2161278|TAIR:locus:2165790|UniProtKB:Q9BYP7|UniProtKB:Q9CAV6|UniProtKB:Q9H4A3|UniProtKB:Q9Y3S1) /// 0070294 // renal sodium ion absorption (PMID:21873635 [IBA] PANTHER:PTN0026…	0005737 // cytoplasm (MGI:MGI:3033275|PMID:14769928 [IDA]) /// 0005829 // cytosol (GO_REF:0000096|MGI:MGI:4417868 [ISO] RGD:631401) /// 0016020 // membrane (GO_REF:0000096|MGI:MGI:4417868 [ISO] RGD:631401) /// 0005737 // cytoplasm (PMID:21873635 [IBA] FB:FBgn0027497|MGI:MGI:1917097|MGI:MGI:2183436|MGI:MGI:2385017|MGI:MGI:2442092|PANTHER:PTN000357044|RGD:621141|RGD:631401|TAIR:locus:2161278|UniPro…	0004672 // protein kinase activity (GO_REF:0000002|MGI:MGI:2152098 [IEA] InterPro:IPR000719|InterPro:IPR008271) /// 0005524 // ATP binding (GO_REF:0000004|MGI:MGI:1354194 [IEA] UniProtKB-KW:KW-0067) /// 0004674 // protein serine/threonine kinase activity (PMID:21873635 [IBA] MGI:MGI:2442092|PANTHER:PTN000357044|RGD:621141|RGD:631401|TAIR:locus:2161278|UniProtKB:Q9BYP7|UniProtKB:Q9H4A3) /// 001987…	WNK lysine deficient protein kinase 4	2010002J11Rik|Prkwnk4	protein	taxon:10090	20191229	UniProt			100	3.30617	95	2.542	56	2.66872
Zfp488	14	complement(33967070..33978764)	ENSMUSG00000044519	1.1126	1.54969	0.631975	0.00447109	0.0444572	1	1.66406	1.40155	0.487027	0.0300112	0.107599	1	1.1051	1.6142	0.690824	0.00557547	0.0394171	1	1.66406	1.4738	0.559541	0.00198928	0.0179816	1	Zfp488	MGI	MGI:2686052	Zfp488		0007399 // nervous system development (GO_REF:0000004|MGI:MGI:1354194 [IEA] UniProtKB-KW:KW-0524) /// 0014003 // oligodendrocyte development (PMID:21873635 [IBA] MGI:MGI:2686052|PANTHER:PTN000003938) /// 0031643 // positive regulation of myelination (MGI:MGI:6189284|PMID:22355521 [IDA]) /// 0045892 // negative regulation of transcription, DNA-templated (MGI:MGI:3655895|PMID:16908628 [IDA]) /// 00…	0005634 // nucleus (MGI:MGI:3655895|PMID:16908628 [IDA])	0005515 // protein binding (MGI:MGI:3655895|PMID:16908628 [IPI] UniProtKB:Q9EQW6) /// 0046872 // metal ion binding (GO_REF:0000004|MGI:MGI:1354194 [IEA] UniProtKB-KW:KW-0479) /// 0003676 // nucleic acid binding (GO_REF:0000002|MGI:MGI:2152098 [IEA] InterPro:IPR013087) /// 0003677 // DNA binding (GO_REF:0000004|MGI:MGI:1354194 [IEA] UniProtKB-KW:KW-0238)	zinc finger protein 488	LOC382867	protein	taxon:10090	20191229	UniProt			80	2.55085	72	1.85803	42	1.93034
Rbm4	19	complement(4784293..4793901)	ENSMUSG00000094936	13.3016	1.54872	0.631081	1.08056e-08	1.33291e-06	0.000199937	12.2847	1.9547	0.966948	0	0	0	8.3168	-1.40278	-0.488285	0.00291871	0.0238707	1	13.3016	-1.08949	-0.123657	0.109498	0.322631	1	Rbm4	MGI	MGI:1100865	Rbm4		0010468 // regulation of gene expression (MGI:MGI:5466631|PMID:23129807 [IMP] MGI:MGI:5467987|MGI:MGI:5467988) /// 0035883 // enteroendocrine cell differentiation (MGI:MGI:5466631|PMID:23129807 [IMP] MGI:MGI:5467987|MGI:MGI:5467988) /// 0097167 // circadian regulation of translation (MGI:MGI:3703208|PMID:17264215 [IDA]) /// 0017148 // negative regulation of translation (GO_REF:0000096|MGI:MGI:483…	0005730 // nucleolus (MGI:MGI:4436983|PMID:19801630 [IDA]) /// 0005737 // cytoplasm (GO_REF:0000096|MGI:MGI:4834177 [ISO] UniProtKB:Q9BWF3) /// 0005730 // nucleolus (GO_REF:0000096|MGI:MGI:4834177 [ISO] UniProtKB:Q9BWF3) /// 0005737 // cytoplasm (MGI:MGI:4436983|PMID:19801630 [IDA]) /// 0048471 // perinuclear region of cytoplasm (MGI:MGI:4436983|PMID:19801630 [IDA]) /// 0005634 // nucleus (GO_REF…	0046872 // metal ion binding (GO_REF:0000004|MGI:MGI:1354194 [IEA] UniProtKB-KW:KW-0479) /// 0097158 // pre-mRNA intronic pyrimidine-rich binding (GO_REF:0000096|MGI:MGI:4834177 [ISO] UniProtKB:Q9BWF3) /// 0003730 // mRNA 3'-UTR binding (MGI:MGI:3703208|PMID:17264215 [IDA]) /// 0030332 // cyclin binding (GO_REF:0000096|MGI:MGI:4834177 [ISO] UniProtKB:Q9BWF3) /// 0097157 // pre-mRNA intronic bindi…	RNA binding motif protein 4	Lark1|Rbm4a	protein	taxon:10090	20131210	MGI			534	26.4952	550	22.0859	392	28.0351
Col5a1	2	27886425..28039514	ENSMUSG00000026837	1.95592	1.54815	0.630545	0.000482035	0.00879596	1	1.86933	1.17889	0.237432	0.189257	0.397448	1	1.4557	1.22189	0.28912	0.119949	0.339151	1	1.95592	-1.05472	-0.0768639	0.681727	0.835386	1	Col5a1	MGI	MGI:88457	Col5a1		0030199 // collagen fibril organization (MGI:MGI:5014156|PMID:21467034 [IGI] MGI:MGI:88446) /// 0030199 // collagen fibril organization (MGI:MGI:3663234|PMID:16492673 [IMP] MGI:MGI:3664598) /// 0035989 // tendon development (MGI:MGI:5014156|PMID:21467034 [IMP] MGI:MGI:3664598) /// 0051128 // regulation of cellular component organization (MGI:MGI:3664596|PMID:15383546 [IMP] MGI:MGI:3664598) /// 19…	0031012 // extracellular matrix (PMID:21873635 [IBA] MGI:MGI:88445|MGI:MGI:88446|MGI:MGI:88452|MGI:MGI:88453|MGI:MGI:88457|MGI:MGI:88467|PANTHER:PTN002513067|RGD:2372|RGD:2375|RGD:70922|RGD:71029|UniProtKB:A0A0G2K7A5|UniProtKB:P02461|UniProtKB:P20908|WB:WBGene00003169) /// 0062023 /// 0031012 // extracellular matrix (MGI:MGI:3694610|PMID:17029294 [IDA]) /// 0005615 // extracellular space (PMID:21…	0008201 // heparin binding (GO_REF:0000096|MGI:MGI:4417868 [ISO] RGD:70920) /// 0008201 // heparin binding (GO_REF:0000096|MGI:MGI:4834177 [ISO] UniProtKB:P20908) /// 0030020 // extracellular matrix structural constituent conferring tensile strength (MGI:MGI:6201834|PMID:22159717 [RCA]) /// 0005515 // protein binding (MGI:MGI:3028449|PMID:14676276 [IPI] UniProtKB:Q2QI47) /// 0030020 // extracellu…	collagen, type V, alpha 1		protein	taxon:10090	20080917	MGI	occurs_in(EMAPA:18601)		285	4.56652	305	3.95518	110	2.54053
Anxa1	19	complement(20373428..20390944)	ENSMUSG00000024659	2.43205	1.548	0.630405	0.00330749	0.0354363	1	2.07483	1.04995	0.0703196	0.746319	0.858463	1	1.77762	1.19514	0.257181	0.265387	0.543921	1	2.43205	-1.20675	-0.271123	0.174583	0.425397	1	Anxa1	MGI	MGI:96819	Anxa1		0050482 // arachidonic acid secretion (MGI:MGI:2661244|PMID:12553880 [IMP] MGI:MGI:2449710) /// 0006909 // phagocytosis (MGI:MGI:2449418|PMID:12475898 [IMP]) /// 0045629 // negative regulation of T-helper 2 cell differentiation (GO_REF:0000096|MGI:MGI:4834177 [ISO] UniProtKB:P04083) /// 0090050 // positive regulation of cell migration involved in sprouting angiogenesis (GO_REF:0000096|MGI:MGI:483…	0005654 // nucleoplasm (GO_REF:0000096|MGI:MGI:4834177 [ISO] UniProtKB:P04083) /// 0016328 // lateral plasma membrane (MGI:MGI:3822074|PMID:18802107 [IDA]) /// 0005768 // endosome (GO_REF:0000096|MGI:MGI:4834177 [ISO] UniProtKB:P04083) /// 0070062 // extracellular exosome (GO_REF:0000096|MGI:MGI:4834177 [ISO] UniProtKB:P04083) /// 0005576 // extracellular region (GO_REF:0000004|MGI:MGI:1354194 [I…	0046872 // metal ion binding (GO_REF:0000004|MGI:MGI:1354194 [IEA] UniProtKB-KW:KW-0479) /// 0004859 // phospholipase inhibitor activity (GO_REF:0000002|MGI:MGI:2152098 [IEA] InterPro:IPR002388) /// 0003727 // single-stranded RNA binding (GO_REF:0000096|MGI:MGI:4417868 [ISO] RGD:2118) /// 0005543 // phospholipid binding (GO_REF:0000096|MGI:MGI:4417868 [ISO] RGD:2118) /// 0005515 // protein bindin…	annexin A1	Anx-1|Anx-A1|C430014K04Rik|Lpc1|Lpc-1	protein	taxon:10090	20060403	MGI			67	4.64763	86	4.82816	43	4.29948
Pnkp	7	44857139..44862992	ENSMUSG00000002963	9.93187	1.54689	0.629367	2.7836e-06	0.000141497	0.0515049	10.1202	1.53503	0.618264	8.10936e-08	1.99681e-06	0.00151159	6.15342	-1.00033	-0.000477677	0.99766	0.998363	1	10.1202	1.01349	0.0193296	0.862231	0.93838	1	Pnkp	MGI	MGI:1891698	Pnkp		0010836 // negative regulation of protein ADP-ribosylation (GO_REF:0000096|MGI:MGI:4834177 [ISO] UniProtKB:Q96T60) /// 0042769 // DNA damage response, detection of DNA damage (GO_REF:0000096|MGI:MGI:4834177 [ISO] UniProtKB:Q96T60) /// 0016311 // dephosphorylation (GO_REF:0000096|MGI:MGI:4834177 [ISO] UniProtKB:Q96T60) /// 0006281 // DNA repair (GO_REF:0000096|MGI:MGI:4834177 [ISO] UniProtKB:Q96T6…	0005730 // nucleolus (GO_REF:0000096|MGI:MGI:4834177 [ISO] UniProtKB:Q96T60) /// 0005634 // nucleus (GO_REF:0000096|MGI:MGI:4834177 [ISO] UniProtKB:Q96T60) /// 0005634 // nucleus (PMID:21873635 [IBA] PANTHER:PTN000949279|UniProtKB:Q96T60) /// 0005739 // mitochondrion (GO_REF:0000096|MGI:MGI:4417868 [ISO] RGD:1303331) /// 0005654 // nucleoplasm (GO_REF:0000096|MGI:MGI:4834177 [ISO] UniProtKB:Q96T6…	0016787 // hydrolase activity (GO_REF:0000004|MGI:MGI:1354194 [IEA] UniProtKB-KW:KW-0378) /// 0005524 // ATP binding (GO_REF:0000004|MGI:MGI:1354194 [IEA] UniProtKB-KW:KW-0067) /// 0050145 // nucleoside phosphate kinase activity (PMID:21873635 [IBA] PANTHER:PTN000249876|UniProtKB:Q96T60) /// 0046403 // polynucleotide 3'-phosphatase activity (PMID:21873635 [IBA] PANTHER:PTN000249876|PomBase:SPAC23…	polynucleotide kinase 3'- phosphatase	1810009G08Rik|PNK	protein	taxon:10090	20191229	UniProt			309	18.0324	423	19.9785	219	18.4217
Clk4	11	51261730..51281766	ENSMUSG00000020385	14.5158	1.5451	0.627703	1.65566e-08	1.87942e-06	0.000306346	13.5297	1.63962	0.713363	2.07657e-10	9.23801e-09	3.87073e-06	9.04957	-1.17462	-0.23219	0.13856	0.370376	1	14.5158	-1.08234	-0.114153	0.29203	0.558961	1	Clk4	MGI	MGI:1098551	Clk4		0016310 // phosphorylation (GO_REF:0000004|MGI:MGI:1354194 [IEA] UniProtKB-KW:KW-0418) /// 0046777 // protein autophosphorylation (MGI:MGI:1096966|PMID:9307018 [IDA]) /// 0006468 // protein phosphorylation (GO_REF:0000002|MGI:MGI:2152098 [IEA] InterPro:IPR000719|InterPro:IPR008271) /// 0018108 // peptidyl-tyrosine phosphorylation (MGI:MGI:1096966|PMID:9307018 [IDA]) /// 0043484 // regulation of R…	0005634 // nucleus (MGI:MGI:1096966|PMID:9307018 [IDA])	0004712 // protein serine/threonine/tyrosine kinase activity (GO_REF:0000003|MGI:MGI:2152096 [IEA] EC:2.7.12.1) /// 0005524 // ATP binding (GO_REF:0000002|MGI:MGI:2152098 [IEA] InterPro:IPR000719|InterPro:IPR017441) /// 0004672 // protein kinase activity (GO_REF:0000002|MGI:MGI:2152098 [IEA] InterPro:IPR000719|InterPro:IPR008271) /// 0004674 // protein serine/threonine kinase activity (MGI:MGI:10…	CDC like kinase 4		protein	taxon:10090	20191229	UniProt			475	27.9817	556	26.5083	338	28.7004
B3gntl1	11	complement(121616197..121673153)	ENSMUSG00000046605	2.89486	1.54451	0.627153	0.000184662	0.00412656	1	2.64655	1.34329	0.425776	0.0115971	0.0514569	1	1.81643	1.03032	0.0430949	0.830311	0.923669	1	2.89486	-1.09719	-0.133812	0.402503	0.66615	1	B3gntl1	MGI	MGI:2441705	B3gntl1		0008150 // biological_process (GO_REF:0000015|MGI:MGI:2156816 [ND])	0005575 // cellular_component (GO_REF:0000015|MGI:MGI:2156816 [ND])	0016757 // transferase activity, transferring glycosyl groups (GO_REF:0000004|MGI:MGI:1354194 [IEA] UniProtKB-KW:KW-0328) /// 0016740 // transferase activity (GO_REF:0000004|MGI:MGI:1354194 [IEA] UniProtKB-KW:KW-0808)	UDP-GlcNAc:betaGal beta-1,3-N-acetylglucosaminyltransferase-like 1	6030413G23Rik	protein	taxon:10090	20100202	MGI			136	5.3016	188	5.93133	91	5.11328
Crabp1	9	54764748..54773110	ENSMUSG00000032291	29.5686	1.54325	0.625971	6.19923e-08	5.88228e-06	0.00114704	22.9644	1.74772	0.805472	8.33206e-05	0.000873999	1	18.5521	-1.49953	-0.584515	0.00421109	0.0318064	1	29.5686	-1.29678	-0.374939	0.000898163	0.00977086	1	Crabp1	MGI	MGI:88490	Crabp1		0034653 // retinoic acid catabolic process (GO_REF:0000002|MGI:MGI:2152098 [IEA] InterPro:IPR031279)	0005829 // cytosol (GO_REF:0000096|MGI:MGI:4417868 [ISO] RGD:2400) /// 0005737 // cytoplasm (MGI:MGI:3848562|PMID:19389377 [IDA])	0008289 // lipid binding (GO_REF:0000002|MGI:MGI:2152098 [IEA] InterPro:IPR000463|InterPro:IPR031259) /// 0005501 // retinoid binding (MGI:MGI:1929306|PMID:11022035 [TAS]) /// 0001972 // retinoic acid binding (GO_REF:0000096|MGI:MGI:4417868 [ISO] RGD:2400) /// 0019841 // retinol binding (GO_REF:0000004|MGI:MGI:1354194 [IEA] UniProtKB-KW:KW-0683) /// 0016918 // retinal binding (GO_REF:0000004|MGI:…	cellular retinoic acid binding protein I	Crabp-1|CrabpI|Rbp-5	protein	taxon:10090	20120726	MGI			332	56.7711	383	53.0047	247	60.8803
Amy1	3	complement(113555710..113606699)	ENSMUSG00000074264	4.35981	1.54311	0.625845	0.000188308	0.00418782	1	4.13726	1.94889	0.962655	5.49364e-09	1.78089e-07	0.000102401	2.73509	-1.36962	-0.45378	0.00815579	0.0526191	1	4.35981	-1.06413	-0.0896719	0.557626	0.757895	1	Amy1	MGI	MGI:88019	Amy1		0005975 // carbohydrate metabolic process (GO_REF:0000004|MGI:MGI:1354194 [IEA] UniProtKB-KW:KW-0119) /// 0009617 // response to bacterium (MGI:MGI:5448596|PMID:23012479 [IEP]) /// 0008152 // metabolic process (GO_REF:0000004|MGI:MGI:1354194 [IEA] UniProtKB-KW:KW-0326) /// 0016052 // carbohydrate catabolic process (GO_REF:0000096|MGI:MGI:4834177 [ISO] UniProtKB:P04746) /// 0005975 // carbohydrate…	0005615 // extracellular space (MGI:MGI:54963|PMID:6163812 [IDA]) /// 0005615 // extracellular space (GO_REF:0000096|MGI:MGI:4417868 [ISO] RGD:2113) /// 0005615 // extracellular space (GO_REF:0000096|MGI:MGI:4834177 [ISO] UniProtKB:P04746) /// 0005576 // extracellular region (GO_REF:0000004|MGI:MGI:1354194 [IEA] UniProtKB-KW:KW-0964)	0046872 // metal ion binding (GO_REF:0000004|MGI:MGI:1354194 [IEA] UniProtKB-KW:KW-0479) /// 0016787 // hydrolase activity (GO_REF:0000004|MGI:MGI:1354194 [IEA] UniProtKB-KW:KW-0378) /// 0043169 // cation binding (GO_REF:0000002|MGI:MGI:2152098 [IEA] InterPro:IPR006046|InterPro:IPR006048) /// 0016798 // hydrolase activity, acting on glycosyl bonds (GO_REF:0000004|MGI:MGI:1354194 [IEA] UniProtKB-K…	amylase 1, salivary	Amy-1	protein	taxon:10090	20191229	UniProt			174	7.07242	237	7.79638	176	10.3115
Psmb10	8	complement(105935735..105938444)	ENSMUSG00000031897	23.0349	1.54034	0.623247	0.000192476	0.0042394	1	21.1268	1.25216	0.324419	0.006793	0.0340472	1	15.6015	1.10514	0.144231	0.382095	0.65491	1	23.0349	-1.09068	-0.125225	0.252213	0.523477	1	Psmb10	MGI	MGI:1096380	Psmb10		0051603 // proteolysis involved in cellular protein catabolic process (GO_REF:0000002|MGI:MGI:2152098 [IEA] InterPro:IPR000243|InterPro:IPR001353|InterPro:IPR016050) /// 0010499 // proteasomal ubiquitin-independent protein catabolic process (PMID:21873635 [IBA] PANTHER:PTN000174701|SGD:S000000137|SGD:S000000814|SGD:S000000896|SGD:S000001946|SGD:S000002979|SGD:S000003367|SGD:S000003485|SGD:S000003…	0005839 // proteasome core complex (MGI:MGI:5442509|PMID:16857966 [IDA]) /// 0005839 // proteasome core complex (MGI:MGI:3712579|PMID:17540904 [IDA]) /// 0005839 // proteasome core complex (PMID:21873635 [IBA] CGD:CAL0000186757|CGD:CAL0000190103|FB:FBgn0002284|FB:FBgn0004066|FB:FBgn0010590|FB:FBgn0016697|FB:FBgn0023174|FB:FBgn0023175|FB:FBgn0026380|FB:FBgn0029134|FB:FBgn0032596|FB:FBgn0086134|FB:…	0016787 // hydrolase activity (GO_REF:0000004|MGI:MGI:1354194 [IEA] UniProtKB-KW:KW-0378) /// 0004175 // endopeptidase activity (PMID:21873635 [IBA] PANTHER:PTN000174701|SGD:S000003538|SGD:S000005683|SGD:S000006307|UniProtKB:Q58634|UniProtKB:Q60177) /// 0004298 // threonine-type endopeptidase activity (GO_REF:0000004|MGI:MGI:1354194 [IEA] UniProtKB-KW:KW-0888) /// 0008233 // peptidase activity (G…	proteasome (prosome, macropain) subunit, beta type 10	Mecl1|Mecl-1	protein	taxon:10090	20191229	UniProt			419	43.8304	557	47.1566	264	39.8066
Cdk10	8	123224842..123232250	ENSMUSG00000033862	19.6111	1.53739	0.620486	7.17086e-09	9.21406e-07	0.000132682	15.9436	1.23913	0.309324	0.00405245	0.0224948	1	12.2339	-1.01893	-0.0270518	0.804094	0.905976	1	19.6111	-1.2362	-0.305911	0.014633	0.0815925	1	Cdk10	MGI	MGI:2448549	Cdk10		0016310 // phosphorylation (GO_REF:0000004|MGI:MGI:1354194 [IEA] UniProtKB-KW:KW-0418) /// 0006468 // protein phosphorylation (PMID:21873635 [IBA] CGD:CAL0000191263|FB:FBgn0004106|FB:FBgn0005640|FB:FBgn0013435|FB:FBgn0013762|FB:FBgn0015618|FB:FBgn0037093|FB:FBgn0263237|MGI:MGI:101765|MGI:MGI:102956|MGI:MGI:104772|MGI:MGI:88351|MGI:MGI:88357|MGI:MGI:894318|PANTHER:PTN000623091|PomBase:SPAC1D4.06c|…	0005856 // cytoskeleton (GO_REF:0000004|MGI:MGI:1354194 [IEA] UniProtKB-KW:KW-0206) /// 0005622 // intracellular (GO_REF:0000008|MGI:MGI:2154458 [ISO] UniProtKB:Q15131) /// 0005634 // nucleus (GO_REF:0000008|MGI:MGI:2154458 [ISO] UniProtKB:Q15131) /// 0005737 // cytoplasm (GO_REF:0000004|MGI:MGI:1354194 [IEA] UniProtKB-KW:KW-0963) /// 0036064 // ciliary basal body (GO_REF:0000096|MGI:MGI:4834177 …	0005524 // ATP binding (GO_REF:0000002|MGI:MGI:2152098 [IEA] InterPro:IPR000719|InterPro:IPR017441) /// 0004672 // protein kinase activity (GO_REF:0000002|MGI:MGI:2152098 [IEA] InterPro:IPR000719|InterPro:IPR008271) /// 0005524 // ATP binding (GO_REF:0000004|MGI:MGI:1354194 [IEA] UniProtKB-KW:KW-0067) /// 0097472 // cyclin-dependent protein kinase activity (MGI:MGI:5523708|PMID:24218572 [IGI] MGI…	cyclin-dependent kinase 10		protein	taxon:10090	20191229	UniProt			683	34.6528	1021	41.9247	485	35.4691
Pnpla7	2	24976033..25054057	ENSMUSG00000036833	1.13125	1.53558	0.61878	0.00276259	0.0314175	1	1.38473	1.41879	0.504657	0.0155386	0.0649123	1	0.890674	1.26964	0.344417	0.107388	0.315932	1	1.38473	1.19585	0.258039	0.138955	0.371736	1	Pnpla7	MGI	MGI:2385325	Pnpla7		0006629 // lipid metabolic process (GO_REF:0000002|MGI:MGI:2152098 [IEA] InterPro:IPR002641) /// 0016042 // lipid catabolic process (GO_REF:0000004|MGI:MGI:1354194 [IEA] UniProtKB-KW:KW-0442) /// 0006629 // lipid metabolic process (GO_REF:0000004|MGI:MGI:1354194 [IEA] UniProtKB-KW:KW-0443)	0005764 // lysosome (GO_REF:0000004|MGI:MGI:1354194 [IEA] UniProtKB-KW:KW-0458) /// 0005783 // endoplasmic reticulum (MGI:MGI:5319290|PMID:22326266 [IDA]) /// 0043231 // intracellular membrane-bounded organelle (GO_REF:0000004|MGI:MGI:1354194 [IEA] UniProtKB-KW:KW-0492) /// 0005783 // endoplasmic reticulum (PMID:21873635 [IBA] MGI:MGI:2385325|PANTHER:PTN000369206|SGD:S000004524) /// 0005634 // nu…	0016787 // hydrolase activity (GO_REF:0000004|MGI:MGI:1354194 [IEA] UniProtKB-KW:KW-0378) /// 0004622 // lysophospholipase activity (MGI:MGI:5319290|PMID:22326266 [IDA]) /// 0004622 // lysophospholipase activity (PMID:21873635 [IBA] FB:FBgn0003656|MGI:MGI:2385325|PANTHER:PTN000369206|SGD:S000004524|UniProtKB:Q8IY17) /// 0052689 // carboxylic ester hydrolase activity (GO_REF:0000096|MGI:MGI:441786…	patatin-like phospholipase domain containing 7	E430013P11Rik|NRE	protein	taxon:10090	20151202	Reactome			74	2.07194	105	2.37936	48	1.93721
Ankrd10	8	complement(11611583..11635757)	ENSMUSG00000031508	17.0834	1.53359	0.616915	0	0	0	14.1162	1.85894	0.894476	0	0	0	10.7368	-1.50263	-0.587488	2.84133e-08	1.26029e-06	0.000524283	17.0834	-1.21865	-0.28528	5.17436e-05	0.000985083	0.965381	Ankrd10	MGI	MGI:1921840	Ankrd10			0005575 // cellular_component (GO_REF:0000015|MGI:MGI:2156816 [ND])	0003674 // molecular_function (GO_REF:0000015|MGI:MGI:2156816 [ND])	ankyrin repeat domain 10	4833425P12Rik	protein	taxon:10090	20100209	MGI			1440	33.2013	1630	30.4163	1058	35.1616
Fbln5	12	complement(101746565..101819055)	ENSMUSG00000021186	0.796272	1.53187	0.615299	0.00497974	0.0480147	1	1.34603	1.79203	0.841595	0.000329635	0.00282778	1	0.690344	1.3815	0.466239	0.0405274	0.166087	1	1.34603	1.66843	0.738494	0.000560682	0.00671375	1	Fbln5	MGI	MGI:1346091	Fbln5		0033690 // positive regulation of osteoblast proliferation (MGI:MGI:5780490|PMID:26399686 [IMP]) /// 0048251 // elastic fiber assembly (GO_REF:0000096|MGI:MGI:4834177 [ISO] UniProtKB:Q9UBX5) /// 0046903 // secretion (GO_REF:0000096|MGI:MGI:4834177 [ISO] UniProtKB:Q9UBX5) /// 2000121 // regulation of removal of superoxide radicals (MGI:MGI:3610795|PMID:15528465 [IMP]) /// 0048251 // elastic fiber …	0071953 // elastic fiber (MGI:MGI:2681471|PMID:11805834 [IDA]) /// 0062023 /// 0005615 // extracellular space (GO_REF:0000096|MGI:MGI:4417868 [ISO] RGD:2594) /// 0005615 // extracellular space (MGI:MGI:5640941|PMID:24006456 [HDA]) /// 0005576 // extracellular region (GO_REF:0000004|MGI:MGI:1354194 [IEA] UniProtKB-KW:KW-0964)	0030023 // extracellular matrix constituent conferring elasticity (MGI:MGI:6201853|PMID:28071719 [RCA]) /// 0030023 // extracellular matrix constituent conferring elasticity (MGI:MGI:6201834|PMID:22159717 [RCA]) /// 0042803 // protein homodimerization activity (GO_REF:0000096|MGI:MGI:4834177 [ISO] UniProtKB:Q9UBX5) /// 0005509 // calcium ion binding (GO_REF:0000002|MGI:MGI:2152098 [IEA] InterPro:…	fibulin 5	EVEC	protein	taxon:10090	20151027	CACAO			78	1.76371	80	1.46403	41	1.33631
Tekt1	11	complement(72344722..72362442)	ENSMUSG00000020799	2.96141	1.53143	0.614877	0.00523505	0.049776	1	1.86258	1.72121	0.783419	0.0065794	0.0332178	1	1.8764	-1.83153	-0.873053	0.00120036	0.0117689	1	2.96141	-1.59337	-0.672084	0.0058127	0.0411254	1	Tekt1	MGI	MGI:1333819	Tekt1		0060294 // cilium movement involved in cell motility (PMID:21873635 [IBA] MGI:MGI:1919090|PANTHER:PTN000462267) /// 0060271 // cilium assembly (PMID:21873635 [IBA] MGI:MGI:1918312|PANTHER:PTN000462267|ZFIN:ZDB-GENE-041114-99|ZFIN:ZDB-GENE-080130-2)	0015630 // microtubule cytoskeleton (MGI:MGI:1306900|PMID:9786996 [IDA]) /// 0005874 // microtubule (GO_REF:0000004|MGI:MGI:1354194 [IEA] UniProtKB-KW:KW-0493) /// 0015630 // microtubule cytoskeleton (PMID:21873635 [IBA] MGI:MGI:1333819|MGI:MGI:1346335|PANTHER:PTN000462267)		tektin 1	MT14	protein	taxon:10090	20191229	UniProt			57	4.81934	82	5.61116	56	6.82483
Miip	4	complement(147860778..147868816)	ENSMUSG00000029022	7.80478	1.53045	0.613959	3.23466e-07	2.34709e-05	0.00598509	5.42916	1.36056	0.444196	0.00524047	0.0276486	1	4.92781	-1.3236	-0.404462	0.0130825	0.0746097	1	7.80478	-1.46131	-0.547262	3.43369e-06	0.000102336	0.0640623	Miip	MGI	MGI:106506	Miip		0030336 // negative regulation of cell migration (GO_REF:0000002|MGI:MGI:2152098 [IEA] InterPro:IPR031466) /// 0010972 // negative regulation of G2/M transition of mitotic cell cycle (GO_REF:0000002|MGI:MGI:2152098 [IEA] InterPro:IPR031466) /// 0008150 // biological_process (GO_REF:0000015|MGI:MGI:2156816 [ND])	0005575 // cellular_component (GO_REF:0000015|MGI:MGI:2156816 [ND])	0003674 // molecular_function (GO_REF:0000015|MGI:MGI:2156816 [ND])	migration and invasion inhibitory protein	D4Wsu114e	protein	taxon:10090	20100202	MGI			259	15.4633	292	14.1095	183	15.7487
Alg5	3	54735539..54751318	ENSMUSG00000036632	9.98256	1.52901	0.612598	1.23716e-05	0.000505325	0.228912	9.19976	1.40466	0.490217	1.09968e-05	0.000154819	0.20498	6.23257	-1.02079	-0.0296874	0.85561	0.939109	1	9.98256	-1.09196	-0.12692	0.242488	0.510851	1	Alg5	MGI	MGI:1913498	Alg5		0007368 // determination of left/right symmetry (MGI:MGI:3577662|PMID:15755804 [IMP] MGI:MGI:3578146) /// 0006487 // protein N-linked glycosylation (PMID:21873635 [IBA] FB:FBgn0261020|PANTHER:PTN000092439|PomBase:SPBC56F2.10c)	0005789 // endoplasmic reticulum membrane (PMID:21873635 [IBA] PANTHER:PTN000092356|SGD:S000006148) /// 0005783 // endoplasmic reticulum (GO_REF:0000004|MGI:MGI:1354194 [IEA] UniProtKB-KW:KW-0256) /// 0016020 // membrane (GO_REF:0000004|MGI:MGI:1354194 [IEA] UniProtKB-KW:KW-0472) /// 0016021 // integral component of membrane (GO_REF:0000004|MGI:MGI:1354194 [IEA] UniProtKB-KW:KW-0812)	0016757 // transferase activity, transferring glycosyl groups (GO_REF:0000004|MGI:MGI:1354194 [IEA] UniProtKB-KW:KW-0328) /// 0004581 // dolichyl-phosphate beta-glucosyltransferase activity (GO_REF:0000003|MGI:MGI:2152096 [IEA] EC:2.4.1.117) /// 0016740 // transferase activity (GO_REF:0000004|MGI:MGI:1354194 [IEA] UniProtKB-KW:KW-0808)	asparagine-linked glycosylation 5 (dolichyl-phosphate beta-glucosyltransferase)	1500026A19Rik|2600005J22Rik	protein	taxon:10090	20191229	UniProt			454	18.8786	616	20.731	292	17.502
Igfbpl1	4	complement(45809468..45826923)	ENSMUSG00000035551	25.7237	1.52741	0.611083	6.25282e-09	8.50705e-07	0.000115696	12.9268	1.91639	0.93839	8.5303e-10	3.35453e-08	1.59005e-05	16.2227	-2.55689	-1.35439	0	0	0	25.7237	-2.00135	-1.00097	0	0	0	Igfbpl1	MGI	MGI:1933198	Igfbpl1		0001558 // regulation of cell growth (GO_REF:0000002|MGI:MGI:2152098 [IEA] InterPro:IPR011390)	0005576 // extracellular region (GO_REF:0000002|MGI:MGI:2152098 [IEA] InterPro:IPR000867|InterPro:IPR011390) /// 0005615 // extracellular space (GO_REF:0000096|MGI:MGI:4834177 [ISO] UniProtKB:Q8WX77) /// 0005576 // extracellular region (GO_REF:0000004|MGI:MGI:1354194 [IEA] UniProtKB-KW:KW-0964)	0005520 // insulin-like growth factor binding (GO_REF:0000002|MGI:MGI:2152098 [IEA] InterPro:IPR000867|InterPro:IPR011390)	insulin-like growth factor binding protein-like 1	2810011G06Rik|2810453O06Rik|IGFBP-like protein	protein	taxon:10090	20191229	UniProt			999	47.8361	1166	45.1872	816	56.3212
Lyz2	10	complement(117277331..117282321)	ENSMUSG00000069516	7.20741	1.52246	0.606405	0.000367092	0.00710477	1	11.9178	2.13143	1.09182	1.93179e-14	1.92559e-12	3.60085e-10	5.15884	1.14152	0.190951	0.336174	0.610362	1	11.9178	1.62389	0.699455	8.91534e-09	5.618e-07	0.000166333	Lyz2	MGI	MGI:96897	Lyz2		0050830 // defense response to Gram-positive bacterium (PMID:21873635 [IBA] MGI:MGI:96897|MGI:MGI:96902|PANTHER:PTN000892307|RGD:3026|UniProtKB:P61626) /// 0050829 // defense response to Gram-negative bacterium (PMID:21873635 [IBA] MGI:MGI:96897|MGI:MGI:96902|PANTHER:PTN000892307|RGD:3026) /// 0050830 // defense response to Gram-positive bacterium (MGI:MGI:3042773|PMID:14977423 [IDA]) /// 0042742…	0030141 // secretory granule (GO_REF:0000096|MGI:MGI:4417868 [ISO] RGD:3026) /// 0005788 // endoplasmic reticulum lumen (GO_REF:0000096|MGI:MGI:4417868 [ISO] RGD:3026) /// 0005737 // cytoplasm (GO_REF:0000096|MGI:MGI:4417868 [ISO] RGD:3026) /// 0005576 // extracellular region (GO_REF:0000004|MGI:MGI:1354194 [IEA] UniProtKB-KW:KW-0964) /// 0005902 // microvillus (GO_REF:0000096|MGI:MGI:4417868 [IS…	0003796 // lysozyme activity (MGI:MGI:2654300|PMID:12411294 [IDA]) /// 0003796 // lysozyme activity (GO_REF:0000096|MGI:MGI:4417868 [ISO] RGD:3026) /// 0016787 // hydrolase activity (GO_REF:0000004|MGI:MGI:1354194 [IEA] UniProtKB-KW:KW-0378) /// 0042802 // identical protein binding (GO_REF:0000096|MGI:MGI:4834177 [ISO] UniProtKB:P61626) /// 0003824 // catalytic activity (GO_REF:0000004|MGI:MGI:13…	lysozyme 2	Lys|Lysm|Lyzs|Lzm|Lzm-s1|Lzp	protein	taxon:10090	20070219	MGI			145	15.1104	161	13.5788	86	12.918
Tmem205	9	complement(21921008..21927556)	ENSMUSG00000040883	13.452	1.52243	0.606375	4.70747e-07	3.21411e-05	0.00871024	12.2383	1.3358	0.417703	0.00560552	0.0291212	1	8.49775	1.0099	0.0142195	0.923917	0.974066	1	13.452	-1.10952	-0.149931	0.286408	0.558961	1	Tmem205	MGI	MGI:3045495	Tmem205		0008150 // biological_process (GO_REF:0000015|MGI:MGI:2156816 [ND])	0016020 // membrane (GO_REF:0000004|MGI:MGI:1354194 [IEA] UniProtKB-KW:KW-0472) /// 0016021 // integral component of membrane (GO_REF:0000004|MGI:MGI:1354194 [IEA] UniProtKB-KW:KW-0812)	0003674 // molecular_function (GO_REF:0000015|MGI:MGI:2156816 [ND])	transmembrane protein 205	clone: 2-27	protein	taxon:10090	20100209	MGI			255	26.5331	295	24.8426	178	26.6968
Acyp1	12	complement(85272398..85288438)	ENSMUSG00000008822	6.41251	1.52058	0.604618	0.00279411	0.0316847	1	6.26351	1.25732	0.330354	0.0658896	0.193354	1	4.63488	1.15517	0.208106	0.334397	0.60851	1	6.41251	-1.02598	-0.0369963	0.826827	0.918713	1	Acyp1	MGI	MGI:1913454	Acyp1		0008150 // biological_process (GO_REF:0000015|MGI:MGI:2156816 [ND])		0016787 // hydrolase activity (GO_REF:0000004|MGI:MGI:1354194 [IEA] UniProtKB-KW:KW-0378) /// 0003998 // acylphosphatase activity (PMID:21873635 [IBA] FB:FBgn0025115|FB:FBgn0038363|PANTHER:PTN000003030|UniProtKB:P0AB65)	acylphosphatase 1, erythrocyte (common) type	1110039O14Rik	protein	taxon:10090	20100209	MGI			125	12.4221	137	11.0187	99	14.1811
Vsig10l	7	43463151..43472019	ENSMUSG00000070604	2.3861	1.51805	0.602222	0.00518047	0.0493801	1	2.45197	1.37586	0.460337	0.00790326	0.0382442	1	1.63054	1.10021	0.137784	0.565297	0.765962	1	2.45197	1.01236	0.0177254	0.913882	0.969262	1	Vsig10l	MGI	MGI:1922940	Vsig10l		0008150 // biological_process (GO_REF:0000015|MGI:MGI:2156816 [ND])	0016020 // membrane (GO_REF:0000004|MGI:MGI:1354194 [IEA] UniProtKB-KW:KW-0472) /// 0005654 // nucleoplasm (GO_REF:0000096|MGI:MGI:4834177 [ISO] UniProtKB:Q86VR7) /// 0016021 // integral component of membrane (GO_REF:0000004|MGI:MGI:1354194 [IEA] UniProtKB-KW:KW-0812)	0003674 // molecular_function (GO_REF:0000015|MGI:MGI:2156816 [ND])	V-set and immunoglobulin domain containing 10 like	2210412E05Rik	protein	taxon:10090	20100202	MGI			99	3.53932	205	5.93151	81	4.17408
Rps27l	9	66946086..66949516	ENSMUSG00000036781	38.0184	1.51718	0.60139	2.49675e-07	1.92489e-05	0.00461973	35.4621	1.54155	0.624379	1.20172e-05	0.00016642	0.224001	24.0037	-1.12225	-0.166395	0.261773	0.539866	1	38.0184	-1.08381	-0.116113	0.302401	0.568702	1	Rps27l	MGI	MGI:1915191	Rps27l		0000028 // ribosomal small subunit assembly (PMID:21873635 [IBA] PANTHER:PTN000174285|SGD:S000001063|SGD:S000001639) /// 0045727 // positive regulation of translation (GO_REF:0000096|MGI:MGI:4834177 [ISO] UniProtKB:Q71UM5) /// 0006412 // translation (GO_REF:0000002|MGI:MGI:2152098 [IEA] InterPro:IPR000592|InterPro:IPR011332) /// 0031571 // mitotic G1 DNA damage checkpoint (GO_REF:0000096|MGI:MGI:…	0005634 // nucleus (GO_REF:0000096|MGI:MGI:4834177 [ISO] UniProtKB:Q71UM5) /// 0005840 // ribosome (GO_REF:0000004|MGI:MGI:1354194 [IEA] UniProtKB-KW:KW-0689) /// 0022627 // cytosolic small ribosomal subunit (PMID:21873635 [IBA] PANTHER:PTN000174285|RGD:621045|SGD:S000001063|SGD:S000001639|TAIR:locus:2050756|TAIR:locus:2098821|TAIR:locus:2152773|UniProtKB:P42677|UniProtKB:Q8IEN2) /// 0005840 // r…	0046872 // metal ion binding (GO_REF:0000004|MGI:MGI:1354194 [IEA] UniProtKB-KW:KW-0479) /// 0008656 // cysteine-type endopeptidase activator activity involved in apoptotic process (GO_REF:0000096|MGI:MGI:4834177 [ISO] UniProtKB:Q71UM5) /// 0003735 // structural constituent of ribosome (PMID:21873635 [IBA] PANTHER:PTN000174285|SGD:S000001063|SGD:S000001639|UniProtKB:Q8IEN2) /// 0003723 // RNA bin…	ribosomal protein S27-like	1810034D23Rik	protein	taxon:10090	20191229	UniProt			293	69.2793	399	76.3545	219	74.6398
Tmem150a	6	72355447..72359762	ENSMUSG00000055912	10.0251	1.51441	0.598754	5.26267e-05	0.00157565	0.973752	6.54438	1.28002	0.356162	0.030138	0.10795	1	6.33682	-1.34396	-0.426489	0.00961973	0.0594096	1	10.0251	-1.55066	-0.632882	1.05284e-05	0.000262956	0.196428	Tmem150a	MGI	MGI:2385244	Tmem150a		0010506 // regulation of autophagy (PMID:21873635 [IBA] PANTHER:PTN001467492|UniProtKB:Q6UX65|UniProtKB:Q8N682|ZFIN:ZDB-GENE-041010-147) /// 0046854 // phosphatidylinositol phosphorylation (GO_REF:0000096|MGI:MGI:4834177 [ISO] UniProtKB:Q86TG1) /// 0072659 // protein localization to plasma membrane (GO_REF:0000096|MGI:MGI:4834177 [ISO] UniProtKB:Q86TG1)	0005764 // lysosome (PMID:21873635 [IBA] PANTHER:PTN001467492|UniProtKB:Q6UX65|UniProtKB:Q8N682|ZFIN:ZDB-GENE-041010-147) /// 0005886 // plasma membrane (GO_REF:0000004|MGI:MGI:1354194 [IEA] UniProtKB-KW:KW-1003) /// 0005887 // integral component of plasma membrane (GO_REF:0000096|MGI:MGI:4834177 [ISO] UniProtKB:Q86TG1) /// 0016021 // integral component of membrane (GO_REF:0000096|MGI:MGI:4417868…	0003674 // molecular_function (GO_REF:0000015|MGI:MGI:2156816 [ND])	transmembrane protein 150A	Tmem150	protein	taxon:10090	20100209	MGI			254	22.5314	255	18.3071	136	17.3894
Abcc10	17	complement(46303221..46328352)	ENSMUSG00000032842	1.64198	1.51329	0.597689	0.000228399	0.00481329	1	1.32862	1.71843	0.781093	0.000201118	0.00186139	1	1.04685	-1.43932	-0.525392	0.0218611	0.108203	1	1.64198	-1.24936	-0.321185	0.0437364	0.175392	1	Abcc10	MGI	MGI:2386976	Abcc10		0055085 // transmembrane transport (PMID:21873635 [IBA] MGI:MGI:102676|PANTHER:PTN000657997|RGD:3112|RGD:71101|SGD:S000002542|TAIR:locus:2061559|TAIR:locus:2204202|UniProtKB:A7KVC2|UniProtKB:O15439|UniProtKB:O15440|UniProtKB:P33527|UniProtKB:Q10RX7|UniProtKB:Q9LK64)	0016021 // integral component of membrane (GO_REF:0000002|MGI:MGI:2152098 [IEA] InterPro:IPR011527|InterPro:IPR036640) /// 0005886 // plasma membrane (GO_REF:0000004|MGI:MGI:1354194 [IEA] UniProtKB-KW:KW-1003) /// 0016021 // integral component of membrane (GO_REF:0000004|MGI:MGI:1354194 [IEA] UniProtKB-KW:KW-0812) /// 0016020 // membrane (PMID:21873635 [IBA] CGD:CAL0000178329|MGI:MGI:1352447|MGI:…	0042626 // ATPase activity, coupled to transmembrane movement of substances (PMID:21873635 [IBA] MGI:MGI:102676|PANTHER:PTN000657997|RGD:3112|RGD:71101|SGD:S000002542|SGD:S000003513|TAIR:locus:2061559|TAIR:locus:2204202|UniProtKB:P33527|UniProtKB:Q92887|UniProtKB:Q9LK64) /// 0005524 // ATP binding (GO_REF:0000004|MGI:MGI:1354194 [IEA] UniProtKB-KW:KW-0067) /// 0005524 // ATP binding (GO_REF:00000…	ATP-binding cassette, sub-family C (CFTR/MRP), member 10	Mrp7	protein	taxon:10090	20191229	UniProt			162	3.62012	153	2.7671	101	3.25327
Cirbp	10	80165985..80172786	ENSMUSG00000045193	113.073	1.51197	0.596428	4.89415e-09	7.07472e-07	9.05564e-05	80.4984	1.19339	0.255064	0.0340905	0.118289	1	71.7862	-1.13298	-0.180129	0.20662	0.469469	1	113.073	-1.40957	-0.495259	1.10648e-06	3.90237e-05	0.0206435	Cirbp	MGI	MGI:893588	Cirbp		0009411 // response to UV (GO_REF:0000096|MGI:MGI:4834177 [ISO] UniProtKB:Q14011) /// 0045727 // positive regulation of translation (GO_REF:0000096|MGI:MGI:4834177 [ISO] UniProtKB:Q14011) /// 0051252 // regulation of RNA metabolic process (PMID:21873635 [IBA] PANTHER:PTN002689974|RGD:3153|TAIR:locus:2025092|UniProtKB:P62995|UniProtKB:Q9H0Z9) /// 0030308 // negative regulation of cell growth (MGI:…	0005654 // nucleoplasm (MGI:MGI:87836|PMID:9151692 [IDA]) /// 0010494 // cytoplasmic stress granule (MGI:MGI:4418610|PMID:17967451 [IDA]) /// 0005737 // cytoplasm (GO_REF:0000096|MGI:MGI:4834177 [ISO] UniProtKB:Q14011) /// 0005634 // nucleus (MGI:MGI:4418610|PMID:17967451 [IDA]) /// 0005737 // cytoplasm (MGI:MGI:4418610|PMID:17967451 [IDA]) /// 0005634 // nucleus (GO_REF:0000096|MGI:MGI:4834177 […	0003723 // RNA binding (PMID:21873635 [IBA] FB:FBgn0003742|FB:FBgn0010258|FB:FBgn0025790|MGI:MGI:104819|MGI:MGI:106016|MGI:MGI:107376|MGI:MGI:1330294|MGI:MGI:1889294|MGI:MGI:1917498|MGI:MGI:1923876|MGI:MGI:2387629|MGI:MGI:893588|MGI:MGI:97286|PANTHER:PTN002689974|RGD:1306751|RGD:1310403|RGD:1310906|RGD:1565256|RGD:3153|RGD:620365|RGD:69234|RGD:727807|SGD:S000000416|SGD:S000003391|SGD:S000005483|T…	cold inducible RNA binding protein	Cirp	protein	taxon:10090	20191229	UniProt			2547	210.166	3496	233.47	1805	214.684
Gnptg	17	complement(25233331..25240124)	ENSMUSG00000035521	27.9896	1.51	0.594547	5.53978e-06	0.000256899	0.102503	26.6423	1.38027	0.46495	1.11976e-05	0.000157172	0.208724	17.8319	1.01786	0.0255341	0.81208	0.911799	1	27.9896	-1.057	-0.0799808	0.270895	0.544152	1	Gnptg	MGI	MGI:2147006	Gnptg		0046835 // carbohydrate phosphorylation (GO_REF:0000096|MGI:MGI:4834177 [ISO] UniProtKB:Q9UJJ9)	0043231 // intracellular membrane-bounded organelle (GO_REF:0000096|MGI:MGI:4417868 [ISO] RGD:1311614) /// 0005794 // Golgi apparatus (MGI:MGI:5553239|PMID:21173149 [IDA]) /// 0005576 // extracellular region (GO_REF:0000004|MGI:MGI:1354194 [IEA] UniProtKB-KW:KW-0964) /// 0000139 // Golgi membrane (GO_REF:0000096|MGI:MGI:4417868 [ISO] RGD:1311614) /// 0016020 // membrane (GO_REF:0000096|MGI:MGI:44…	0003976 // UDP-N-acetylglucosamine-lysosomal-enzyme N-acetylglucosaminephosphotransferase activity (GO_REF:0000096|MGI:MGI:4417868 [ISO] RGD:1311614) /// 0042803 // protein homodimerization activity (MGI:MGI:5553239|PMID:21173149 [IDA])	N-acetylglucosamine-1-phosphotransferase, gamma subunit		protein	taxon:10090	20070112	MGI			915	55.795	1156	57.0504	566	49.7487
Uvssa	5	33378549..33419754	ENSMUSG00000037355	2.71164	1.50628	0.59099	6.29662e-05	0.00180911	1	2.86801	1.85575	0.892001	3.36956e-09	1.14405e-07	6.28086e-05	1.74051	-1.19562	-0.257763	0.0947231	0.292965	1	2.86801	1.05006	0.0704772	0.611876	0.790171	1	Uvssa	MGI	MGI:1918351	Uvssa		0009411 // response to UV (GO_REF:0000096|MGI:MGI:4834177 [ISO] UniProtKB:Q2YD98) /// 0009411 // response to UV (PMID:21873635 [IBA] PANTHER:PTN002010268|UniProtKB:Q2YD98|WB:WBGene00022812) /// 0006281 // DNA repair (GO_REF:0000004|MGI:MGI:1354194 [IEA] UniProtKB-KW:KW-0234) /// 0016567 // protein ubiquitination (GO_REF:0000096|MGI:MGI:4834177 [ISO] UniProtKB:Q2YD98) /// 0006283 // transcription-…	0005694 // chromosome (GO_REF:0000096|MGI:MGI:4834177 [ISO] UniProtKB:Q2YD98) /// 0005694 // chromosome (PMID:21873635 [IBA] PANTHER:PTN002010268|UniProtKB:Q2YD98)	0000993 // RNA polymerase II core binding (GO_REF:0000096|MGI:MGI:4834177 [ISO] UniProtKB:Q2YD98) /// 0000993 // RNA polymerase II core binding (PMID:21873635 [IBA] PANTHER:PTN002010268|UniProtKB:Q2YD98)	UV stimulated scaffold protein A	4933407H18Rik|D330017J19Rik	protein	taxon:10090	20120430	MGI			275	5.14789	309	4.68146	230	6.20605
Nsun5	5	135369953..135376805	ENSMUSG00000000916	7.20598	1.50622	0.590929	1.2741e-06	7.46033e-05	0.0235746	5.74199	1.51047	0.594997	0.000152745	0.00146761	1	4.66097	-1.29431	-0.372186	0.0295274	0.132952	1	7.20598	-1.26676	-0.341149	0.00391245	0.0306057	1	Nsun5	MGI	MGI:2140844	Nsun5		0006364 // rRNA processing (GO_REF:0000004|MGI:MGI:1354194 [IEA] UniProtKB-KW:KW-0698) /// 0001510 // RNA methylation (PMID:21873635 [IBA] PANTHER:PTN000515868|UniProtKB:Q60343|UniProtKB:Q8TEA1) /// 0032259 // methylation (GO_REF:0000004|MGI:MGI:1354194 [IEA] UniProtKB-KW:KW-0489) /// 0070475 // rRNA base methylation (PMID:21873635 [IBA] PANTHER:PTN000515911|SGD:S000004967)	0005730 // nucleolus (GO_REF:0000096|MGI:MGI:4834177 [ISO] UniProtKB:Q96P11) /// 0005654 // nucleoplasm (GO_REF:0000096|MGI:MGI:4834177 [ISO] UniProtKB:Q96P11) /// 0005730 // nucleolus (PMID:21873635 [IBA] PANTHER:PTN000515911|SGD:S000004967|UniProtKB:Q96P11)	0008168 // methyltransferase activity (GO_REF:0000002|MGI:MGI:2152098 [IEA] InterPro:IPR001678) /// 0008168 // methyltransferase activity (GO_REF:0000004|MGI:MGI:1354194 [IEA] UniProtKB-KW:KW-0489) /// 0003723 // RNA binding (GO_REF:0000004|MGI:MGI:1354194 [IEA] UniProtKB-KW:KW-0694) /// 0016740 // transferase activity (GO_REF:0000004|MGI:MGI:1354194 [IEA] UniProtKB-KW:KW-0808)	NOL1/NOP2/Sun domain family, member 5	9830109N13Rik|Nol1r|Wbscr20a	protein	taxon:10090	20191229	UniProt			216	13.2065	267	13.2121	187	16.4804
Paxx	2	complement(25455141..25461094)	ENSMUSG00000047617	39.522	1.50518	0.58994	7.50361e-08	6.98468e-06	0.00138839	34.3263	1.14963	0.201166	0.0656685	0.193039	1	27.5772	1.10972	0.150194	0.224087	0.490605	1	39.522	-1.15497	-0.207853	0.0533034	0.199535	1	Paxx	MGI	MGI:2442831	Paxx		0006303 // double-strand break repair via nonhomologous end joining (PMID:21873635 [IBA] PANTHER:PTN002005852|UniProtKB:Q9BUH6) /// 0006281 // DNA repair (GO_REF:0000004|MGI:MGI:1354194 [IEA] UniProtKB-KW:KW-0234) /// 0051103 // DNA ligation involved in DNA repair (PMID:21873635 [IBA] PANTHER:PTN002005852|UniProtKB:Q9BUH6) /// 0051103 // DNA ligation involved in DNA repair (GO_REF:0000096|MGI:MGI…	0035861 // site of double-strand break (PMID:21873635 [IBA] PANTHER:PTN002005852|UniProtKB:Q9BUH6) /// 0005634 // nucleus (GO_REF:0000096|MGI:MGI:4834177 [ISO] UniProtKB:Q9BUH6) /// 0005634 // nucleus (PMID:21873635 [IBA] PANTHER:PTN002005852|UniProtKB:Q9BUH6) /// 0070419 // nonhomologous end joining complex (GO_REF:0000096|MGI:MGI:4834177 [ISO] UniProtKB:Q9BUH6) /// 0070419 // nonhomologous end …	0042803 // protein homodimerization activity (GO_REF:0000096|MGI:MGI:4834177 [ISO] UniProtKB:Q9BUH6) /// 0060090 // binding, bridging (PMID:21873635 [IBA] PANTHER:PTN002005852|UniProtKB:Q9BUH6) /// 0060090 // binding, bridging (GO_REF:0000096|MGI:MGI:4834177 [ISO] UniProtKB:Q9BUH6) /// 0042802 // identical protein binding (GO_REF:0000096|MGI:MGI:4834177 [ISO] UniProtKB:Q9BUH6)	non-homologous end joining factor	BC029214|D930050G13Rik|paralog of XRCC4 and XLF	protein	taxon:10090	20150223	MGI			530	74.0919	748	84.6297	355	71.5342
AW146154	7	complement(41478874..41499890)	ENSMUSG00000074166	1.42536	1.5048	0.589572	0.00518506	0.0493801	1	1.4924	1.53674	0.619869	0.00314688	0.0182888	1	0.901331	-1.01195	-0.0171438	0.941587	0.982757	1	1.4924	1.03114	0.0442451	0.820516	0.915658	1																	77	3.0958	81	2.63568	44	2.54991
Pax6	2	105668900..105697364	ENSMUSG00000027168	2.24411	1.50392	0.588733	9.32958e-07	5.87161e-05	0.0172625	1.83163	1.33165	0.41321	0.00548852	0.0286331	1	1.4385	-1.10888	-0.149099	0.268602	0.546987	1	2.24411	-1.23034	-0.299056	0.0451875	0.178766	1	Pax6	MGI	MGI:97490	Pax6		0033365 // protein localization to organelle (MGI:MGI:3608542|PMID:16024294 [IMP] MGI:MGI:1856155) /// 0030900 // forebrain development (MGI:MGI:3579217|PMID:15758185 [IMP] MGI:MGI:1856155) /// 2001224 // positive regulation of neuron migration (GO_REF:0000096|MGI:MGI:4417868 [ISO] RGD:3258) /// 0021778 // oligodendrocyte cell fate specification (MGI:MGI:1313099|PMID:9828088 [IMP] MGI:MGI:1856155…	0005737 // cytoplasm (GO_REF:0000096|MGI:MGI:4834177 [ISO] UniProtKB:P26367) /// 0005622 // intracellular (MGI:MGI:3614320|PMID:15793245 [IDA]) /// 0005634 // nucleus (MGI:MGI:894150|PMID:9230312 [IDA]) /// 0005634 // nucleus (MGI:MGI:3851676|PMID:19409883 [IDA]) /// 0005634 // nucleus (MGI:MGI:5437569|PMID:22764048 [IDA]) /// 0000790 // nuclear chromatin (GO_REF:0000096|MGI:MGI:4417868 [ISO] RGD…	0000981 // RNA polymerase II transcription factor activity, sequence-specific DNA binding (GO_REF:0000096|MGI:MGI:4834177 [ISO] UniProtKB:P26367) /// 0071837 // HMG box domain binding (MGI:MGI:5284787|PMID:16582099 [IPI] UniProtKB:O55170) /// 0001227 // transcriptional repressor activity, RNA polymerase II transcription regulatory region sequence-specific binding (MGI:MGI:5494876|PMID:23622063 [I…	paired box 6	1500038E17Rik|AEY11|Dey|Dickie's small eye|Gsfaey11|Pax-6	protein	taxon:10090	20140718	MGI	occurs_in(EMAPA:17544)		243	4.17345	309	4.2951	192	4.75314
Tmem223	19	8770996..8772475	ENSMUSG00000117924	69.7701	1.50333	0.588159	0.00018899	0.00419324	1	43.7928	1.00228	0.0032849	0.975924	0.986795	1	44.5031	-1.08341	-0.115575	0.447313	0.706503	1	69.7701	-1.59569	-0.674178	1.79857e-08	1.05191e-06	0.000335559	Tmem223	MGI	MGI:1914086	Tmem223		0007399 // nervous system development (PMID:21873635 [IBA] FB:FBgn0033547|PANTHER:PTN000377207)	0005739 // mitochondrion (MGI:MGI:3852644|PMID:18614015 [HDA]) /// 0016020 // membrane (GO_REF:0000004|MGI:MGI:1354194 [IEA] UniProtKB-KW:KW-0472) /// 0016021 // integral component of membrane (GO_REF:0000004|MGI:MGI:1354194 [IEA] UniProtKB-KW:KW-0812)	0003674 // molecular_function (GO_REF:0000015|MGI:MGI:2156816 [ND])	transmembrane protein 223	0610006I08Rik	protein	taxon:10090	20100209	MGI			600	110.005	1155	171.384	473	125.001
C1ql1	11	complement(102939264..102946688)	ENSMUSG00000045532	5.36035	1.50314	0.587979	0.00434507	0.0433406	1	7.3302	1.23455	0.303985	0.076071	0.21468	1	5.54278	1.63158	0.706266	0.000650276	0.00712523	1	7.3302	1.36205	0.445784	0.00710855	0.0475233	1	C1ql1	MGI	MGI:1344400	C1ql1		0061743 // motor learning (MGI:MGI:5629603|PMID:25611509 [IGI] MGI:MGI:2441837) /// 0099558 // maintenance of synapse structure (MGI:MGI:5629603|PMID:25611509 [IMP] MGI:MGI:5708580) /// 0016322 // neuron remodeling (MGI:MGI:5629603|PMID:25611509 [IMP] MGI:MGI:5708580)	0043083 // synaptic cleft (MGI:MGI:5629603|PMID:25611509 [IDA]) /// 0044301 // climbing fiber (MGI:MGI:5629603|PMID:25611509 [IDA]) /// 0005576 // extracellular region (GO_REF:0000004|MGI:MGI:1354194 [IEA] UniProtKB-KW:KW-0964) /// 0098793 // presynapse (MGI:MGI:5629603|PMID:25611509 [IDA]) /// 0005581 // collagen trimer (GO_REF:0000004|MGI:MGI:1354194 [IEA] UniProtKB-KW:KW-0176) /// 0005737 // c…	0005102 // receptor binding (MGI:MGI:5629603|PMID:25611509 [IPI] UniProtKB:Q80ZF8) /// 0005515 // protein binding (MGI:MGI:4939847|PMID:21262840 [IPI] UniProtKB:G3XA05) /// 0005515 // protein binding (MGI:MGI:5527130|PMID:23449976 [IPI] UniProtKB:Q4ZJM9)	complement component 1, q subcomponent-like 1	C1qrf	protein	taxon:10090	20160425	MGI			100	9.31024	152	11.4533	79	10.6018
Insm1	2	146221921..146225020	ENSMUSG00000068154	4.43912	1.502	0.586888	7.34213e-05	0.00203259	1	3.4875	1.85066	0.888041	3.40033e-08	9.17253e-07	0.000633822	2.86804	-1.60178	-0.679674	1.93997e-05	0.000386153	0.357964	4.43912	-1.27713	-0.352903	0.0106234	0.0641637	1	Insm1	MGI	MGI:1859980	Insm1		0007399 // nervous system development (GO_REF:0000004|MGI:MGI:1354194 [IEA] UniProtKB-KW:KW-0524) /// 0010468 // regulation of gene expression (MGI:MGI:3772428|PMID:18094025 [IMP]) /// 0008285 // negative regulation of cell proliferation (GO_REF:0000096|MGI:MGI:4834177 [ISO] UniProtKB:Q01101) /// 0042421 // norepinephrine biosynthetic process (MGI:MGI:3772428|PMID:18094025 [IMP]) /// 0003358 // n…	0017053 // transcriptional repressor complex (GO_REF:0000096|MGI:MGI:4834177 [ISO] UniProtKB:Q01101) /// 0005634 // nucleus (MGI:MGI:2182863|PMID:12079283 [IDA]) /// 0005634 // nucleus (PMID:21873635 [IBA] MGI:MGI:1859980|PANTHER:PTN001430984|WB:WBGene00001210) /// 0017053 // transcriptional repressor complex (PMID:21873635 [IBA] PANTHER:PTN001430984|UniProtKB:Q01101)	0046872 // metal ion binding (GO_REF:0000004|MGI:MGI:1354194 [IEA] UniProtKB-KW:KW-0479) /// 0003676 // nucleic acid binding (GO_REF:0000002|MGI:MGI:2152098 [IEA] InterPro:IPR013087) /// 0042826 // histone deacetylase binding (GO_REF:0000096|MGI:MGI:4834177 [ISO] UniProtKB:Q01101) /// 0000978 // RNA polymerase II core promoter proximal region sequence-specific DNA binding (GO_REF:0000096|MGI:MGI:…	insulinoma-associated 1	IA-1	protein	taxon:10090	20131209	MGI			194	8.5823	230	8.23486	150	9.56498
Trp53	11	69580359..69591873	ENSMUSG00000059552	19.6379	1.50075	0.585684	1.06028e-07	9.38677e-06	0.00196183	15.8477	1.52151	0.605508	1.49371e-05	0.000202198	0.278427	12.591	-1.28733	-0.364383	0.0256337	0.120605	1	19.6379	-1.24966	-0.321533	0.00299018	0.024883	1	Trp53	MGI	MGI:98834	Trp53		0043516 // regulation of DNA damage response, signal transduction by p53 class mediator (MGI:MGI:5013521|PMID:21522133 [IGI] MGI:MGI:1890508) /// 1990144 // intrinsic apoptotic signaling pathway in response to hypoxia (MGI:MGI:4867601|PMID:20935145 [IMP]) /// 0072331 // signal transduction by p53 class mediator (GO_REF:0000096|MGI:MGI:4834177 [ISO] UniProtKB:P04637) /// 0045893 // positive regula…	0016604 // nuclear body (GO_REF:0000096|MGI:MGI:4834177 [ISO] UniProtKB:P04637) /// 0005737 // cytoplasm (MGI:MGI:2449362|PMID:12524542 [IDA]) /// 0035861 // site of double-strand break (MGI:MGI:5552986|PMID:24550317 [IDA]) /// 0005669 // transcription factor TFIID complex (GO_REF:0000096|MGI:MGI:4834177 [ISO] UniProtKB:P04637) /// 0000785 // chromatin (GO_REF:0000096|MGI:MGI:4417868 [ISO] RGD:38…	0051087 // chaperone binding (GO_REF:0000096|MGI:MGI:4834177 [ISO] UniProtKB:P04637) /// 0000978 // RNA polymerase II core promoter proximal region sequence-specific DNA binding (MGI:MGI:4868626|PMID:21159655 [IDA]) /// 0005515 // protein binding (MGI:MGI:5588590|PMID:25117711 [IPI] UniProtKB:B2RWS6|UniProtKB:P23804) /// 0043621 // protein self-association (GO_REF:0000096|MGI:MGI:4834177 [ISO] Un…	transformation related protein 53	p44|p53	protein	taxon:10090	20101001	BHF-UCL			496	36.414	653	38.7995	382	40.4241
Trem2	17	48346401..48354147	ENSMUSG00000023992	5.48984	1.49847	0.583488	0.00455128	0.0450334	1	8.32633	1.8074	0.85392	1.94181e-06	3.42278e-05	0.0361952	4.26357	1.22003	0.286913	0.156328	0.399468	1	8.32633	1.49918	0.584173	0.00119142	0.01214	1	Trem2	MGI	MGI:1913150	Trem2		0001934 // positive regulation of protein phosphorylation (MGI:MGI:6150565|PMID:29518356 [IGI] ComplexPortal:CPX-1120) /// 1901980 // positive regulation of inward rectifier potassium channel activity (MGI:MGI:6150565|PMID:29518356 [IMP]) /// 1901076 // positive regulation of engulfment of apoptotic cell (GO_REF:0000096|MGI:MGI:4834177 [ISO] UniProtKB:Q9NZC2) /// 0001774 // microglial cell activa…	0031226 // intrinsic component of plasma membrane (GO_REF:0000096|MGI:MGI:4834177 [ISO] UniProtKB:Q9NZC2) /// 0005886 // plasma membrane (MGI:MGI:6193432|PMID:29859094 [IMP]) /// 0005886 // plasma membrane (GO_REF:0000096|MGI:MGI:4834177 [ISO] UniProtKB:Q9NZC2) /// 0005576 // extracellular region (GO_REF:0000004|MGI:MGI:1354194 [IEA] UniProtKB-KW:KW-0964) /// 0016020 // membrane (GO_REF:0000004|M…	1990782 // protein tyrosine kinase binding (MGI:MGI:6150565|PMID:29518356 [IPI] UniProtKB:O54885) /// 0001530 // lipopolysaccharide binding (MGI:MGI:5463560|PMID:19079182 [IDA]) /// 0008035 // high-density lipoprotein particle binding (GO_REF:0000096|MGI:MGI:4834177 [ISO] UniProtKB:Q9NZC2) /// 0034185 // apolipoprotein binding (GO_REF:0000096|MGI:MGI:4834177 [ISO] UniProtKB:Q9NZC2) /// 0071813 //…	triggering receptor expressed on myeloid cells 2	Trem2a|Trem2b|Trem2c	protein	taxon:10090	20140704	BHF-UCL			82	9.83855	114	11.07	67	11.5873
Adam1a	5	complement(121518576..121545482)	ENSMUSG00000072647	1.73307	1.4984	0.583427	0.000172434	0.00390043	1	0.973934	1.91963	0.940826	4.18772e-05	0.000485141	0.780592	1.12789	-2.35326	-1.23466	5.96317e-09	3.02287e-07	0.000110032	1.73307	-1.81586	-0.860655	1.50682e-07	6.92433e-06	0.00281128	Adam1a	MGI	MGI:2429504	Adam1a		0006508 // proteolysis (MGI:MGI:2182911|PMID:12095680 [NAS]) /// 0007342 // fusion of sperm to egg plasma membrane (MGI:MGI:77978|PMID:8146185 [NAS]) /// 0007339 // binding of sperm to zona pellucida (MGI:MGI:3052285|PMID:15194697 [IMP] MGI:MGI:3052660)	0045121 // membrane raft (MGI:MGI:3052285|PMID:15194697 [IDA]) /// 0016021 // integral component of membrane (MGI:MGI:2182911|PMID:12095680 [NAS])	0005515 // protein binding (MGI:MGI:3052285|PMID:15194697 [IPI] UniProtKB:Q60718) /// 0008237 // metallopeptidase activity (MGI:MGI:2182911|PMID:12095680 [NAS])	a disintegrin and metallopeptidase domain 1a	fertilin alpha|Ftna|PH-30 alpha	protein	taxon:10090	20051118	MGI			199	3.6349	194	2.86792	148	3.89665
Dnph1	17	46496711..46499624	ENSMUSG00000040658	5.7888	1.49733	0.58239	0.0026555	0.0304617	1	4.24922	1.30856	0.387979	0.0560268	0.171908	1	3.72866	-1.23996	-0.310293	0.135372	0.365295	1	5.7888	-1.3924	-0.477573	0.00597773	0.041943	1	Dnph1	MGI	MGI:3039376	Dnph1		0008152 // metabolic process (GO_REF:0000004|MGI:MGI:1354194 [IEA] UniProtKB-KW:KW-0326) /// 0009159 // deoxyribonucleoside monophosphate catabolic process (GO_REF:0000096|MGI:MGI:4417868 [ISO] RGD:620382) /// 0030307 // positive regulation of cell growth (GO_REF:0000096|MGI:MGI:4417868 [ISO] RGD:620382) /// 0009159 // deoxyribonucleoside monophosphate catabolic process (GO_REF:0000096|MGI:MGI:48…	0005634 // nucleus (GO_REF:0000096|MGI:MGI:4417868 [ISO] RGD:620382) /// 0005737 // cytoplasm (GO_REF:0000004|MGI:MGI:1354194 [IEA] UniProtKB-KW:KW-0963) /// 0005634 // nucleus (GO_REF:0000096|MGI:MGI:4834177 [ISO] UniProtKB:O43598)	0016787 // hydrolase activity (GO_REF:0000004|MGI:MGI:1354194 [IEA] UniProtKB-KW:KW-0378) /// 0042802 // identical protein binding (GO_REF:0000096|MGI:MGI:4834177 [ISO] UniProtKB:O43598) /// 0042803 // protein homodimerization activity (GO_REF:0000096|MGI:MGI:4417868 [ISO] RGD:620382) /// 0070694 // deoxyribonucleoside 5'-monophosphate N-glycosidase activity (GO_REF:0000096|MGI:MGI:4834177 [ISO] …	2'-deoxynucleoside 5'-phosphate N-hydrolase 1	BC048355|c-Myc-responsive|Rcl	protein	taxon:10090	20090602	MGI			93	10.7177	119	11.0992	75	12.4586
Mrc2	11	105292643..105351139	ENSMUSG00000020695	2.08783	1.49582	0.580935	0.000194423	0.00425858	1	2.07291	1.25432	0.326906	0.0348046	0.120074	1	1.51789	1.14809	0.199237	0.259317	0.537149	1	2.08783	-1.02735	-0.0389246	0.746929	0.873861	1	Mrc2	MGI	MGI:107818	Mrc2		0030574 // collagen catabolic process (GO_REF:0000096|MGI:MGI:4834177 [ISO] UniProtKB:Q9UBG0) /// 0006897 // endocytosis (GO_REF:0000004|MGI:MGI:1354194 [IEA] UniProtKB-KW:KW-0254)	0009986 // cell surface (MGI:MGI:1352942|PMID:10636902 [ISO] EMBL:AF107292) /// 0016020 // membrane (GO_REF:0000004|MGI:MGI:1354194 [IEA] UniProtKB-KW:KW-0472) /// 0016021 // integral component of membrane (GO_REF:0000004|MGI:MGI:1354194 [IEA] UniProtKB-KW:KW-0812)	0030246 // carbohydrate binding (MGI:MGI:1352942|PMID:10636902 [ISO] EMBL:AF107292) /// 0005518 // collagen binding (MGI:MGI:1352942|PMID:10636902 [ISO] EMBL:AF107292) /// 0005518 // collagen binding (GO_REF:0000096|MGI:MGI:4417868 [ISO] RGD:1559436) /// 0005518 // collagen binding (GO_REF:0000096|MGI:MGI:4834177 [ISO] UniProtKB:Q9UBG0) /// 0038023 // signaling receptor activity (PMID:21873635 [I…	mannose receptor, C type 2	Endo180|novel lectin|uPARAP	protein	taxon:10090	20030102	MGI			191	4.3167	229	4.18871	110	3.58345
Zfp950	19	complement(61053840..61140840)	ENSMUSG00000074733	2.72796	1.49485	0.580004	0.000327795	0.00652872	1	2.94391	1.58707	0.666369	7.17023e-07	1.41804e-05	0.0133653	1.77221	-1.01402	-0.0200801	0.892017	0.958061	1	2.94391	1.06924	0.0965908	0.504304	0.715607	1	Zfp950	MGI	MGI:2652824	Zfp950		0060021 // palate development (MGI:MGI:3696608|PMID:17143286 [IMP] MGI:MGI:3526859) /// 0001822 // kidney development (MGI:MGI:3696608|PMID:17143286 [IMP] MGI:MGI:3526859) /// 0001570 // vasculogenesis (MGI:MGI:3696608|PMID:17143286 [IMP] MGI:MGI:3526859) /// 0048008 // platelet-derived growth factor receptor signaling pathway (MGI:MGI:3696608|PMID:17143286 [IMP] MGI:MGI:3526859) /// 0060325 // f…	0005575 // cellular_component (GO_REF:0000015|MGI:MGI:2156816 [ND])	0003674 // molecular_function (GO_REF:0000015|MGI:MGI:2156816 [ND])	zinc finger protein 950	BC029127|Gm34518|Zfp826	protein	taxon:10090	20090223	MGI			398	5.18344	475	5.00674	326	6.11989
Mbp	18	82475146..82585637	ENSMUSG00000041607	12.4123	1.4916	0.576865	2.66e-08	2.84061e-06	0.000492179	18.6294	1.01854	0.0265009	0.886751	0.945226	1	16.9899	2.15114	1.1051	7.85566e-08	3.13073e-06	0.00144953	18.6294	1.49542	0.580554	1.33051e-08	8.0858e-07	0.000248234	Mbp	MGI	MGI:96925	Mbp		0034115 // negative regulation of heterotypic cell-cell adhesion (GO_REF:0000096|MGI:MGI:4834177 [ISO] UniProtKB:P02686) /// 0009636 // response to toxic substance (MGI:MGI:4867628|PMID:20578039 [IDA]) /// 1904209 // positive regulation of chemokine (C-C motif) ligand 2 secretion (GO_REF:0000096|MGI:MGI:4834177 [ISO] UniProtKB:P02686) /// 0042552 // myelination (MGI:MGI:3029669|PMID:14614079 [IDA…	0043025 // neuronal cell body (MGI:MGI:3612229|PMID:16421295 [IDA]) /// 0043209 // myelin sheath (MGI:MGI:3616944|PMID:16405874 [IDA]) /// 0005737 // cytoplasm (GO_REF:0000004|MGI:MGI:1354194 [IEA] UniProtKB-KW:KW-0963) /// 0005634 // nucleus (GO_REF:0000004|MGI:MGI:1354194 [IEA] UniProtKB-KW:KW-0539) /// 0043209 // myelin sheath (MGI:MGI:5516374|PMID:24101522 [IDA]) /// 0032991 // macromolecular…	0005516 // calmodulin binding (MGI:MGI:5883208|PMID:19855925 [IPI] UniProtKB:P0DP23|UniProtKB:P0DP24|UniProtKB:P0DP25) /// 0002020 // protease binding (MGI:MGI:2446968|PMID:12372841 [IPI] UniProtKB:Q05910) /// 0005516 // calmodulin binding (GO_REF:0000096|MGI:MGI:4834177 [ISO] UniProtKB:P02686) /// 0019911 // structural constituent of myelin sheath (PMID:21873635 [IBA] PANTHER:PTN000152735|RGD:30…	myelin basic protein	golli-mbp|Hmbpr|jve	protein	taxon:10090	20161026	MGI			1481	25.0036	1746	23.8571	1011	24.6031
Taf12	4	132274375..132295766	ENSMUSG00000028899	5.60815	1.49106	0.576339	2.25949e-05	0.000810221	0.418074	5.57675	1.69597	0.762109	5.83254e-07	1.1843e-05	0.0108719	3.61158	-1.16955	-0.225951	0.133248	0.361934	1	5.60815	-1.00852	-0.0122407	0.913271	0.968915	1	Taf12	MGI	MGI:1913714	Taf12		0006352 // DNA-templated transcription, initiation (GO_REF:0000096|MGI:MGI:4834177 [ISO] UniProtKB:Q16514) /// 0006367 // transcription initiation from RNA polymerase II promoter (GO_REF:0000096|MGI:MGI:4834177 [ISO] UniProtKB:Q16514) /// 0043966 // histone H3 acetylation (GO_REF:0000096|MGI:MGI:4834177 [ISO] UniProtKB:Q16514) /// 0051091 // positive regulation of sequence-specific DNA binding tr…	0030914 // STAGA complex (MGI:MGI:3835889|PMID:19103755 [IDA]) /// 0005669 // transcription factor TFIID complex (PMID:21873635 [IBA] FB:FBgn0011290|PANTHER:PTN000262707|PomBase:SPAC15A10.02|SGD:S000002552|UniProtKB:Q16514) /// 0000124 // SAGA complex (GO_REF:0000002|MGI:MGI:2152098 [IEA] InterPro:IPR037794) /// 0046695 // SLIK (SAGA-like) complex (GO_REF:0000002|MGI:MGI:2152098 [IEA] InterPro:IP…	0008134 // transcription factor binding (GO_REF:0000096|MGI:MGI:4834177 [ISO] UniProtKB:Q16514) /// 0003677 // DNA binding (MGI:MGI:3806427|PMID:18722179 [IDA]) /// 0003677 // DNA binding (GO_REF:0000096|MGI:MGI:4834177 [ISO] UniProtKB:Q16514) /// 0005515 // protein binding (MGI:MGI:3616376|PMID:16481476 [IPI] UniProtKB:Q9JHD2) /// 0046982 // protein heterodimerization activity (GO_REF:0000002|MG…	TATA-box binding protein associated factor 12	20kDa|2810422D08Rik|Taf2J	protein	taxon:10090	20191229	UniProt			355	12.5735	330	9.45951	220	11.2316
Cdkl3	11	52004221..52089784	ENSMUSG00000020389	5.45603	1.4906	0.575897	0.000298241	0.00607748	1	5.45718	1.77581	0.828475	2.58913e-09	9.00397e-08	4.82613e-05	3.52763	-1.21551	-0.281567	0.031712	0.140027	1	5.45718	-1.00277	-0.00398487	0.976439	0.999087	1	Cdkl3	MGI	MGI:2388268	Cdkl3		0016310 // phosphorylation (GO_REF:0000004|MGI:MGI:1354194 [IEA] UniProtKB-KW:KW-0418) /// 0030517 // negative regulation of axon extension (PMID:21873635 [IBA] MGI:MGI:2388268|PANTHER:PTN000624167|RGD:619874) /// 0030517 // negative regulation of axon extension (MGI:MGI:4835107|PMID:20347982 [IMP]) /// 0006468 // protein phosphorylation (PMID:21873635 [IBA] CGD:CAL0000191263|FB:FBgn0004106|FB:FB…	0005737 // cytoplasm (GO_REF:0000008|MGI:MGI:2154458 [ISO] UniProtKB:Q9JM01) /// 0005634 // nucleus (GO_REF:0000008|MGI:MGI:2154458 [ISO] UniProtKB:Q9JM01) /// 0005634 // nucleus (PMID:21873635 [IBA] FB:FBgn0015618|FB:FBgn0019949|FB:FBgn0037093|FB:FBgn0263237|MGI:MGI:101765|MGI:MGI:102956|MGI:MGI:104772|MGI:MGI:1328368|MGI:MGI:1916812|MGI:MGI:88353|MGI:MGI:88357|MGI:MGI:894318|PANTHER:PTN00062309…	0005524 // ATP binding (GO_REF:0000002|MGI:MGI:2152098 [IEA] InterPro:IPR000719|InterPro:IPR017441) /// 0004672 // protein kinase activity (GO_REF:0000002|MGI:MGI:2152098 [IEA] InterPro:IPR000719|InterPro:IPR008271) /// 0005524 // ATP binding (GO_REF:0000004|MGI:MGI:1354194 [IEA] UniProtKB-KW:KW-0067) /// 0004674 // protein serine/threonine kinase activity (GO_REF:0000004|MGI:MGI:1354194 [IEA] Un…	cyclin-dependent kinase-like 3	B230379H01Rik	protein	taxon:10090	20191229	UniProt			405	10.3622	493	10.2087	322	11.8753
Zcchc7	4	44755877..44932215	ENSMUSG00000035649	5.06414	1.49025	0.575555	1.81757e-07	1.48808e-05	0.00336305	5.385	2.0989	1.06964	0	0	0	3.27275	-1.36368	-0.4475	0.00477899	0.0349458	1	5.385	1.05605	0.0786799	0.463564	0.698539	1	Zcchc7	MGI	MGI:2442912	Zcchc7		0008150 // biological_process (GO_REF:0000015|MGI:MGI:2156816 [ND])	0005829 // cytosol (GO_REF:0000096|MGI:MGI:4834177 [ISO] UniProtKB:Q8N3Z6) /// 0005634 // nucleus (GO_REF:0000004|MGI:MGI:1354194 [IEA] UniProtKB-KW:KW-0539) /// 0005730 // nucleolus (GO_REF:0000096|MGI:MGI:4834177 [ISO] UniProtKB:Q8N3Z6)	0003676 // nucleic acid binding (GO_REF:0000002|MGI:MGI:2152098 [IEA] InterPro:IPR001878|InterPro:IPR036875) /// 0046872 // metal ion binding (GO_REF:0000004|MGI:MGI:1354194 [IEA] UniProtKB-KW:KW-0479) /// 0008270 // zinc ion binding (GO_REF:0000002|MGI:MGI:2152098 [IEA] InterPro:IPR001878|InterPro:IPR036875)	zinc finger, CCHC domain containing 7	4930572I07Rik|D4Wsu132e	protein	taxon:10090	20191229	UniProt			509	9.82466	620	9.6854	380	10.5724
Cfh	1	complement(140084708..140183764)	ENSMUSG00000026365	2.36829	1.4897	0.575025	0.000315755	0.00633667	1	3.47211	1.28679	0.363779	0.0304435	0.108668	1	2.49434	1.65914	0.730432	1.03729e-05	0.000225853	0.1914	3.47211	1.44814	0.534203	0.000451545	0.00566542	1	Cfh	MGI	MGI:88385	Cfh		1903659 // regulation of complement-dependent cytotoxicity (MGI:MGI:5617896|PMID:25284781 [ISO] UniProtKB:P08603) /// 0006957 // complement activation, alternative pathway (MGI:MGI:6100611|PMID:27564415 [IGI]) /// 0060348 // bone development (MGI:MGI:4421084|PMID:19828624 [IGI]) /// 0002376 // immune system process (GO_REF:0000004|MGI:MGI:1354194 [IEA] UniProtKB-KW:KW-0391) /// 0006957 // complem…	0005615 // extracellular space (GO_REF:0000096|MGI:MGI:4417868 [ISO] RGD:620428) /// 0005576 // extracellular region (MGI:MGI:4821502|PMID:20675597 [IDA]) /// 0005615 // extracellular space (MGI:MGI:3692807|PMID:17028856 [IDA]) /// 0005634 // nucleus (GO_REF:0000096|MGI:MGI:4417868 [ISO] RGD:620428) /// 0009897 // external side of plasma membrane (MGI:MGI:3839467|PMID:19299737 [IDA]) /// 0005615 …	0005515 // protein binding (MGI:MGI:6104494|PMID:29070671 [IPI]) /// 0043395 // heparan sulfate proteoglycan binding (GO_REF:0000096|MGI:MGI:4834177 [ISO] UniProtKB:P08603) /// 0008201 // heparin binding (MGI:MGI:3692807|PMID:17028856 [IDA]) /// 0008201 // heparin binding (MGI:MGI:3613281|PMID:16023208 [IDA]) /// 0005515 // protein binding (MGI:MGI:6111924|PMID:28228282 [IPI]) /// 0008201 // hepa…	complement component factor h	Mud-1|Sas1|Sas-1	protein	taxon:10090	20191107	MGI			206	5.07834	235	4.68866	116	4.12196
Phpt1	2	complement(25573430..25575224)	ENSMUSG00000036504	71.0663	1.48837	0.573734	2.79507e-05	0.000968486	0.517172	68.0988	1.24624	0.317577	1.62214e-05	0.00021644	0.302367	50.7441	1.12437	0.169115	0.112618	0.326049	1	71.0663	-1.04568	-0.0644433	0.37252	0.641687	1	Phpt1	MGI	MGI:1922704	Phpt1		2000984 // negative regulation of ATP citrate synthase activity (GO_REF:0000096|MGI:MGI:4834177 [ISO] UniProtKB:Q9NRX4) /// 2000147 // positive regulation of cell motility (GO_REF:0000096|MGI:MGI:4834177 [ISO] UniProtKB:Q9NRX4) /// 0050860 // negative regulation of T cell receptor signaling pathway (GO_REF:0000096|MGI:MGI:4834177 [ISO] UniProtKB:Q9NRX4) /// 2000147 // positive regulation of cell …	0005829 // cytosol (GO_REF:0000096|MGI:MGI:4417868 [ISO] RGD:1311355) /// 0005829 // cytosol (PMID:21873635 [IBA] MGI:MGI:1922704|PANTHER:PTN000262360|RGD:1311355|UniProtKB:P59083|UniProtKB:Q9NRX4) /// 0005829 // cytosol (GO_REF:0000096|MGI:MGI:4834177 [ISO] UniProtKB:Q9NRX4) /// 0005737 // cytoplasm (GO_REF:0000004|MGI:MGI:1354194 [IEA] UniProtKB-KW:KW-0963) /// 0005829 // cytosol (MGI:MGI:52847…	0016787 // hydrolase activity (GO_REF:0000004|MGI:MGI:1354194 [IEA] UniProtKB-KW:KW-0378) /// 0004721 // phosphoprotein phosphatase activity (GO_REF:0000004|MGI:MGI:1354194 [IEA] UniProtKB-KW:KW-0904) /// 0101006 // protein histidine phosphatase activity (GO_REF:0000096|MGI:MGI:4417868 [ISO] RGD:1311355) /// 0101006 // protein histidine phosphatase activity (GO_REF:0000096|MGI:MGI:4834177 [ISO] U…	phosphohistidine phosphatase 1	1700008C22Rik	protein	taxon:10090	20191229	UniProt			943	138.018	1308	154.938	597	125.947
Plgrkt	19	complement(29348599..29367390)	ENSMUSG00000016495	15.9279	1.48386	0.569358	2.01215e-06	0.000108544	0.0372307	12.6299	1.69809	0.763917	3.75807e-11	1.99574e-09	7.00505e-07	10.2268	-1.47746	-0.563122	5.69391e-05	0.00092486	1	15.9279	-1.27695	-0.352699	0.00131134	0.0130136	1	Plgrkt	MGI	MGI:1915009	Plgrkt		0006935 // chemotaxis (GO_REF:0000004|MGI:MGI:1354194 [IEA] UniProtKB-KW:KW-0145) /// 0006954 // inflammatory response (GO_REF:0000004|MGI:MGI:1354194 [IEA] UniProtKB-KW:KW-0395) /// 0010756 // positive regulation of plasminogen activation (MGI:MGI:4437195|PMID:19897580 [IDA]) /// 0010756 // positive regulation of plasminogen activation (PMID:21873635 [IBA] MGI:MGI:1915009|PANTHER:PTN002667864)	0005739 // mitochondrion (MGI:MGI:3852644|PMID:18614015 [HDA]) /// 0005886 // plasma membrane (GO_REF:0000004|MGI:MGI:1354194 [IEA] UniProtKB-KW:KW-1003) /// 0005887 // integral component of plasma membrane (MGI:MGI:4437195|PMID:19897580 [IDA]) /// 0016020 // membrane (GO_REF:0000004|MGI:MGI:1354194 [IEA] UniProtKB-KW:KW-0472) /// 0016021 // integral component of membrane (GO_REF:0000004|MGI:MGI:…	0005515 // protein binding (MGI:MGI:4437195|PMID:19897580 [IPI] UniProtKB:P00747)	plasminogen receptor, C-terminal lysine transmembrane protein	1110007H22Rik|5033414D02Rik|Plg-RKT	protein	taxon:10090	20110418	MGI			473	32.7281	558	31.2479	300	29.9207
Cnp	11	100574904..100591729	ENSMUSG00000006782	31.1094	1.48365	0.56915	6.13326e-08	5.84967e-06	0.00113484	45.4799	1.24895	0.320719	0.0309524	0.110021	1	33.7655	1.69903	0.76471	9.05438e-07	2.75241e-05	0.0167071	45.4799	1.45765	0.543648	1.33334e-07	6.17271e-06	0.0024876	Cnp	MGI	MGI:88437	Cnp		0007409 // axonogenesis (MGI:MGI:3050897|PMID:12590258 [IMP] MGI:MGI:3051635) /// 0008344 // adult locomotory behavior (MGI:MGI:3050897|PMID:12590258 [IMP] MGI:MGI:3051635) /// 0009636 // response to toxic substance (MGI:MGI:4867628|PMID:20578039 [IDA]) /// 0048709 // oligodendrocyte differentiation (MGI:MGI:3836214|PMID:19139271 [IMP]) /// 0000226 // microtubule cytoskeleton organization (GO_REF…	0005902 // microvillus (GO_REF:0000096|MGI:MGI:4417868 [ISO] RGD:2368) /// 0005737 // cytoplasm (GO_REF:0000096|MGI:MGI:4834177 [ISO] UniProtKB:P09543) /// 0005737 // cytoplasm (GO_REF:0000096|MGI:MGI:4417868 [ISO] RGD:2368) /// 0035748 // myelin sheath abaxonal region (GO_REF:0000096|MGI:MGI:4417868 [ISO] RGD:2368) /// 0042995 // cell projection (GO_REF:0000096|MGI:MGI:4417868 [ISO] RGD:2368) //…	0016787 // hydrolase activity (GO_REF:0000004|MGI:MGI:1354194 [IEA] UniProtKB-KW:KW-0378) /// 0030551 // cyclic nucleotide binding (GO_REF:0000096|MGI:MGI:4417868 [ISO] RGD:2368) /// 0004113 // 2',3'-cyclic-nucleotide 3'-phosphodiesterase activity (MGI:MGI:3050897|PMID:12590258 [IDA]) /// 0003723 // RNA binding (GO_REF:0000004|MGI:MGI:1354194 [IEA] UniProtKB-KW:KW-0694) /// 0004113 // 2',3'-cycli…	2',3'-cyclic nucleotide 3' phosphodiesterase	Cnp1|Cnp-1|CNPase	protein	taxon:10090	20060321	MGI			940	54.693	1385	65.2199	774	64.9136
1700088E04Rik	15	complement(79129349..79141253)	ENSMUSG00000033029	2.54622	1.48256	0.568087	0.00453698	0.0449205	1	2.75887	1.72661	0.787941	0.00599905	0.0308703	1	1.6371	-1.093	-0.128288	0.680573	0.836638	1	2.75887	1.08616	0.11924	0.519278	0.728059	1	1700088E04Rik	MGI	MGI:1920774	1700088E04Rik		0008150 // biological_process (GO_REF:0000015|MGI:MGI:2156816 [ND])	0005575 // cellular_component (GO_REF:0000015|MGI:MGI:2156816 [ND])	0003674 // molecular_function (GO_REF:0000015|MGI:MGI:2156816 [ND])	RIKEN cDNA 1700088E04 gene	Mus EST J0827E04	protein	taxon:10090	20100209	MGI			73	4.66288	104	5.3764	54	4.97183
P3h3	6	complement(124841089..124857752)	ENSMUSG00000023191	9.18005	1.48189	0.567434	0.000269164	0.00557086	1	6.97889	1.59086	0.669805	1.06719e-05	0.000151043	0.198924	5.96036	-1.46302	-0.548952	0.000369366	0.00448687	1	9.18005	-1.32714	-0.408317	0.000700779	0.00810064	1	P3h3	MGI	MGI:1315208	P3h3		0017185 // peptidyl-lysine hydroxylation (MGI:MGI:5888787|PMID:28115524 [IMP]) /// 0032963 // collagen metabolic process (PMID:21873635 [IBA] MGI:MGI:1315208|PANTHER:PTN001422087|RGD:1304568|UniProtKB:Q6JHU8|UniProtKB:Q8IVL5) /// 0055114 // oxidation-reduction process (GO_REF:0000004|MGI:MGI:1354194 [IEA] UniProtKB-KW:KW-0560) /// 0032964 // collagen biosynthetic process (MGI:MGI:5888787|PMID:281…	0005783 // endoplasmic reticulum (PMID:21873635 [IBA] PANTHER:PTN001422087|UniProtKB:Q32P28|UniProtKB:Q6JHU8|UniProtKB:Q8IVL5) /// 1902494 // catalytic complex (MGI:MGI:5779580|PMID:27119146 [IMP])	0005506 // iron ion binding (GO_REF:0000002|MGI:MGI:2152098 [IEA] InterPro:IPR006620) /// 0046872 // metal ion binding (GO_REF:0000004|MGI:MGI:1354194 [IEA] UniProtKB-KW:KW-0479) /// 0051213 // dioxygenase activity (GO_REF:0000004|MGI:MGI:1354194 [IEA] UniProtKB-KW:KW-0223) /// 0016491 // oxidoreductase activity (GO_REF:0000004|MGI:MGI:1354194 [IEA] UniProtKB-KW:KW-0560) /// 0016491 // oxidoreduc…	prolyl 3-hydroxylase 3	Grcb|Leprel2	protein	taxon:10090	20191229	UniProt			434	19.5592	466	16.9971	281	18.254
Isoc2a	7	4877153..4896973	ENSMUSG00000086784	4.8642	1.47836	0.563998	0.000405943	0.00765196	1	5.41997	1.50364	0.588456	7.21456e-05	0.000770215	1	3.31111	1.0676	0.0943733	0.567475	0.767785	1	5.41997	1.10513	0.144217	0.237856	0.506238	1	Isoc2a	MGI	MGI:3609243	Isoc2a		0031648 // protein destabilization (GO_REF:0000096|MGI:MGI:4834177 [ISO] UniProtKB:Q96AB3)	0005739 // mitochondrion (MGI:MGI:3852644|PMID:18614015 [HDA]) /// 0005634 // nucleus (GO_REF:0000096|MGI:MGI:4834177 [ISO] UniProtKB:Q96AB3) /// 0005737 // cytoplasm (PMID:21873635 [IBA] PANTHER:PTN001797383|UniProtKB:Q96AB3) /// 0005737 // cytoplasm (GO_REF:0000096|MGI:MGI:4834177 [ISO] UniProtKB:Q96AB3)	0003674 // molecular_function (GO_REF:0000015|MGI:MGI:2156816 [ND]) /// 0003824 // catalytic activity (GO_REF:0000002|MGI:MGI:2152098 [IEA] InterPro:IPR000868|InterPro:IPR036380)	isochorismatase domain containing 2a	Isoc2	protein	taxon:10090	20100209	MGI			150	9.1671	194	9.59553	119	10.4828
Ap1g2	14	complement(55098575..55106593)	ENSMUSG00000040701	2.68071	1.47712	0.562783	0.00322506	0.0348559	1	2.02954	1.23	0.298655	0.189801	0.398097	1	1.73045	-1.13543	-0.183239	0.426361	0.693495	1	2.68071	-1.34775	-0.430549	0.0182408	0.0958374	1	Ap1g2	MGI	MGI:1328307	Ap1g2		0016192 // vesicle-mediated transport (MGI:MGI:1270008|PMID:9714600 [TAS]) /// 0015031 // protein transport (GO_REF:0000004|MGI:MGI:1354194 [IEA] UniProtKB-KW:KW-0653) /// 0006886 // intracellular protein transport (MGI:MGI:1270008|PMID:9714600 [TAS])	0016020 // membrane (GO_REF:0000096|MGI:MGI:4834177 [ISO] UniProtKB:O75843) /// 0031410 // cytoplasmic vesicle (GO_REF:0000004|MGI:MGI:1354194 [IEA] UniProtKB-KW:KW-0968) /// 0005794 // Golgi apparatus (GO_REF:0000004|MGI:MGI:1354194 [IEA] UniProtKB-KW:KW-0333) /// 0030121 // AP-1 adaptor complex (GO_REF:0000002|MGI:MGI:2152098 [IEA] InterPro:IPR017107) /// 0005794 // Golgi apparatus (GO_REF:0000…	0005515 // protein binding (MGI:MGI:3687727|PMID:9733768 [IPI] UniProtKB:P61967|UniProtKB:Q10567)	adaptor protein complex AP-1, gamma 2 subunit	Adtg2|gamma 2-adaptin	protein	taxon:10090	20040824	UniProt			141	5.85075	158	5.3061	79	4.72509
Sspn	6	145931641..145965223	ENSMUSG00000030255	2.21614	1.47662	0.562296	0.000398217	0.00755713	1	2.76491	1.50756	0.59222	2.0944e-06	3.66226e-05	0.0390397	1.70203	1.19883	0.26163	0.111593	0.324118	1	2.76491	1.24718	0.318665	0.00840743	0.0542009	1	Sspn	MGI	MGI:1353511	Sspn			0016010 // dystrophin-associated glycoprotein complex (GO_REF:0000002|MGI:MGI:2152098 [IEA] InterPro:IPR030429) /// 0005886 // plasma membrane (MGI:MGI:1343715|PMID:10481911 [IDA]) /// 0005887 // integral component of plasma membrane (GO_REF:0000002|MGI:MGI:2152098 [IEA] InterPro:IPR030429) /// 0045202 // synapse (GO_REF:0000004|MGI:MGI:1354194 [IEA] UniProtKB-KW:KW-0770) /// 0016021 // integral …		sarcospan	Krag	protein	taxon:10090	20181011	MGI	part_of(CL:0000192),part_of(EMAPA:19160)|part_of(CL:0000746)		173	4.74884	202	4.48765	94	3.71929
Col3a1	1	45311538..45349706	ENSMUSG00000026043	8.25359	1.47145	0.55724	8.65082e-05	0.00230976	1	8.61893	1.53033	0.613841	2.63624e-06	4.48353e-05	0.0491395	5.36729	-1.01936	-0.0276604	0.847107	0.933629	1	8.61893	1.04022	0.0568904	0.714037	0.853691	1	Col3a1	MGI	MGI:88453	Col3a1		0007507 // heart development (GO_REF:0000096|MGI:MGI:4834177 [ISO] UniProtKB:P02461) /// 0060414 // aorta smooth muscle tissue morphogenesis (MGI:MGI:5307011|PMID:21071432 [IMP]) /// 0007179 // transforming growth factor beta receptor signaling pathway (GO_REF:0000096|MGI:MGI:4834177 [ISO] UniProtKB:P02461) /// 0009314 // response to radiation (GO_REF:0000096|MGI:MGI:4834177 [ISO] UniProtKB:P0246…	0031012 // extracellular matrix (MGI:MGI:1328524|PMID:10022501 [IDA]) /// 0031012 // extracellular matrix (PMID:21873635 [IBA] MGI:MGI:88445|MGI:MGI:88446|MGI:MGI:88452|MGI:MGI:88453|MGI:MGI:88457|MGI:MGI:88467|PANTHER:PTN002513067|RGD:2372|RGD:2375|RGD:70922|RGD:71029|UniProtKB:A0A0G2K7A5|UniProtKB:P02461|UniProtKB:P20908|WB:WBGene00003169) /// 0005586 // collagen type III trimer (GO_REF:0000096…	0046872 // metal ion binding (GO_REF:0000004|MGI:MGI:1354194 [IEA] UniProtKB-KW:KW-0479) /// 0046332 // SMAD binding (MGI:MGI:2679769|PMID:14559231 [IPI] UniProtKB:O35253|UniProtKB:P97471|UniProtKB:Q8BUN5) /// 0005178 // integrin binding (GO_REF:0000096|MGI:MGI:4834177 [ISO] UniProtKB:P02461) /// 0030020 // extracellular matrix structural constituent conferring tensile strength (MGI:MGI:6201834|P…	collagen, type III, alpha 1	Col3a-1|Tsk2|Tsk-2	protein	taxon:10090	20080915	MGI	occurs_in(EMAPA:18601)		806	19.8661	829	16.537	361	12.8255
Perm1	4	156215868..156221307	ENSMUSG00000078486	1.66225	1.47047	0.55628	0.00285127	0.0321226	1	1.1002	1.55557	0.637441	0.0110945	0.0498181	1	1.09434	-1.66879	-0.738803	0.00150398	0.0141589	1	1.66225	-1.56999	-0.650754	0.000552875	0.00663343	1	Perm1	MGI	MGI:1921433	Perm1		0006355 // regulation of transcription, DNA-templated (MGI:MGI:5527039|PMID:23836911 [IDA]) /// 0014850 // response to muscle activity (MGI:MGI:5527039|PMID:23836911 [IDA])	0005634 // nucleus (MGI:MGI:5527039|PMID:23836911 [IDA]) /// 0005737 // cytoplasm (MGI:MGI:5527039|PMID:23836911 [IDA])	0003674 // molecular_function (GO_REF:0000015|MGI:MGI:2156816 [ND])	PPARGC1 and ESRR induced regulator, muscle 1	2310042D19Rik	protein	taxon:10090	20100202	MGI			89	3.1288	112	3.18663	74	3.74982
Mbd6	10	complement(127281956..127289018)	ENSMUSG00000025409	6.70964	1.46955	0.555377	0.000571877	0.0099221	1	4.71597	1.23557	0.305175	0.00809954	0.0389721	1	4.39765	-1.23124	-0.300108	0.0486028	0.188116	1	6.70964	-1.43516	-0.521216	1.4376e-05	0.000339941	0.268213	Mbd6	MGI	MGI:106378	Mbd6		0008150 // biological_process (GO_REF:0000015|MGI:MGI:2156816 [ND])	0005634 // nucleus (PMID:21873635 [IBA] PANTHER:PTN001441502|UniProtKB:Q96DN6|UniProtKB:Q9P267) /// 0010369 // chromocenter (PMID:21873635 [IBA] PANTHER:PTN001441502|UniProtKB:Q96DN6|UniProtKB:Q9P267) /// 0005694 // chromosome (GO_REF:0000004|MGI:MGI:1354194 [IEA] UniProtKB-KW:KW-0158) /// 0005634 // nucleus (GO_REF:0000096|MGI:MGI:4834177 [ISO] UniProtKB:Q96DN6) /// 0001650 // fibrillar center (…	0003682 // chromatin binding (GO_REF:0000096|MGI:MGI:4834177 [ISO] UniProtKB:Q96DN6) /// 0003677 // DNA binding (GO_REF:0000002|MGI:MGI:2152098 [IEA] InterPro:IPR001739|InterPro:IPR016177) /// 0003682 // chromatin binding (PMID:21873635 [IBA] PANTHER:PTN001441502|UniProtKB:Q96DN6|UniProtKB:Q9P267)	methyl-CpG binding domain protein 6	D10Wsu93e	protein	taxon:10090	20161204	MGI			365	11.2359	559	13.9269	343	15.2195
Hgh1	15	76368898..76371437	ENSMUSG00000022554	12.008	1.46667	0.552548	1.57108e-06	8.97216e-05	0.0290698	11.3299	1.71533	0.778488	7.33554e-09	2.29705e-07	0.000136735	7.85126	-1.27572	-0.351307	0.0264049	0.123008	1	12.008	-1.066	-0.0922045	0.408554	0.671932	1	Hgh1	MGI	MGI:1930628	Hgh1			0005575 // cellular_component (GO_REF:0000015|MGI:MGI:2156816 [ND])	0003674 // molecular_function (GO_REF:0000015|MGI:MGI:2156816 [ND])	HGH1 homolog	Brp16|D15Ertd741e|Fam203a	protein	taxon:10090	20120430	MGI			357	24.5654	428	23.8356	239	23.7053
Adamts10	17	33524204..33553782	ENSMUSG00000024299	4.47144	1.46642	0.552296	0.000399359	0.00757104	1	2.77139	1.23017	0.298863	0.0286178	0.10397	1	2.94161	-1.39248	-0.477656	0.00329092	0.0261967	1	4.47144	-1.62612	-0.701435	5.08896e-10	4.41604e-08	9.49448e-06	Adamts10	MGI	MGI:2449112	Adamts10		0006508 // proteolysis (GO_REF:0000004|MGI:MGI:1354194 [IEA] UniProtKB-KW:KW-0645) /// 0006508 // proteolysis (GO_REF:0000002|MGI:MGI:2152098 [IEA] InterPro:IPR001590)	0001527 // microfibril (GO_REF:0000096|MGI:MGI:4834177 [ISO] UniProtKB:Q9H324) /// 0062023 /// 0005576 // extracellular region (GO_REF:0000004|MGI:MGI:1354194 [IEA] UniProtKB-KW:KW-0964)	0004222 // metalloendopeptidase activity (GO_REF:0000002|MGI:MGI:2152098 [IEA] InterPro:IPR001590) /// 0046872 // metal ion binding (GO_REF:0000004|MGI:MGI:1354194 [IEA] UniProtKB-KW:KW-0479) /// 0016787 // hydrolase activity (GO_REF:0000004|MGI:MGI:1354194 [IEA] UniProtKB-KW:KW-0378) /// 0008237 // metallopeptidase activity (GO_REF:0000004|MGI:MGI:1354194 [IEA] UniProtKB-KW:KW-0482) /// 0008233 …	a disintegrin-like and metallopeptidase (reprolysin type) with thrombospondin type 1 motif, 10	ZnMP	protein	taxon:10090	20120620	MGI			408	9.16512	454	8.25392	298	9.64906
Fmod	1	134037254..134048277	ENSMUSG00000041559	5.13124	1.46338	0.549308	0.0028928	0.0323594	1	5.90585	1.28726	0.364307	0.0465612	0.149751	1	4.2547	1.2786	0.354567	0.0877253	0.279689	1	5.90585	1.14121	0.19057	0.25299	0.524681	1	Fmod	MGI	MGI:1328364	Fmod			0062023 /// 0005615 // extracellular space (PMID:21873635 [IBA] MGI:MGI:1918686|MGI:MGI:3026647|MGI:MGI:3603594|PANTHER:PTN002542430|UniProtKB:Q7Z5L7) /// 0005576 // extracellular region (GO_REF:0000096|MGI:MGI:4417868 [ISO] RGD:619769)		fibromodulin	SLRR2E	protein	taxon:10090	20091217	MGI			330	13.6891	298	10.0047	119	7.11539
BC004004	17	29268788..29314065	ENSMUSG00000052712	5.24427	1.46005	0.546013	0.000546641	0.00963488	1	4.96593	1.02182	0.0311425	0.76386	0.869624	1	4.48413	1.32438	0.405317	0.000109132	0.00162063	1	5.24427	-1.05798	-0.0813087	0.431155	0.692082	1	BC004004	MGI	MGI:2136782	BC004004		1901727 // positive regulation of histone deacetylase activity (GO_REF:0000096|MGI:MGI:4834177 [ISO] UniProtKB:Q6UWU4) /// 0045787 // positive regulation of cell cycle (GO_REF:0000096|MGI:MGI:4834177 [ISO] UniProtKB:Q6UWU4) /// 0050673 // epithelial cell proliferation (GO_REF:0000096|MGI:MGI:4834177 [ISO] UniProtKB:Q6UWU4) /// 0042060 // wound healing (GO_REF:0000096|MGI:MGI:4834177 [ISO] UniProt…	0005794 // Golgi apparatus (GO_REF:0000004|MGI:MGI:1354194 [IEA] UniProtKB-KW:KW-0333) /// 0005730 // nucleolus (GO_REF:0000096|MGI:MGI:4834177 [ISO] UniProtKB:Q6UWU4) /// 0000139 // Golgi membrane (GO_REF:0000096|MGI:MGI:4834177 [ISO] UniProtKB:Q6UWU4) /// 0005737 // cytoplasm (GO_REF:0000096|MGI:MGI:4834177 [ISO] UniProtKB:Q6UWU4) /// 0016020 // membrane (GO_REF:0000004|MGI:MGI:1354194 [IEA] Un…	0003674 // molecular_function (GO_REF:0000015|MGI:MGI:2156816 [ND])	cDNA sequence BC004004	2400006G15Rik	protein	taxon:10090	20151211	MGI			1496	12.7161	1373	9.44536	777	9.51992
Hdhd5	6	complement(120509494..120531319)	ENSMUSG00000058979	10.2288	1.45881	0.544787	0.000131493	0.00321828	1	8.88652	1.12503	0.169969	0.230031	0.45022	1	7.32819	1.09573	0.13189	0.377654	0.650651	1	10.2288	-1.15743	-0.210929	0.136231	0.367293	1	Hdhd5	MGI	MGI:2136976	Hdhd5		0046474 // glycerophospholipid biosynthetic process (PMID:21873635 [IBA] PANTHER:PTN000370359|TAIR:locus:2056068|UniProtKB:P9WPG3)	0005739 // mitochondrion (MGI:MGI:3852644|PMID:18614015 [HDA]) /// 0005739 // mitochondrion (PMID:21873635 [IBA] PANTHER:PTN000370358|TAIR:locus:2138962)	0003674 // molecular_function (GO_REF:0000015|MGI:MGI:2156816 [ND])	haloacid dehalogenase like hydrolase domain containing 5	A930002G03Rik|Cecr5	protein	taxon:10090	20100209	MGI			292	20.7701	366	21.07	192	19.6856
Id2	12	complement(25093799..25097140)	ENSMUSG00000020644	75.2327	1.45632	0.542323	1.03778e-07	9.23174e-06	0.0019202	70.791	1.33029	0.41174	5.33149e-05	0.000598308	0.99379	49.5758	1.00867	0.0124589	0.903165	0.964661	1	75.2327	-1.06651	-0.0928919	0.359776	0.629611	1	Id2	MGI	MGI:96397	Id2		0043153 // entrainment of circadian clock by photoperiod (MGI:MGI:3838062|PMID:19217292 [IMP]) /// 0045892 // negative regulation of transcription, DNA-templated (MGI:MGI:3838062|PMID:19217292 [IDA]) /// 0061030 // epithelial cell differentiation involved in mammary gland alveolus development (MGI:MGI:2446740|PMID:12456807 [IMP]) /// 0060749 // mammary gland alveolus development (MGI:MGI:2446740|…	0005737 // cytoplasm (GO_REF:0000096|MGI:MGI:4834177 [ISO] UniProtKB:Q02363) /// 0005634 // nucleus (GO_REF:0000008|MGI:MGI:2154458 [ISO] UniProtKB:P41137) /// 0005634 // nucleus (GO_REF:0000096|MGI:MGI:4834177 [ISO] UniProtKB:Q02363) /// 0005634 // nucleus (MGI:MGI:1100167|PMID:9418957 [IDA]) /// 0000785 // chromatin (GO_REF:0000096|MGI:MGI:4417868 [ISO] RGD:2859) /// 0005634 // nucleus (MGI:MGI…	0005515 // protein binding (MGI:MGI:3805135|PMID:18523151 [IPI] UniProtKB:P17433) /// 0005515 // protein binding (MGI:MGI:5315699|PMID:16311606 [IPI] UniProtKB:P15806-2) /// 0005515 // protein binding (MGI:MGI:66136|PMID:1922066 [IPI] UniProtKB:Q61286) /// 0140110 /// 0005515 // protein binding (MGI:MGI:6092746|PMID:19321746 [IPI] UniProtKB:P15806) /// 0044325 // ion channel binding (GO_REF:00000…	inhibitor of DNA binding 2	bHLHb26|C78922|Idb2|inhibitor of differentiation 2	protein	taxon:10090	20070326	MGI	has_regulation_target(MGI:MGI:107570)		2655	149.346	3515	160.023	1792	145.298
Leng8	7	4137039..4148177	ENSMUSG00000035545	17.6731	1.45452	0.540545	1.87617e-07	1.52929e-05	0.00347148	15.0206	1.24238	0.313104	0.00258338	0.0156446	1	11.6973	-1.0267	-0.0380109	0.716446	0.859381	1	17.6731	-1.18174	-0.240919	0.0193004	0.0997475	1	Leng8	MGI	MGI:2142195	Leng8		0008150 // biological_process (GO_REF:0000015|MGI:MGI:2156816 [ND])	0005634 // nucleus (PMID:21873635 [IBA] MGI:MGI:1913656|MGI:MGI:1930089|PANTHER:PTN000277435|SGD:S000002566|TAIR:locus:2056058|TAIR:locus:2082485|UniProtKB:O60318)		leukocyte receptor cluster (LRC) member 8		protein	taxon:10090	20120430	MGI			1400	34.3709	1486	29.5262	1244	44.0224
Gpr17	18	complement(31942997..31949636)	ENSMUSG00000052229	17.0077	1.45323	0.539265	2.26139e-07	1.78053e-05	0.00418424	31.1197	1.65228	0.724461	1.02581e-05	0.000145948	0.191212	17.4782	1.57303	0.653546	0.000147567	0.00207814	1	31.1197	1.8273	0.869717	0	0	0	Gpr17	MGI	MGI:3584514	Gpr17		0002862 // negative regulation of inflammatory response to antigenic stimulus (MGI:MGI:4819040|PMID:20574000 [IMP] MGI:MGI:4819569) /// 0035025 // positive regulation of Rho protein signal transduction (PMID:21873635 [IBA] MGI:MGI:101802|MGI:MGI:101910|PANTHER:PTN000660850|UniProtKB:P55085|UniProtKB:Q9Y2T6) /// 0002862 // negative regulation of inflammatory response to antigenic stimulus (MGI:MGI…	0005886 // plasma membrane (GO_REF:0000004|MGI:MGI:1354194 [IEA] UniProtKB-KW:KW-1003) /// 0016020 // membrane (GO_REF:0000004|MGI:MGI:1354194 [IEA] UniProtKB-KW:KW-0472) /// 0016021 // integral component of membrane (GO_REF:0000002|MGI:MGI:2152098 [IEA] InterPro:IPR000276|InterPro:IPR017452) /// 0016021 // integral component of membrane (GO_REF:0000004|MGI:MGI:1354194 [IEA] UniProtKB-KW:KW-0812)…	0004930 // G-protein coupled receptor activity (PMID:21873635 [IBA] MGI:MGI:101802|MGI:MGI:101910|MGI:MGI:2441992|MGI:MGI:2685222|PANTHER:PTN000660850|UniProtKB:P55085|UniProtKB:Q8IYL9|UniProtKB:Q99678|UniProtKB:Q9HC97|UniProtKB:Q9Y2T6|ZFIN:ZDB-GENE-101202-1) /// 0033612 // receptor serine/threonine kinase binding (GO_REF:0000096|MGI:MGI:4417868 [ISO] RGD:1589785) /// 0005515 // protein binding (…	G protein-coupled receptor 17		protein	taxon:10090	20160113	MGI	regulates_o_has_participant(MGI:MGI:1926218)		1315	34.7139	1385	29.5906	1041	39.6113
Pdcd2	17	complement(15519208..15527301)	ENSMUSG00000014771	6.60533	1.452	0.538039	5.93502e-05	0.00172938	1	6.27809	1.71064	0.774533	7.50148e-10	3.00059e-08	1.39828e-05	4.27892	-1.25463	-0.327265	0.0640286	0.227334	1	6.60533	-1.04697	-0.0662193	0.574064	0.768701	1	Pdcd2	MGI	MGI:104643	Pdcd2		0043065 // positive regulation of apoptotic process (GO_REF:0000096|MGI:MGI:4834177 [ISO] UniProtKB:Q16342) /// 1902035 // positive regulation of hematopoietic stem cell proliferation (GO_REF:0000096|MGI:MGI:4834177 [ISO] UniProtKB:Q16342) /// 0006919 // activation of cysteine-type endopeptidase activity involved in apoptotic process (GO_REF:0000096|MGI:MGI:4834177 [ISO] UniProtKB:Q16342) /// 190…	0005634 // nucleus (GO_REF:0000096|MGI:MGI:4417868 [ISO] RGD:61887) /// 0005737 // cytoplasm (GO_REF:0000002|MGI:MGI:2152098 [IEA] InterPro:IPR007320)	0046872 // metal ion binding (GO_REF:0000004|MGI:MGI:1354194 [IEA] UniProtKB-KW:KW-0479) /// 0019899 // enzyme binding (GO_REF:0000096|MGI:MGI:4834177 [ISO] UniProtKB:Q16342) /// 0003677 // DNA binding (GO_REF:0000004|MGI:MGI:1354194 [IEA] UniProtKB-KW:KW-0238)	programmed cell death 2	RP-8	protein	taxon:10090	20191229	UniProt			236	14.2139	280	13.6485	131	11.3727
Mdk	2	complement(91929805..91932297)	ENSMUSG00000027239	23.3737	1.45195	0.537997	0.00115909	0.0168738	1	20.3778	1.48649	0.57191	4.9524e-05	0.000561171	0.923127	15.4405	-1.20496	-0.268983	0.0934354	0.290345	1	23.3737	-1.15333	-0.205803	0.143033	0.378896	1	Mdk	MGI	MGI:96949	Mdk		0002232 // leukocyte chemotaxis involved in inflammatory response (GO_REF:0000096|MGI:MGI:4834177 [ISO] UniProtKB:P21741) /// 0010718 // positive regulation of epithelial to mesenchymal transition (GO_REF:0000096|MGI:MGI:4834177 [ISO] UniProtKB:P21741) /// 0002232 // leukocyte chemotaxis involved in inflammatory response (MGI:MGI:3606557|PMID:15482347 [IMP]) /// 0001662 // behavioral fear respons…	0005737 // cytoplasm (GO_REF:0000096|MGI:MGI:4417868 [ISO] RGD:69073) /// 0005576 // extracellular region (GO_REF:0000004|MGI:MGI:1354194 [IEA] UniProtKB-KW:KW-0964) /// 0042995 // cell projection (GO_REF:0000096|MGI:MGI:4417868 [ISO] RGD:69073)	1904399 // heparan sulfate binding (GO_REF:0000096|MGI:MGI:4834177 [ISO] UniProtKB:P21741) /// 0008201 // heparin binding (MGI:MGI:6294191|PMID:10978312 [IDA]) /// 0005515 // protein binding (MGI:MGI:6294350|PMID:9089390 [IPI] UniProtKB:P26260|UniProtKB:P33671) /// 0005515 // protein binding (MGI:MGI:3695948|PMID:16901907 [IPI] UniProtKB:Q9ERQ6) /// 0035374 // chondroitin sulfate binding (MGI:MGI…	midkine	Mek|MK	protein	taxon:10090	20101004	DFLAT			474	49.0969	607	50.8851	278	41.506
Fbxl6	15	complement(76535721..76538746)	ENSMUSG00000022559	19.4571	1.4499	0.535951	1.35717e-06	7.87202e-05	0.0251117	14.7758	1.2621	0.335825	0.0127597	0.0554277	1	12.853	-1.17407	-0.231515	0.145985	0.383248	1	19.4571	-1.32364	-0.404513	0.00282525	0.0237222	1	Fbxl6	MGI	MGI:1354705	Fbxl6		0031146 // SCF-dependent proteasomal ubiquitin-dependent protein catabolic process (PMID:21873635 [IBA] MGI:MGI:1354702|PANTHER:PTN001923412|PomBase:SPCC338.16|SGD:S000005606|UniProtKB:Q9UKT7)	0019005 // SCF ubiquitin ligase complex (PMID:21873635 [IBA] FB:FBgn0037236|MGI:MGI:1351663|MGI:MGI:2442921|PANTHER:PTN001923412|RGD:1311830|SGD:S000005606|TAIR:locus:2174398|UniProtKB:Q13309|UniProtKB:Q9UKT7)	0061630 // ubiquitin protein ligase activity (PMID:21873635 [IBA] MGI:MGI:1351663|PANTHER:PTN001923412)	F-box/LRR-repeat protein 6	UniProtKB:Q9QXW0|PTN002363206	protein	taxon:10090	20180323	GO_Central			488	39.137	618	40.1127	335	38.726
S100a1	3	complement(90511034..90514392)	ENSMUSG00000044080	25.7947	1.44938	0.535439	0.000196499	0.00427744	1	33.8596	1.23198	0.300977	0.00806333	0.0388574	1	25.5586	1.51171	0.59618	0.000458125	0.00535638	1	33.8596	1.30593	0.385072	0.00514326	0.0375569	1	S100a1	MGI	MGI:1338917	S100a1		0000122 // negative regulation of transcription from RNA polymerase II promoter (GO_REF:0000096|MGI:MGI:4417868 [ISO] RGD:3614) /// 0008016 // regulation of heart contraction (GO_REF:0000002|MGI:MGI:2152098 [IEA] InterPro:IPR028486) /// 0051000 // positive regulation of nitric-oxide synthase activity (GO_REF:0000096|MGI:MGI:4834177 [ISO] UniProtKB:P23297) /// 1903672 // positive regulation of spr…	0005634 // nucleus (GO_REF:0000096|MGI:MGI:4834177 [ISO] UniProtKB:P23297) /// 0016529 // sarcoplasmic reticulum (MGI:MGI:2664619|PMID:12804600 [IDA]) /// 0005737 // cytoplasm (GO_REF:0000096|MGI:MGI:4417868 [ISO] RGD:3614) /// 0030018 // Z disc (GO_REF:0000096|MGI:MGI:4417868 [ISO] RGD:3614) /// 0016529 // sarcoplasmic reticulum (GO_REF:0000096|MGI:MGI:4834177 [ISO] UniProtKB:P23297) /// 0031430…	0046872 // metal ion binding (GO_REF:0000004|MGI:MGI:1354194 [IEA] UniProtKB-KW:KW-0479) /// 0051117 // ATPase binding (GO_REF:0000096|MGI:MGI:4834177 [ISO] UniProtKB:P23297) /// 0042802 // identical protein binding (GO_REF:0000096|MGI:MGI:4417868 [ISO] RGD:3614) /// 0005509 // calcium ion binding (GO_REF:0000096|MGI:MGI:4417868 [ISO] RGD:3614) /// 0042803 // protein homodimerization activity (GO…	S100 calcium binding protein A1	S100|S100a	protein	taxon:10090	20050217	MGI			242	47.8211	354	56.6153	183	52.125
9430015G10Rik	4	156109982..156127265	ENSMUSG00000059939	9.20606	1.44933	0.535382	2.95021e-06	0.000148336	0.0545877	7.2623	1.35543	0.438753	0.00276159	0.0164987	1	6.11811	-1.23095	-0.299774	0.047305	0.184384	1	9.20606	-1.28191	-0.358292	0.00142935	0.0138739	1	9430015G10Rik	MGI	MGI:2444364	9430015G10Rik		0008150 // biological_process (GO_REF:0000015|MGI:MGI:2156816 [ND])	0005575 // cellular_component (GO_REF:0000015|MGI:MGI:2156816 [ND])	0003674 // molecular_function (GO_REF:0000015|MGI:MGI:2156816 [ND])	RIKEN cDNA 9430015G10 gene		protein	taxon:10090	20100209	MGI			363	18.5892	438	18.1532	264	19.4871
Cep57	9	complement(13807792..13827107)	ENSMUSG00000031922	11.0319	1.44897	0.535033	1.28505e-06	7.50071e-05	0.0237772	10.0754	1.5523	0.634406	1.36816e-08	4.04159e-07	0.000255024	7.38568	-1.20722	-0.271694	0.0841006	0.271821	1	11.0319	-1.10906	-0.149335	0.167639	0.414532	1	Cep57	MGI	MGI:1915551	Cep57		0008543 // fibroblast growth factor receptor signaling pathway (MGI:MGI:2662078|PMID:12717444 [ISS] UniProtKB:Q86XR8) /// 0007286 // spermatid development (PMID:12954732 [IEP]) /// 0051260 // protein homooligomerization (MGI:MGI:3803436|PMID:18294141 [IPI] UniProtKB:Q8CEE0) /// 0034453 // microtubule anchoring (GO_REF:0000002|MGI:MGI:2152098 [IEA] InterPro:IPR010597) /// 0008543 // fibroblast gro…	0005856 // cytoskeleton (GO_REF:0000004|MGI:MGI:1354194 [IEA] UniProtKB-KW:KW-0206) /// 0005634 // nucleus (MGI:MGI:3041737|PMID:12954732 [IDA]) /// 0005794 // Golgi apparatus (GO_REF:0000096|MGI:MGI:4834177 [ISO] UniProtKB:Q86XR8) /// 0005813 // centrosome (PMID:21873635 [IBA] MGI:MGI:1915551|PANTHER:PTN001064019|UniProtKB:Q86XR8) /// 0005737 // cytoplasm (MGI:MGI:3041737|PMID:12954732 [IDA]) //…	0042803 // protein homodimerization activity (MGI:MGI:2662078|PMID:12717444 [ISS] UniProtKB:Q86XR8) /// 0008017 // microtubule binding (MGI:MGI:3803436|PMID:18294141 [IDA]) /// 0017134 // fibroblast growth factor binding (GO_REF:0000096|MGI:MGI:4834177 [ISO] UniProtKB:Q86XR8) /// 0042803 // protein homodimerization activity (GO_REF:0000096|MGI:MGI:4834177 [ISO] UniProtKB:Q86XR8) /// 0042802 // id…	centrosomal protein 57	3110002L15Rik|4921510P06Rik|4931428M20Rik|Tsp57	protein	taxon:10090	20080828	MGI			524	22.8059	566	19.9369	403	25.282
Shmt2	10	complement(127517123..127522444)	ENSMUSG00000025403	18.9907	1.44514	0.531209	9.51337e-07	5.96698e-05	0.0176026	16.8762	1.44711	0.533177	1.82842e-11	1.02656e-09	3.40817e-07	12.5814	-1.15687	-0.210231	0.0580529	0.21272	1	18.9907	-1.13436	-0.181875	0.0880529	0.279531	1	Shmt2	MGI	MGI:1277989	Shmt2		0006564 // L-serine biosynthetic process (GO_REF:0000096|MGI:MGI:4417868 [ISO] RGD:1308582) /// 1904482 // cellular response to tetrahydrofolate (PMID:21873635 [IBA] PANTHER:PTN000188065|UniProtKB:P34896) /// 1903715 // regulation of aerobic respiration (MGI:MGI:6148506|PMID:29323231 [IMP]) /// 0034340 // response to type I interferon (PMID:21873635 [IBA] PANTHER:PTN000188076|UniProtKB:P34897) //…	0005759 // mitochondrial matrix (PMID:21873635 [IBA] PANTHER:PTN001706179|RGD:1308582|UniProtKB:P34897) /// 0005737 // cytoplasm (GO_REF:0000096|MGI:MGI:4834177 [ISO] UniProtKB:P34897) /// 0005739 // mitochondrion (MGI:MGI:3852644|PMID:18614015 [HDA]) /// 0005759 // mitochondrial matrix (GO_REF:0000096|MGI:MGI:4417868 [ISO] RGD:1308582) /// 0005739 // mitochondrion (GO_REF:0000096|MGI:MGI:4834177…	0008732 // L-allo-threonine aldolase activity (GO_REF:0000096|MGI:MGI:4417868 [ISO] RGD:1308582) /// 0030170 // pyridoxal phosphate binding (PMID:21873635 [IBA] PANTHER:PTN000188065|RGD:1308582|RGD:1312011|UniProtKB:P0A825|UniProtKB:P34896|UniProtKB:P34897|UniProtKB:P9WGI7|UniProtKB:P9WGI9) /// 0070905 // serine binding (PMID:21873635 [IBA] PANTHER:PTN000188065|UniProtKB:P34896) /// 0008270 // zi…	serine hydroxymethyltransferase 2 (mitochondrial)	2700043D08Rik	protein	taxon:10090	20180319	UniProt			629	37.4234	856	41.2186	428	36.7052
Dnajc19	3	complement(34056020..34081321)	ENSMUSG00000027679	6.47575	1.44492	0.530987	0.000167469	0.00382006	1	5.85471	1.30127	0.379918	0.000861796	0.00632436	1	4.27274	-1.01375	-0.019703	0.879936	0.952395	1	6.47575	-1.10478	-0.143756	0.19498	0.453697	1	Dnajc19	MGI	MGI:1914963	Dnajc19		0048806 // genitalia development (GO_REF:0000096|MGI:MGI:4834177 [ISO] UniProtKB:Q96DA6) /// 0015031 // protein transport (GO_REF:0000004|MGI:MGI:1354194 [IEA] UniProtKB-KW:KW-0653|UniProtKB-KW:KW-0811) /// 0030150 // protein import into mitochondrial matrix (PMID:21873635 [IBA] PANTHER:PTN000298641|SGD:S000003998|SGD:S000005272) /// 0007601 // visual perception (GO_REF:0000096|MGI:MGI:4834177 [I…	0005739 // mitochondrion (GO_REF:0000096|MGI:MGI:4834177 [ISO] UniProtKB:Q96DA6) /// 0005739 // mitochondrion (MGI:MGI:3852644|PMID:18614015 [HDA]) /// 0001405 // presequence translocase-associated import motor (PMID:21873635 [IBA] PANTHER:PTN000298641|SGD:S000003998|SGD:S000005272) /// 0005743 // mitochondrial inner membrane (GO_REF:0000096|MGI:MGI:4834177 [ISO] UniProtKB:Q96DA6) /// 0032991 // …	0001671 // ATPase activator activity (PMID:21873635 [IBA] PANTHER:PTN000298641|SGD:S000003998|SGD:S000005272)	DnaJ heat shock protein family (Hsp40) member C19	1810055D05Rik	protein	taxon:10090	20071001	MGI			365	12.5015	493	13.666	264	13.0336
Mettl17	14	51884842..51893039	ENSMUSG00000004561	10.0968	1.444	0.530072	8.90616e-06	0.000384127	0.164791	8.52207	1.48128	0.566842	0.000264917	0.00234142	1	6.69742	-1.23873	-0.308858	0.0469185	0.183303	1	10.0968	-1.18952	-0.250374	0.0599466	0.215692	1	Mettl17	MGI	MGI:1098577	Mettl17		0006412 // translation (GO_REF:0000002|MGI:MGI:2152098 [IEA] InterPro:IPR015324) /// 0032259 // methylation (GO_REF:0000004|MGI:MGI:1354194 [IEA] UniProtKB-KW:KW-0489)	0005739 // mitochondrion (MGI:MGI:3852644|PMID:18614015 [HDA]) /// 0005840 // ribosome (GO_REF:0000004|MGI:MGI:1354194 [IEA] UniProtKB-KW:KW-0689) /// 0005654 // nucleoplasm (GO_REF:0000096|MGI:MGI:4834177 [ISO] UniProtKB:Q9H7H0)	0008168 // methyltransferase activity (GO_REF:0000004|MGI:MGI:1354194 [IEA] UniProtKB-KW:KW-0489) /// 0008168 // methyltransferase activity (GO_REF:0000002|MGI:MGI:2152098 [IEA] InterPro:IPR015324) /// 0016740 // transferase activity (GO_REF:0000004|MGI:MGI:1354194 [IEA] UniProtKB-KW:KW-0808)	methyltransferase like 17	2310032K15Rik|D14Ertd209e|Mett11d1	protein	taxon:10090	20141106	MGI			297	22.6911	310	19.1685	179	19.7126
Gpd1	15	99717515..99725005	ENSMUSG00000023019	5.88088	1.44352	0.529596	1.14739e-05	0.000475777	0.212301	5.70807	1.02661	0.0378943	0.791547	0.887965	1	5.11982	1.32824	0.409511	0.006845	0.0460459	1	5.88088	-1.03666	-0.0519362	0.71311	0.853112	1	Gpd1	MGI	MGI:95679	Gpd1		0006734 // NADH metabolic process (GO_REF:0000096|MGI:MGI:4417868 [ISO] RGD:621381) /// 0046168 // glycerol-3-phosphate catabolic process (GO_REF:0000002|MGI:MGI:2152098 [IEA] InterPro:IPR011128) /// 0005975 // carbohydrate metabolic process (GO_REF:0000096|MGI:MGI:4417868 [ISO] RGD:621381) /// 0071356 // cellular response to tumor necrosis factor (MGI:MGI:82518|PMID:3027100 [IDA]) /// 0055114 //…	0005739 // mitochondrion (MGI:MGI:3852644|PMID:18614015 [HDA]) /// 0005737 // cytoplasm (GO_REF:0000004|MGI:MGI:1354194 [IEA] UniProtKB-KW:KW-0963) /// 0005829 // cytosol (PMID:21873635 [IBA] FB:FBgn0001128|PANTHER:PTN000198006|RGD:621381|SGD:S000002180|TAIR:locus:2062734|UniProtKB:P0A6S7) /// 0009331 // glycerol-3-phosphate dehydrogenase complex (MGI:MGI:2386349|PMID:12093800 [TAS]) /// 0005829 …	0004367 // glycerol-3-phosphate dehydrogenase [NAD+] activity (GO_REF:0000096|MGI:MGI:4417868 [ISO] RGD:621381) /// 0004367 // glycerol-3-phosphate dehydrogenase [NAD+] activity (PMID:21873635 [IBA] FB:FBgn0001128|MGI:MGI:95679|PANTHER:PTN000919759|PomBase:SPBC215.05|RGD:621381|SGD:S000002180|SGD:S000005420|TAIR:locus:2062734|TAIR:locus:2064849|TAIR:locus:2168758) /// 0004367 // glycerol-3-phosph…	glycerol-3-phosphate dehydrogenase 1 (soluble)	Gdc1|Gdc-1	protein	taxon:10090	20070823	MGI			233	11.1687	339	13.1514	164	11.3313
Slc6a13	6	121300227..121337733	ENSMUSG00000030108	5.9426	1.44337	0.529438	0.00411557	0.0415668	1	5.41512	1.37316	0.457502	0.0114363	0.0509153	1	3.93227	-1.06958	-0.0970447	0.664558	0.825666	1	5.9426	-1.11477	-0.156745	0.257561	0.529313	1	Slc6a13	MGI	MGI:95629	Slc6a13		0006836 // neurotransmitter transport (GO_REF:0000096|MGI:MGI:4417868 [ISO] RGD:620788) /// 0006810 // transport (PMID:21873635 [IBA] FB:FBgn0034911|MGI:MGI:1270850|PANTHER:PTN000177662|RGD:620788|RGD:628737)	0016020 // membrane (GO_REF:0000002|MGI:MGI:2152098 [IEA] InterPro:IPR002981) /// 0005887 // integral component of plasma membrane (GO_REF:0000002|MGI:MGI:2152098 [IEA] InterPro:IPR002981) /// 0043005 // neuron projection (PMID:21873635 [IBA] MGI:MGI:95627|PANTHER:PTN000177868|RGD:620533) /// 0005886 // plasma membrane (PMID:21873635 [IBA] FB:FBgn0035969|FB:FBgn0039915|MGI:MGI:1336891|MGI:MGI:133…	0005332 // gamma-aminobutyric acid:sodium symporter activity (PMID:21873635 [IBA] PANTHER:PTN000177868|RGD:620533|RGD:620788|RGD:628737) /// 0005332 // gamma-aminobutyric acid:sodium symporter activity (GO_REF:0000096|MGI:MGI:4417868 [ISO] RGD:620788) /// 0015293 // symporter activity (GO_REF:0000004|MGI:MGI:1354194 [IEA] UniProtKB-KW:KW-0769) /// 0042165 // neurotransmitter binding (PMID:2187363…	solute carrier family 6 (neurotransmitter transporter, GABA), member 13	Gabt3|Gat2	protein	taxon:10090	20191229	UniProt			283	16.4035	250	11.7278	95	7.93713
Prpf3	3	complement(95830124..95855885)	ENSMUSG00000015748	7.60447	1.44119	0.527263	0.000879548	0.0136874	1	6.88814	1.5828	0.662475	1.00916e-08	3.03888e-07	0.000188107	5.11014	-1.24636	-0.31772	0.0586773	0.214186	1	7.60447	-1.11743	-0.160187	0.148338	0.387452	1	Prpf3	MGI	MGI:1918017	Prpf3		0008380 // RNA splicing (GO_REF:0000004|MGI:MGI:1354194 [IEA] UniProtKB-KW:KW-0508) /// 0000398 // mRNA splicing, via spliceosome (PMID:21873635 [IBA] PANTHER:PTN000368237|PomBase:SPAC29E6.02|SGD:S000002881|UniProtKB:O43395) /// 0000244 // spliceosomal tri-snRNP complex assembly (GO_REF:0000096|MGI:MGI:4834177 [ISO] UniProtKB:O43395) /// 0000398 // mRNA splicing, via spliceosome (GO_REF:0000096|M…	0071005 // U2-type precatalytic spliceosome (GO_REF:0000096|MGI:MGI:4834177 [ISO] UniProtKB:O43395) /// 0005681 // spliceosomal complex (GO_REF:0000004|MGI:MGI:1354194 [IEA] UniProtKB-KW:KW-0747) /// 0005634 // nucleus (GO_REF:0000096|MGI:MGI:4834177 [ISO] UniProtKB:O43395) /// 0046540 // U4/U6 x U5 tri-snRNP complex (GO_REF:0000096|MGI:MGI:4834177 [ISO] UniProtKB:O43395) /// 0015030 // Cajal bod…	0042802 // identical protein binding (GO_REF:0000096|MGI:MGI:4834177 [ISO] UniProtKB:O43395)	pre-mRNA processing factor 3	3632413F13Rik	protein	taxon:10090	20140918	MGI			415	16.4584	385	12.3574	321	18.3499
Zc3h3	15	complement(75754430..75841915)	ENSMUSG00000075600	8.53789	1.44031	0.52638	0.00221622	0.026645	1	7.13741	1.3853	0.470201	3.86091e-05	0.000453481	0.719674	5.72377	-1.17405	-0.231491	0.137927	0.369229	1	8.53789	-1.2019	-0.265313	0.0161838	0.08757	1	Zc3h3	MGI	MGI:2663721	Zc3h3		0031124 // mRNA 3'-end processing (MGI:MGI:3619747|PMID:16115198 [IDA]) /// 0032927 // positive regulation of activin receptor signaling pathway (MGI:MGI:3619747|PMID:16115198 [IGI] MGI:MGI:1338944) /// 0051028 // mRNA transport (GO_REF:0000004|MGI:MGI:1354194 [IEA] UniProtKB-KW:KW-0509) /// 1900363 // regulation of mRNA polyadenylation (GO_REF:0000096|MGI:MGI:4834177 [ISO] UniProtKB:Q8IXZ2)	0005634 // nucleus (GO_REF:0000008|MGI:MGI:2154458 [ISO] UniProtKB:Q8IXZ2) /// 0005634 // nucleus (PMID:21873635 [IBA] FB:FBgn0035900|MGI:MGI:2663721|PANTHER:PTN000559727|PomBase:SPBC337.12|UniProtKB:Q8IXZ2) /// 0005847 // mRNA cleavage and polyadenylation specificity factor complex (MGI:MGI:3619747|PMID:16115198 [IDA])	0046872 // metal ion binding (GO_REF:0000004|MGI:MGI:1354194 [IEA] UniProtKB-KW:KW-0479) /// 0070412 // R-SMAD binding (MGI:MGI:3619747|PMID:16115198 [IDA]) /// 0003677 // DNA binding (GO_REF:0000004|MGI:MGI:1354194 [IEA] UniProtKB-KW:KW-0238) /// 0046872 // metal ion binding (GO_REF:0000002|MGI:MGI:2152098 [IEA] InterPro:IPR000571|InterPro:IPR036855) /// 0046332 // SMAD binding (MGI:MGI:3619747|…	zinc finger CCCH type containing 3	Smicl	protein	taxon:10090	20191229	UniProt			476	19.4166	412	13.6016	337	19.8147
Tmem59l	8	complement(70483867..70487358)	ENSMUSG00000035964	70.6895	1.44031	0.526379	3.62434e-07	2.58923e-05	0.00670611	73.1707	1.09175	0.126642	0.217759	0.434818	1	62.0296	1.33931	0.421485	4.83449e-05	0.000808025	0.89206	73.1707	1.03263	0.0463214	0.651273	0.814833	1	Tmem59l	MGI	MGI:1915187	Tmem59l		0008150 // biological_process (GO_REF:0000015|MGI:MGI:2156816 [ND])	0005575 // cellular_component (GO_REF:0000015|MGI:MGI:2156816 [ND]) /// 0005794 // Golgi apparatus (GO_REF:0000004|MGI:MGI:1354194 [IEA] UniProtKB-KW:KW-0333) /// 0016020 // membrane (GO_REF:0000004|MGI:MGI:1354194 [IEA] UniProtKB-KW:KW-0472) /// 0016021 // integral component of membrane (GO_REF:0000004|MGI:MGI:1354194 [IEA] UniProtKB-KW:KW-0812)	0003674 // molecular_function (GO_REF:0000015|MGI:MGI:2156816 [ND])	transmembrane protein 59-like	5330410G16Rik	protein	taxon:10090	20100202	MGI			1627	149.649	1980	147.393	1011	134.038
Eln	5	complement(134702593..134747323)	ENSMUSG00000029675	12.0348	1.43839	0.524458	1.16744e-06	6.9774e-05	0.0216011	13.8545	1.63226	0.706868	3.62117e-06	5.92093e-05	0.0674986	8.01792	-1.0107	-0.0153479	0.888644	0.955997	1	13.8545	1.14705	0.197926	0.247267	0.516949	1	Eln	MGI	MGI:95317	Eln		0030833 // regulation of actin filament polymerization (MGI:MGI:3027647|PMID:14614988 [IMP] MGI:MGI:2153007) /// 0043149 // stress fiber assembly (MGI:MGI:3027647|PMID:14614988 [IMP] MGI:MGI:2153007) /// 0030198 // extracellular matrix organization (MGI:MGI:3807344|PMID:18757743 [IDA]) /// 0007519 // skeletal muscle tissue development (MGI:MGI:3027647|PMID:14614988 [IMP] MGI:MGI:2153007)	0062023 /// 0005739 // mitochondrion (MGI:MGI:3852644|PMID:18614015 [HDA]) /// 0005576 // extracellular region (GO_REF:0000004|MGI:MGI:1354194 [IEA] UniProtKB-KW:KW-0964) /// 0071953 // elastic fiber (MGI:MGI:3698678|PMID:17099216 [IDA])	0030023 // extracellular matrix constituent conferring elasticity (MGI:MGI:6201853|PMID:28071719 [RCA]) /// 0050840 // extracellular matrix binding (MGI:MGI:3807344|PMID:18757743 [IDA]) /// 0030023 // extracellular matrix constituent conferring elasticity (MGI:MGI:6201834|PMID:22159717 [RCA]) /// 0005201 // extracellular matrix structural constituent (GO_REF:0000002|MGI:MGI:2152098 [IEA] InterPro…	elastin	E030024M20Rik|tropoelastin	protein	taxon:10090	20191229	UniProt			751	26.7026	863	24.8343	430	22.0381
Cpsf4	5	145167213..145182041	ENSMUSG00000029625	12.506	1.43671	0.522772	0.000812758	0.0129307	1	10.2032	1.31515	0.395224	0.000603895	0.00471566	1	8.3349	-1.15992	-0.214022	0.126563	0.350916	1	12.506	-1.23429	-0.303678	0.00632019	0.0436402	1	Cpsf4	MGI	MGI:1861602	Cpsf4		0006397 // mRNA processing (GO_REF:0000004|MGI:MGI:1354194 [IEA] UniProtKB-KW:KW-0507) /// 0098789 // pre-mRNA cleavage required for polyadenylation (PMID:21873635 [IBA] PANTHER:PTN000559780|SGD:S000006311)	0005847 // mRNA cleavage and polyadenylation specificity factor complex (GO_REF:0000096|MGI:MGI:4834177 [ISO] UniProtKB:O95639) /// 0005654 // nucleoplasm (GO_REF:0000096|MGI:MGI:4834177 [ISO] UniProtKB:O95639) /// 0005847 // mRNA cleavage and polyadenylation specificity factor complex (PMID:21873635 [IBA] PANTHER:PTN000559726|UniProtKB:O95639) /// 0005634 // nucleus (GO_REF:0000004|MGI:MGI:13541…	0003676 // nucleic acid binding (GO_REF:0000002|MGI:MGI:2152098 [IEA] InterPro:IPR001878|InterPro:IPR036875) /// 0046872 // metal ion binding (GO_REF:0000004|MGI:MGI:1354194 [IEA] UniProtKB-KW:KW-0479) /// 0003723 // RNA binding (GO_REF:0000004|MGI:MGI:1354194 [IEA] UniProtKB-KW:KW-0694) /// 0008270 // zinc ion binding (GO_REF:0000002|MGI:MGI:2152098 [IEA] InterPro:IPR001878|InterPro:IPR036875) /…	cleavage and polyadenylation specific factor 4	30kDa	protein	taxon:10090	20191229	UniProt			412	26.3657	488	25.2748	270	24.9055
Zfp131	13	complement(119765187..119790889)	ENSMUSG00000094870	8.93741	1.43583	0.521886	1.62605e-06	9.22304e-05	0.0300868	9.71868	1.51989	0.603967	2.41156e-08	6.73935e-07	0.000449515	5.98921	1.00433	0.00623948	0.963461	0.986893	1	9.71868	1.08185	0.113495	0.285809	0.558961	1	Zfp131	MGI	MGI:1919715	Zfp131		0006357 // regulation of transcription from RNA polymerase II promoter (GO_REF:0000002|MGI:MGI:2152098 [IEA] InterPro:IPR027758) /// 0045944 // positive regulation of transcription from RNA polymerase II promoter (MGI:MGI:4818736|PMID:20303951 [IMP])	0045111 // intermediate filament cytoskeleton (GO_REF:0000096|MGI:MGI:4834177 [ISO] UniProtKB:P52739) /// 0005634 // nucleus (PMID:21873635 [IBA] MGI:MGI:107187|MGI:MGI:1278332|MGI:MGI:1891832|MGI:MGI:1929213|PANTHER:PTN000578151|UniProtKB:P41182|ZFIN:ZDB-GENE-030131-1989) /// 0005654 // nucleoplasm (GO_REF:0000096|MGI:MGI:4834177 [ISO] UniProtKB:P52739)	0046872 // metal ion binding (GO_REF:0000004|MGI:MGI:1354194 [IEA] UniProtKB-KW:KW-0479) /// 0003677 // DNA binding (PMID:21873635 [IBA] MGI:MGI:107187|MGI:MGI:1278332|MGI:MGI:1891838|MGI:MGI:1919715|MGI:MGI:1929213|PANTHER:PTN000578151|UniProtKB:P41182) /// 0003676 // nucleic acid binding (GO_REF:0000002|MGI:MGI:2152098 [IEA] InterPro:IPR013087) /// 0001228 // transcriptional activator activity,…	zinc finger protein 131	2610109I01Rik|Znf131	protein	taxon:10090	20191229	UniProt			579	17.2094	768	18.4745	451	19.3221
Celsr1	15	complement(85898929..86034203)	ENSMUSG00000016028	1.53359	1.43553	0.521582	0.00049632	0.00899452	1	1.20848	1.80348	0.85078	5.61342e-07	1.14354e-05	0.0104634	1.03021	-1.6232	-0.698843	3.95571e-05	0.000694488	0.729907	1.53359	-1.27632	-0.351991	0.0290848	0.133031	1	Celsr1	MGI	MGI:1100883	Celsr1		0060488 // orthogonal dichotomous subdivision of terminal units involved in lung branching morphogenesis (MGI:MGI:4452277|PMID:20223754 [IMP] MGI:MGI:2668337) /// 0007156 // homophilic cell adhesion via plasma membrane adhesion molecules (GO_REF:0000002|MGI:MGI:2152098 [IEA] InterPro:IPR002126) /// 0090251 // protein localization involved in establishment of planar polarity (MGI:MGI:3835694|PMID:…	0005654 // nucleoplasm (GO_REF:0000096|MGI:MGI:4834177 [ISO] UniProtKB:Q9NYQ6) /// 0016020 // membrane (MGI:MGI:4830797|PMID:20353824 [IDA]) /// 0016021 // integral component of membrane (GO_REF:0000002|MGI:MGI:2152098 [IEA] InterPro:IPR000832|InterPro:IPR017981) /// 0005886 // plasma membrane (GO_REF:0000096|MGI:MGI:4834177 [ISO] UniProtKB:Q9NYQ6) /// 0016021 // integral component of membrane (G…	0004888 // transmembrane signaling receptor activity (GO_REF:0000002|MGI:MGI:2152098 [IEA] InterPro:IPR017981) /// 0005509 // calcium ion binding (MGI:MGI:2667273|PMID:12842012 [TAS]) /// 0004930 // G-protein coupled receptor activity (GO_REF:0000004|MGI:MGI:1354194 [IEA] UniProtKB-KW:KW-0297) /// 0005515 // protein binding (MGI:MGI:5512932|PMID:23292348 [IPI] UniProtKB:Q7T0S3) /// 0004930 // G-p…	cadherin, EGF LAG seven-pass G-type receptor 1	Adgrc1|crash|Crsh|Scy	protein	taxon:10090	20060516	UniProt			259	3.07899	307	2.95375	201	3.44425
Adora2a	10	75316877..75334784	ENSMUSG00000020178	10.0168	1.43355	0.51959	0.00377006	0.0389489	1	12.9017	1.64423	0.717414	0.0002017	0.00186585	1	7.29488	1.09895	0.136132	0.558573	0.76066	1	12.9017	1.28103	0.357308	0.0018251	0.0167655	1	Adora2a	MGI	MGI:99402	Adora2a		0006355 // regulation of transcription, DNA-templated (GO_REF:0000096|MGI:MGI:4417868 [ISO] RGD:2049) /// 2000300 // regulation of synaptic vesicle exocytosis (GO_REF:0000096|MGI:MGI:4417868 [ISO] RGD:2049) /// 0060080 // inhibitory postsynaptic potential (MGI:MGI:1354133|PMID:10704492 [IGI] MGI:MGI:95815) /// 0007205 // protein kinase C-activating G-protein coupled receptor signaling pathway (GO…	0048786 // presynaptic active zone (GO_REF:0000096|MGI:MGI:4417868 [ISO] RGD:2049) /// 0099055 // integral component of postsynaptic membrane (GO_REF:0000096|MGI:MGI:4417868 [ISO] RGD:2049) /// 0016020 // membrane (GO_REF:0000096|MGI:MGI:4417868 [ISO] RGD:2049) /// 0016021 // integral component of membrane (GO_REF:0000002|MGI:MGI:2152098 [IEA] InterPro:IPR000276|InterPro:IPR001513|InterPro:IPR001…	0004930 // G-protein coupled receptor activity (GO_REF:0000002|MGI:MGI:2152098 [IEA] InterPro:IPR000276) /// 0004930 // G-protein coupled receptor activity (GO_REF:0000004|MGI:MGI:1354194 [IEA] UniProtKB-KW:KW-0297) /// 0001609 // G-protein coupled adenosine receptor activity (GO_REF:0000096|MGI:MGI:4834177 [ISO] UniProtKB:P29274) /// 0001609 // G-protein coupled adenosine receptor activity (MGI:…	adenosine A2a receptor	A2AAR|A2aR|A2a, Rs|AA2AR|ARA2A	protein	taxon:10090	20070726	MGI	occurs_in(EMAPA:17549)		515	23.0656	400	14.4992	383	24.7257
Ndufaf3	9	complement(108565537..108567434)	ENSMUSG00000070283	21.6025	1.43331	0.519346	3.0308e-06	0.000151268	0.0560789	19.7827	1.25811	0.331262	0.00285479	0.0169631	1	14.6036	1.0235	0.0335045	0.76768	0.886791	1	21.6025	-1.09157	-0.126408	0.325298	0.594601	1	Ndufaf3	MGI	MGI:1913956	Ndufaf3		0032981 // mitochondrial respiratory chain complex I assembly (GO_REF:0000096|MGI:MGI:4834177 [ISO] UniProtKB:Q9BU61) /// 0032981 // mitochondrial respiratory chain complex I assembly (PMID:21873635 [IBA] PANTHER:PTN000476215|UniProtKB:Q9BU61)	0005634 // nucleus (GO_REF:0000096|MGI:MGI:4834177 [ISO] UniProtKB:Q9BU61) /// 0005739 // mitochondrion (MGI:MGI:3852644|PMID:18614015 [HDA]) /// 0005743 // mitochondrial inner membrane (GO_REF:0000096|MGI:MGI:4834177 [ISO] UniProtKB:Q9BU61) /// 0005743 // mitochondrial inner membrane (PMID:21873635 [IBA] PANTHER:PTN000476215|UniProtKB:Q9BU61) /// 0016020 // membrane (GO_REF:0000004|MGI:MGI:13541…	0003674 // molecular_function (GO_REF:0000015|MGI:MGI:2156816 [ND])	NADH:ubiquinone oxidoreductase complex assembly factor 3	4733401H18Rik	protein	taxon:10090	20100209	MGI			486	44.8218	598	44.6355	324	43.0713
Kansl3	1	complement(36335730..36369181)	ENSMUSG00000010453	21.6259	1.43128	0.517303	5.67963e-07	3.75322e-05	0.010509	18.796	1.23277	0.301901	2.32801e-05	0.0002956	0.43394	14.5418	-1.01397	-0.0200219	0.847665	0.934132	1	21.6259	-1.15665	-0.209952	0.040963	0.167307	1	Kansl3	MGI	MGI:1918055	Kansl3		0043984 // histone H4-K16 acetylation (GO_REF:0000096|MGI:MGI:4834177 [ISO] UniProtKB:Q9P2N6) /// 0043982 // histone H4-K8 acetylation (GO_REF:0000096|MGI:MGI:4834177 [ISO] UniProtKB:Q9P2N6) /// 0006325 // chromatin organization (GO_REF:0000004|MGI:MGI:1354194 [IEA] UniProtKB-KW:KW-0156) /// 0043982 // histone H4-K8 acetylation (PMID:21873635 [IBA] PANTHER:PTN000992949|UniProtKB:Q9P2N6) /// 00439…	0043231 // intracellular membrane-bounded organelle (GO_REF:0000096|MGI:MGI:4834177 [ISO] UniProtKB:Q9P2N6) /// 0000123 // histone acetyltransferase complex (GO_REF:0000096|MGI:MGI:4834177 [ISO] UniProtKB:Q9P2N6) /// 0005634 // nucleus (PMID:21873635 [IBA] PANTHER:PTN000320010|UniProtKB:A0A0B4KF25) /// 0044545 // NSL complex (PMID:21873635 [IBA] PANTHER:PTN000992949|UniProtKB:A0A0B4KF25) /// 0005…	0043996 // histone acetyltransferase activity (H4-K8 specific) (GO_REF:0000096|MGI:MGI:4834177 [ISO] UniProtKB:Q9P2N6) /// 0043995 // histone acetyltransferase activity (H4-K5 specific) (GO_REF:0000096|MGI:MGI:4834177 [ISO] UniProtKB:Q9P2N6) /// 0046972 // histone acetyltransferase activity (H4-K16 specific) (GO_REF:0000096|MGI:MGI:4834177 [ISO] UniProtKB:Q9P2N6) /// 0043995 // histone acetyltran…	KAT8 regulatory NSL complex subunit 3	4632411B12Rik	protein	taxon:10090	20120118	MGI			1666	46.599	1772	40.1136	1169	47.131
Aen	7	78895854..78911209	ENSMUSG00000030609	17.6797	1.43107	0.517094	6.32664e-07	4.15113e-05	0.0117062	15.6393	1.47075	0.55655	9.48208e-08	2.31343e-06	0.00176746	11.8605	-1.18935	-0.250168	0.0172843	0.0916202	1	17.6797	-1.13516	-0.182901	0.00956426	0.05926	1	Aen	MGI	MGI:1915298	Aen		0042771 // intrinsic apoptotic signaling pathway in response to DNA damage by p53 class mediator (GO_REF:0000096|MGI:MGI:4834177 [ISO] UniProtKB:Q8WTP8) /// 0042771 // intrinsic apoptotic signaling pathway in response to DNA damage by p53 class mediator (PMID:21873635 [IBA] PANTHER:PTN000301101|UniProtKB:Q8WTP8) /// 0051607 // defense response to virus (PMID:21873635 [IBA] PANTHER:PTN000301084|Un…	0005634 // nucleus (PMID:21873635 [IBA] FB:FBgn0286051|PANTHER:PTN000300925|SGD:S000003508|UniProtKB:Q580Z1|UniProtKB:Q8N1G1|UniProtKB:Q8RXK2|UniProtKB:Q8WTP8|UniProtKB:Q96AZ6|UniProtKB:Q96IC2|UniProtKB:Q9GZR2|WB:WBGene00004095) /// 0031965 // nuclear membrane (GO_REF:0000096|MGI:MGI:4834177 [ISO] UniProtKB:Q8WTP8) /// 0005730 // nucleolus (GO_REF:0000096|MGI:MGI:4834177 [ISO] UniProtKB:Q8WTP8) /…	0016787 // hydrolase activity (GO_REF:0000004|MGI:MGI:1354194 [IEA] UniProtKB-KW:KW-0378) /// 0004527 // exonuclease activity (PMID:21873635 [IBA] PANTHER:PTN000300925|SGD:S000003508|SGD:S000004097|TAIR:locus:2083163|UniProtKB:Q8WTP8|UniProtKB:Q96AZ6|UniProtKB:Q9GZR2|UniProtKB:Q9H9L3) /// 0004527 // exonuclease activity (GO_REF:0000096|MGI:MGI:4834177 [ISO] UniProtKB:Q8WTP8) /// 0003676 // nuclei…	apoptosis enhancing nuclease	2700083B06Rik|Isg20l1	protein	taxon:10090	20191229	UniProt			1457	37.0092	1743	35.8322	986	36.1009
Phf21b	15	complement(84785381..84856049)	ENSMUSG00000016624	3.37148	1.43044	0.516462	0.00173388	0.0224506	1	2.17549	1.34024	0.422489	0.0263669	0.0975543	1	2.30059	-1.48927	-0.574607	0.0010663	0.0106931	1	3.37148	-1.56032	-0.64184	6.01456e-06	0.000164778	0.112214	Phf21b	MGI	MGI:2443812	Phf21b				0046872 // metal ion binding (GO_REF:0000004|MGI:MGI:1354194 [IEA] UniProtKB-KW:KW-0479)	PHD finger protein 21B	A730032D07Rik	protein	taxon:10090	20191229	UniProt			175	6.37944	202	5.95967	169	8.88019
Zbtb2	10	complement(4367075..4388108)	ENSMUSG00000075327	7.86395	1.43023	0.51625	0.00102431	0.0153464	1	6.15422	1.65287	0.724969	1.48185e-07	3.46137e-06	0.00276218	5.3063	-1.50548	-0.590228	0.000180367	0.00245256	1	7.86395	-1.28399	-0.360637	0.00123593	0.0124773	1	Zbtb2	MGI	MGI:2685949	Zbtb2		0000122 // negative regulation of transcription from RNA polymerase II promoter (GO_REF:0000096|MGI:MGI:4834177 [ISO] UniProtKB:Q8N680)	0005575 // cellular_component (GO_REF:0000015|MGI:MGI:2156816 [ND])	0000978 // RNA polymerase II core promoter proximal region sequence-specific DNA binding (GO_REF:0000096|MGI:MGI:4834177 [ISO] UniProtKB:Q8N680) /// 0001227 // transcriptional repressor activity, RNA polymerase II transcription regulatory region sequence-specific binding (GO_REF:0000096|MGI:MGI:4834177 [ISO] UniProtKB:Q8N680)	zinc finger and BTB domain containing 2	LOC381990	protein	taxon:10090	20170430	MGI			422	17.2755	410	13.584	306	18.0564
Nup43	10	7667503..7678881	ENSMUSG00000040034	7.49928	1.42936	0.515373	0.00475995	0.0464529	1	5.75811	1.5905	0.669484	0.00155135	0.0102996	1	5.0308	-1.45616	-0.542167	0.0135993	0.076805	1	7.49928	-1.29316	-0.370903	0.046422	0.181914	1	Nup43	MGI	MGI:1917162	Nup43		0015031 // protein transport (GO_REF:0000004|MGI:MGI:1354194 [IEA] UniProtKB-KW:KW-0653|UniProtKB-KW:KW-0811) /// 0007059 // chromosome segregation (GO_REF:0000004|MGI:MGI:1354194 [IEA] UniProtKB-KW:KW-0159) /// 0007049 // cell cycle (GO_REF:0000004|MGI:MGI:1354194 [IEA] UniProtKB-KW:KW-0131) /// 0051028 // mRNA transport (GO_REF:0000004|MGI:MGI:1354194 [IEA] UniProtKB-KW:KW-0509) /// 0051301 // …	0005643 // nuclear pore (GO_REF:0000004|MGI:MGI:1354194 [IEA] UniProtKB-KW:KW-0906) /// 0031080 // nuclear pore outer ring (GO_REF:0000096|MGI:MGI:4834177 [ISO] UniProtKB:Q8NFH3) /// 0005694 // chromosome (GO_REF:0000004|MGI:MGI:1354194 [IEA] UniProtKB-KW:KW-0158) /// 0005634 // nucleus (GO_REF:0000004|MGI:MGI:1354194 [IEA] UniProtKB-KW:KW-0539) /// 0031080 // nuclear pore outer ring (PMID:218736…	0003674 // molecular_function (GO_REF:0000015|MGI:MGI:2156816 [ND])	nucleoporin 43	2610016K01Rik|2610529I12Rik|43kDa|p42	protein	taxon:10090	20191229	UniProt			144	15.3562	161	13.8955	111	17.0623
Pstk	7	131371141..131394482	ENSMUSG00000063179	6.77248	1.42753	0.513521	0.00273954	0.0311936	1	6.98173	1.28967	0.367006	0.0276887	0.101259	1	5.05039	1.12687	0.172327	0.331209	0.605344	1	6.98173	1.03445	0.0488696	0.752182	0.876891	1	Pstk	MGI	MGI:2685945	Pstk		0001514 // selenocysteine incorporation (MGI:MGI:3052620|PMID:15317934 [IDA]) /// 0006412 // translation (GO_REF:0000004|MGI:MGI:1354194 [IEA] UniProtKB-KW:KW-0648)	0005739 // mitochondrion (MGI:MGI:3852644|PMID:18614015 [HDA])	0005524 // ATP binding (GO_REF:0000004|MGI:MGI:1354194 [IEA] UniProtKB-KW:KW-0067) /// 0000049 // tRNA binding (PMID:21873635 [IBA] MGI:MGI:2685945|PANTHER:PTN000466790) /// 0000166 // nucleotide binding (GO_REF:0000004|MGI:MGI:1354194 [IEA] UniProtKB-KW:KW-0547) /// 0016740 // transferase activity (GO_REF:0000004|MGI:MGI:1354194 [IEA] UniProtKB-KW:KW-0808) /// 0000049 // tRNA binding (MGI:MGI:30…	phosphoseryl-tRNA kinase	5430423O14Rik|5730458D16Rik|LOC381976	protein	taxon:10090	20051209	MGI			161	15.0201	193	14.5724	86	11.5647
H3f3b	11	complement(116021912..116027962)	ENSMUSG00000016559	254.088	1.42704	0.513021	6.9838e-05	0.00195198	1	182.964	1.26704	0.341457	0.013389	0.0574521	1	171.04	-1.26104	-0.334609	0.0265352	0.123425	1	254.088	-1.39437	-0.479609	0.00126846	0.0127197	1	H3f3b	MGI	MGI:1101768	H3f3b		0031508 // pericentric heterochromatin assembly (MGI:MGI:5694896|PMID:26159997 [IGI] MGI:MGI:1097686) /// 0007286 // spermatid development (MGI:MGI:5661094|PMID:25675407 [IMP] MGI:MGI:5474378) /// 0001649 // osteoblast differentiation (MGI:MGI:5430686|PMID:22705305 [IGI] MGI:MGI:1097686|MGI:MGI:1913653|MGI:MGI:99430) /// 0035264 // multicellular organism growth (MGI:MGI:5661094|PMID:25675407 [IMP…	0005634 // nucleus (GO_REF:0000096|MGI:MGI:4834177 [ISO] UniProtKB:P84243) /// 0005634 // nucleus (MGI:MGI:5474379|PMID:23570311 [IDA]) /// 0032991 // macromolecular complex (GO_REF:0000096|MGI:MGI:4834177 [ISO] UniProtKB:P84243) /// 0000786 // nucleosome (GO_REF:0000096|MGI:MGI:4834177 [ISO] UniProtKB:P84243) /// 0000788 // nuclear nucleosome (GO_REF:0000096|MGI:MGI:4834177 [ISO] UniProtKB:P8424…	0000978 // RNA polymerase II core promoter proximal region sequence-specific DNA binding (GO_REF:0000096|MGI:MGI:4834177 [ISO] UniProtKB:P84243) /// 0000979 // RNA polymerase II core promoter sequence-specific DNA binding (GO_REF:0000096|MGI:MGI:4834177 [ISO] UniProtKB:P84243) /// 0031492 // nucleosomal DNA binding (GO_REF:0000096|MGI:MGI:4834177 [ISO] UniProtKB:P84243)	H3.3 histone B	9430068D06Rik|H3-3b|H3.3B	protein	taxon:10090	20140326	MGI			9064	494.445	12667	559.24	6546	514.713
Inip	4	complement(59769637..59801589)	ENSMUSG00000038544	8.67036	1.4268	0.512778	0.000384902	0.00734969	1	8.72789	1.56049	0.642001	1.16627e-08	3.48945e-07	0.000217393	5.829	-1.10997	-0.150524	0.30496	0.577244	1	8.72789	1.0039	0.00561813	0.964291	0.999087	1	Inip	MGI	MGI:1913459	Inip		0006974 // cellular response to DNA damage stimulus (GO_REF:0000096|MGI:MGI:4834177 [ISO] UniProtKB:Q9NRY2) /// 0010212 // response to ionizing radiation (GO_REF:0000096|MGI:MGI:4834177 [ISO] UniProtKB:Q9NRY2) /// 0006281 // DNA repair (GO_REF:0000096|MGI:MGI:4834177 [ISO] UniProtKB:Q9NRY2) /// 0006281 // DNA repair (PMID:21873635 [IBA] PANTHER:PTN001267643|UniProtKB:Q9NRY2)	0005634 // nucleus (GO_REF:0000096|MGI:MGI:4834177 [ISO] UniProtKB:Q9NRY2) /// 0070876 // SOSS complex (GO_REF:0000096|MGI:MGI:4834177 [ISO] UniProtKB:Q9NRY2) /// 0070876 // SOSS complex (PMID:21873635 [IBA] PANTHER:PTN001267643|UniProtKB:Q9NRY2) /// 0005654 // nucleoplasm (GO_REF:0000096|MGI:MGI:4834177 [ISO] UniProtKB:Q9NRY2) /// 0005654 // nucleoplasm (PMID:21873635 [IBA] PANTHER:PTN001267643|…	0003674 // molecular_function (GO_REF:0000015|MGI:MGI:2156816 [ND])	INTS3 and NABP interacting protein	1110054O05Rik|2610312O17Rik	protein	taxon:10090	20100209	MGI			467	18.8977	506	16.5718	311	18.1402
Fbxo2	4	148160621..148166424	ENSMUSG00000041556	9.06789	1.42559	0.511557	0.00214965	0.0262195	1	12.3002	1.11545	0.157627	0.315506	0.543836	1	10.3192	1.69901	0.764694	5.31381e-06	0.00012687	0.0980505	12.3002	1.35801	0.441496	0.00151696	0.0145886	1	Fbxo2	MGI	MGI:2446216	Fbxo2		0016567 // protein ubiquitination (MGI:MGI:4821082|PMID:12140560 [IDA]) /// 0006516 // glycoprotein catabolic process (MGI:MGI:4821082|PMID:12140560 [IDA]) /// 0031396 // regulation of protein ubiquitination (MGI:MGI:3576440|PMID:15809437 [IDA]) /// 0030433 // ER-associated ubiquitin-dependent protein catabolic process (PMID:21873635 [IBA] MGI:MGI:1354743|MGI:MGI:2446216|PANTHER:PTN000252369) ///…	0043231 // intracellular membrane-bounded organelle (GO_REF:0000004|MGI:MGI:1354194 [IEA] UniProtKB-KW:KW-0492) /// 0019005 // SCF ubiquitin ligase complex (MGI:MGI:4821082|PMID:12140560 [IDA]) /// 0005737 // cytoplasm (PMID:21873635 [IBA] MGI:MGI:1354743|MGI:MGI:2446216|PANTHER:PTN000252369|UniProtKB:Q6ZVX7|UniProtKB:Q9NRD1|UniProtKB:Q9UK22) /// 0005737 // cytoplasm (GO_REF:0000096|MGI:MGI:48341…	0061630 // ubiquitin protein ligase activity (PMID:21873635 [IBA] MGI:MGI:1354743|PANTHER:PTN000252369) /// 0005515 // protein binding (MGI:MGI:6092692|PMID:17389369 [IPI] UniProtKB:P61823|UniProtKB:P63208-1) /// 0030246 // carbohydrate binding (MGI:MGI:2679753|PMID:12939278 [IDA]) /// 0005515 // protein binding (MGI:MGI:3573989|PMID:15723043 [IDA]) /// 0001540 // beta-amyloid binding (MGI:MGI:87…	F-box protein 2	Fbs1|FBX2|NFB42|Prpl4	protein	taxon:10090	20040401	MGI			176	18.7396	237	20.4231	106	16.2684
Prkcsh	9	22002806..22014222	ENSMUSG00000003402	39.3456	1.42446	0.510413	8.77464e-07	5.57928e-05	0.0162357	35.8829	1.39556	0.480849	3.78547e-06	6.15716e-05	0.0705611	26.5879	-1.09757	-0.134317	0.200198	0.461527	1	39.3456	-1.09816	-0.135085	0.0553602	0.204404	1	Prkcsh	MGI	MGI:107877	Prkcsh		0001701 // in utero embryonic development (MGI:MGI:5441703|PMID:21685914 [IMP] MGI:MGI:5442302) /// 0010977 // negative regulation of neuron projection development (MGI:MGI:5427306|PMID:22337885 [IMP]) /// 0006491 // N-glycan processing (MGI:MGI:87827|PMID:9148925 [TAS]) /// 0006807 // nitrogen compound metabolic process (MGI:MGI:5441703|PMID:21685914 [IGI] UniProtKB:O08852) /// 0006491 // N-glyc…	0017177 // glucosidase II complex (MGI:MGI:87827|PMID:9148925 [IPI] UniProtKB:O08794) /// 0017177 // glucosidase II complex (GO_REF:0000096|MGI:MGI:4834177 [ISO] UniProtKB:P14314) /// 0005783 // endoplasmic reticulum (MGI:MGI:87827|PMID:9148925 [TAS]) /// 0005783 // endoplasmic reticulum (GO_REF:0000096|MGI:MGI:4834177 [ISO] UniProtKB:P14314) /// 0017177 // glucosidase II complex (MGI:MGI:6158858…	0046872 // metal ion binding (GO_REF:0000004|MGI:MGI:1354194 [IEA] UniProtKB-KW:KW-0479) /// 0051219 // phosphoprotein binding (GO_REF:0000096|MGI:MGI:4834177 [ISO] UniProtKB:P14314) /// 0044325 // ion channel binding (GO_REF:0000096|MGI:MGI:4834177 [ISO] UniProtKB:P14314) /// 0005515 // protein binding (MGI:MGI:6158858|PMID:27462106 [IPI] UniProtKB:Q8BHN3) /// 0005515 // protein binding (MGI:MGI…	protein kinase C substrate 80K-H	80K-H|hepatocystin	protein	taxon:10090	20121219	MGI			1492	84.1681	1624	74.1466	1062	86.3563
Dusp12	1	complement(170873498..170885540)	ENSMUSG00000026659	8.74254	1.42304	0.508976	9.30181e-06	0.00039933	0.172111	8.02457	1.60935	0.686476	4.19239e-09	1.39796e-07	7.81462e-05	5.89441	-1.2537	-0.326192	0.0425265	0.171364	1	8.74254	-1.08744	-0.120938	0.278885	0.552997	1	Dusp12	MGI	MGI:1890614	Dusp12		0033133 // positive regulation of glucokinase activity (GO_REF:0000096|MGI:MGI:4417868 [ISO] RGD:68375) /// 0016311 // dephosphorylation (GO_REF:0000096|MGI:MGI:4834177 [ISO] UniProtKB:Q9UNI6) /// 0033133 // positive regulation of glucokinase activity (PMID:21873635 [IBA] PANTHER:PTN000016702|RGD:68375) /// 0006470 // protein dephosphorylation (PMID:21873635 [IBA] PANTHER:PTN002228520|RGD:68375|S…	0005634 // nucleus (GO_REF:0000096|MGI:MGI:4834177 [ISO] UniProtKB:Q9UNI6) /// 0005654 // nucleoplasm (GO_REF:0000096|MGI:MGI:4834177 [ISO] UniProtKB:Q9UNI6) /// 0005737 // cytoplasm (GO_REF:0000096|MGI:MGI:4417868 [ISO] RGD:68375) /// 0005634 // nucleus (PMID:21873635 [IBA] FB:FBgn0031044|PANTHER:PTN002912042|SGD:S000001465|UniProtKB:Q9UNI6) /// 0005737 // cytoplasm (GO_REF:0000096|MGI:MGI:48341…	0016791 // phosphatase activity (GO_REF:0000096|MGI:MGI:4834177 [ISO] UniProtKB:Q9UNI6) /// 0008138 // protein tyrosine/serine/threonine phosphatase activity (PMID:21873635 [IBA] MGI:MGI:1890614|PANTHER:PTN002228520|UniProtKB:O77334) /// 0008138 // protein tyrosine/serine/threonine phosphatase activity (MGI:MGI:1927940|PMID:11130991 [ISS]) /// 0004721 // phosphoprotein phosphatase activity (GO_RE…	dual specificity phosphatase 12	1190004O14Rik|ESTM36|LMW-DSP4|mVH1|T-DSP4|VH1	protein	taxon:10090	20050217	MGI			378	18.8986	415	16.7924	257	18.5209
Zscan29	2	complement(121158273..121171125)	ENSMUSG00000050619	1.79586	1.42246	0.508391	0.000710956	0.0117357	1	1.78834	1.39336	0.478569	0.00224024	0.0139194	1	1.20841	-1.01409	-0.0201889	0.897091	0.961162	1	1.79586	-1.01595	-0.0228322	0.850087	0.931083	1																	187	3.69686	231	3.69599	130	3.70447
Zfp358	8	3493138..3497208	ENSMUSG00000047264	20.2088	1.42241	0.508335	2.18131e-06	0.000115647	0.0403608	14.2952	1.25319	0.325603	0.00290456	0.0172149	1	13.7049	-1.27303	-0.348268	0.00154715	0.0144738	1	20.2088	-1.41861	-0.504479	2.75705e-11	3.13648e-09	5.14383e-07																	789	44.0747	834	37.7055	551	44.3664
Hhipl1	12	108306270..108330869	ENSMUSG00000021260	3.02114	1.42086	0.506765	0.00513478	0.0490748	1	3.00345	1.62377	0.699348	9.7577e-05	0.00100101	1	2.04258	-1.17113	-0.2279	0.284476	0.561106	1	3.02114	-1.00579	-0.00832196	0.959791	0.996262	1	Hhipl1	MGI	MGI:1919265	Hhipl1		0008150 // biological_process (GO_REF:0000015|MGI:MGI:2156816 [ND])	0016020 // membrane (GO_REF:0000002|MGI:MGI:2152098 [IEA] InterPro:IPR001190|InterPro:IPR017448|InterPro:IPR036772) /// 0005576 // extracellular region (GO_REF:0000004|MGI:MGI:1354194 [IEA] UniProtKB-KW:KW-0964)	0003824 // catalytic activity (GO_REF:0000002|MGI:MGI:2152098 [IEA] InterPro:IPR011041) /// 0005044 // scavenger receptor activity (GO_REF:0000002|MGI:MGI:2152098 [IEA] InterPro:IPR001190)	hedgehog interacting protein-like 1	1600002O04Rik	protein	taxon:10090	20191229	UniProt			157	4.16138	358	7.67974	179	6.83882
Mettl23	11	116843278..116854263	ENSMUSG00000090266	13.7261	1.42044	0.506341	1.05506e-05	0.000444688	0.195218	12.8394	1.34478	0.427373	0.00020625	0.00189852	1	9.27138	-1.03984	-0.0563562	0.724295	0.863511	1	13.7261	-1.07793	-0.108264	0.332592	0.601433	1	Mettl23	MGI	MGI:1921569	Mettl23		0032259 // methylation (GO_REF:0000004|MGI:MGI:1354194 [IEA] UniProtKB-KW:KW-0489) /// 0050890 // cognition (GO_REF:0000096|MGI:MGI:4834177 [ISO] UniProtKB:Q86XA0) /// 0045944 // positive regulation of transcription from RNA polymerase II promoter (GO_REF:0000096|MGI:MGI:4834177 [ISO] UniProtKB:Q86XA0)	0005634 // nucleus (GO_REF:0000096|MGI:MGI:4834177 [ISO] UniProtKB:Q86XA0) /// 0016020 // membrane (GO_REF:0000004|MGI:MGI:1354194 [IEA] UniProtKB-KW:KW-0472) /// 0032991 // macromolecular complex (GO_REF:0000096|MGI:MGI:4834177 [ISO] UniProtKB:Q86XA0) /// 0016021 // integral component of membrane (GO_REF:0000004|MGI:MGI:1354194 [IEA] UniProtKB-KW:KW-0812) /// 0005737 // cytoplasm (GO_REF:0000096…	0008168 // methyltransferase activity (GO_REF:0000004|MGI:MGI:1354194 [IEA] UniProtKB-KW:KW-0489) /// 0031072 // heat shock protein binding (GO_REF:0000096|MGI:MGI:4834177 [ISO] UniProtKB:Q86XA0) /// 0016740 // transferase activity (GO_REF:0000004|MGI:MGI:1354194 [IEA] UniProtKB-KW:KW-0808) /// 0008134 // transcription factor binding (GO_REF:0000096|MGI:MGI:4834177 [ISO] UniProtKB:Q86XA0)	methyltransferase like 23	1110005A03Rik|1500035B17Rik|4933424L15Rik	protein	taxon:10090	20170525	MGI			365	29.0517	433	27.8928	246	28.2231
Lca5	9	complement(83390293..83441127)	ENSMUSG00000032258	3.81455	1.4204	0.506297	0.000536171	0.00951177	1	2.86926	1.42942	0.515434	0.000374976	0.00315129	1	2.57495	-1.37742	-0.461968	0.00248051	0.0209571	1	3.81455	-1.33752	-0.41956	0.00453841	0.034239	1	Lca5	MGI	MGI:1923032	Lca5		0045494 // photoreceptor cell maintenance (MGI:MGI:5050784|PMID:21606596 [IMP]) /// 0015031 // protein transport (GO_REF:0000004|MGI:MGI:1354194 [IEA] UniProtKB-KW:KW-0653) /// 0042073 // intraciliary transport (MGI:MGI:5050784|PMID:21606596 [IMP]) /// 0042073 // intraciliary transport (PMID:21873635 [IBA] MGI:MGI:1923032|PANTHER:PTN001047409)	0005929 // cilium (GO_REF:0000008|MGI:MGI:2154458 [ISO] UniProtKB:Q86VQ0) /// 0005856 // cytoskeleton (GO_REF:0000004|MGI:MGI:1354194 [IEA] UniProtKB-KW:KW-0206) /// 0032391 // photoreceptor connecting cilium (GO_REF:0000096|MGI:MGI:4417868 [ISO] RGD:1308555) /// 0005930 // axoneme (PMID:21873635 [IBA] FB:FBgn0036687|MGI:MGI:1923032|PANTHER:PTN001047409) /// 0005737 // cytoplasm (GO_REF:0000004|M…	0044877 // macromolecular complex binding (GO_REF:0000008|MGI:MGI:2154458 [ISO] UniProtKB:Q86VQ0)	Leber congenital amaurosis 5 (human)	4930431B11Rik|5730406O13Rik|ORF64	protein	taxon:10090	20191229	UniProt			289	7.3545	405	8.34136	216	7.92319
Snapc5	9	64179274..64183132	ENSMUSG00000032398	15.3161	1.41835	0.504217	0.0002971	0.00606759	1	15.2086	1.16088	0.215218	0.15372	0.347862	1	12.1592	1.19274	0.254278	0.128947	0.354657	1	15.3161	-1.00648	-0.00931705	0.947113	0.989212	1	Snapc5	MGI	MGI:1914282	Snapc5		0042796 // snRNA transcription from RNA polymerase III promoter (GO_REF:0000096|MGI:MGI:4834177 [ISO] UniProtKB:O75971) /// 0042795 // snRNA transcription from RNA polymerase II promoter (GO_REF:0000096|MGI:MGI:4834177 [ISO] UniProtKB:O75971) /// 0006366 // transcription from RNA polymerase II promoter (GO_REF:0000002|MGI:MGI:2152098 [IEA] InterPro:IPR029138) /// 0006384 // transcription initiati…	0005634 // nucleus (GO_REF:0000004|MGI:MGI:1354194 [IEA] UniProtKB-KW:KW-0539) /// 0005634 // nucleus (GO_REF:0000002|MGI:MGI:2152098 [IEA] InterPro:IPR029138) /// 0005654 // nucleoplasm (GO_REF:0000096|MGI:MGI:4834177 [ISO] UniProtKB:O75971) /// 0016604 // nuclear body (GO_REF:0000096|MGI:MGI:4834177 [ISO] UniProtKB:O75971) /// 0005730 // nucleolus (GO_REF:0000096|MGI:MGI:4834177 [ISO] UniProtKB…	0000995 // transcription factor activity, core RNA polymerase III binding (GO_REF:0000096|MGI:MGI:4834177 [ISO] UniProtKB:O75971) /// 0003700 // transcription factor activity, sequence-specific DNA binding (GO_REF:0000002|MGI:MGI:2152098 [IEA] InterPro:IPR029138) /// 0016251 // obsolete general RNA polymerase II transcription factor activity (GO_REF:0000096|MGI:MGI:4834177 [ISO] UniProtKB:O75971)	small nuclear RNA activating complex, polypeptide 5	2010103A03Rik	protein	taxon:10090	20191212	MGI			253	28.2544	372	33.6229	205	32.9997
Pllp	8	complement(94674894..94696278)	ENSMUSG00000031775	5.34342	1.41774	0.503597	0.00351487	0.0370997	1	8.2137	-1.05265	-0.0740292	0.609843	0.763855	1	8.07174	2.24966	1.1697	7.30083e-13	9.12035e-11	1.34715e-08	8.2137	1.5282	0.611835	3.35149e-07	1.40199e-05	0.00625288	Pllp	MGI	MGI:1915051	Pllp		0006811 // ion transport (GO_REF:0000096|MGI:MGI:4417868 [ISO] RGD:621478) /// 0042552 // myelination (PMID:21873635 [IBA] MGI:MGI:892970|PANTHER:PTN000512260|RGD:3037|RGD:621478)	0043218 // compact myelin (GO_REF:0000096|MGI:MGI:4417868 [ISO] RGD:621478) /// 0045121 // membrane raft (GO_REF:0000096|MGI:MGI:4417868 [ISO] RGD:621478) /// 0016020 // membrane (GO_REF:0000002|MGI:MGI:2152098 [IEA] InterPro:IPR008253) /// 0016021 // integral component of membrane (PMID:21873635 [IBA] PANTHER:PTN001103553|UniProtKB:Q9UBR5) /// 0016020 // membrane (GO_REF:0000004|MGI:MGI:1354194 …	0019911 // structural constituent of myelin sheath (PMID:21873635 [IBA] PANTHER:PTN000512260|RGD:3037|UniProtKB:P21145)	plasma membrane proteolipid	0610010I06Rik|plasmolipin|Tm4sf11	protein	taxon:10090	20050217	MGI			165	11.3424	222	12.3509	92	9.11589
Lpar1	4	complement(58435255..58553898)	ENSMUSG00000038668	2.42801	1.41659	0.502422	0.00111595	0.0164529	1	2.87034	1.37789	0.462462	0.00364619	0.0206769	1	1.91316	1.17172	0.228624	0.162613	0.409072	1	2.87034	1.16533	0.220737	0.0991853	0.302517	1	Lpar1	MGI	MGI:108429	Lpar1		0007186 // G-protein coupled receptor signaling pathway (MGI:MGI:84257|PMID:8922387 [IDA]) /// 0010977 // negative regulation of neuron projection development (GO_REF:0000096|MGI:MGI:4417868 [ISO] RGD:620563) /// 1904566 // cellular response to 1-oleoyl-sn-glycerol 3-phosphate (GO_REF:0000096|MGI:MGI:4417868 [ISO] RGD:620563) /// 0008360 // regulation of cell shape (MGI:MGI:84257|PMID:8922387 [ID…	0005886 // plasma membrane (GO_REF:0000096|MGI:MGI:4417868 [ISO] RGD:620563) /// 0043005 // neuron projection (GO_REF:0000096|MGI:MGI:4417868 [ISO] RGD:620563) /// 0005887 // integral component of plasma membrane (MGI:MGI:84257|PMID:8922387 [IDA]) /// 0030139 // endocytic vesicle (GO_REF:0000096|MGI:MGI:4834177 [ISO] UniProtKB:Q92633) /// 0016020 // membrane (GO_REF:0000004|MGI:MGI:1354194 [IEA] …	0035727 // lysophosphatidic acid binding (GO_REF:0000096|MGI:MGI:4834177 [ISO] UniProtKB:Q92633) /// 0070915 // lysophosphatidic acid receptor activity (GO_REF:0000096|MGI:MGI:4834177 [ISO] UniProtKB:Q92633) /// 0004930 // G-protein coupled receptor activity (GO_REF:0000002|MGI:MGI:2152098 [IEA] InterPro:IPR000276) /// 0004930 // G-protein coupled receptor activity (GO_REF:0000004|MGI:MGI:1354194…	lysophosphatidic acid receptor 1	Edg2|Gpcr26|Kdt2|LPA1|vzg-1	protein	taxon:10090	20080822	MGI			152	4.86017	191	4.94273	118	5.43852
Fbln2	6	91212455..91272540	ENSMUSG00000064080	4.01263	1.41571	0.501527	0.000761898	0.0123229	1	2.45214	1.37683	0.46135	0.00814067	0.0391088	1	2.73412	-1.64108	-0.714642	5.44995e-06	0.000129926	0.100562	4.01263	-1.65646	-0.728108	4.8943e-06	0.000139622	0.091313	Fbln2	MGI	MGI:95488	Fbln2		0010811 // positive regulation of cell-substrate adhesion (MGI:MGI:3807344|PMID:18757743 [IDA]) /// 0030198 // extracellular matrix organization (GO_REF:0000002|MGI:MGI:2152098 [IEA] InterPro:IPR037286) /// 0010811 // positive regulation of cell-substrate adhesion (PMID:21873635 [IBA] MGI:MGI:95488|PANTHER:PTN000621771)	0062023 /// 0005576 // extracellular region (GO_REF:0000004|MGI:MGI:1354194 [IEA] UniProtKB-KW:KW-0964) /// 0005576 // extracellular region (GO_REF:0000002|MGI:MGI:2152098 [IEA] InterPro:IPR000020)	0050840 // extracellular matrix binding (MGI:MGI:3807344|PMID:18757743 [IDA]) /// 0005201 // extracellular matrix structural constituent (MGI:MGI:6201834|PMID:22159717 [RCA]) /// 0005509 // calcium ion binding (GO_REF:0000002|MGI:MGI:2152098 [IEA] InterPro:IPR001881|InterPro:IPR018097) /// 0005515 // protein binding (MGI:MGI:2387502|PMID:12243745 [IPI] UniProtKB:O88322) /// 0050840 // extracellul…	fibulin 2	5730577E14Rik	protein	taxon:10090	20180725	BHF-UCL	occurs_in(EMAPA:32927)		274	7.32482	388	8.39468	244	9.40214
1700123O20Rik	14	54686216..54690741	ENSMUSG00000040822	16.6504	1.41532	0.50113	6.51429e-06	0.000295102	0.120534	15.1019	1.36658	0.450572	5.50594e-05	0.000615292	1	11.2889	-1.08756	-0.121097	0.426041	0.69336	1	16.6504	-1.10582	-0.145121	0.182472	0.436696	1	1700123O20Rik	MGI	MGI:1920893	1700123O20Rik		0008150 // biological_process (GO_REF:0000015|MGI:MGI:2156816 [ND])	0005829 // cytosol (GO_REF:0000096|MGI:MGI:4834177 [ISO] UniProtKB:Q9NWQ9) /// 0005739 // mitochondrion (GO_REF:0000096|MGI:MGI:4834177 [ISO] UniProtKB:Q9NWQ9)	0003674 // molecular_function (GO_REF:0000015|MGI:MGI:2156816 [ND])	RIKEN cDNA 1700123O20 gene		protein	taxon:10090	20100209	MGI			483	34.2318	590	33.8424	349	35.6532
Col6a1	10	complement(76708792..76726168)	ENSMUSG00000001119	5.85682	1.41526	0.501069	0.00217538	0.0263423	1	6.84841	1.21251	0.277993	0.0544767	0.168536	1	5.22189	1.33325	0.414943	0.0268381	0.124473	1	6.84841	1.16024	0.214428	0.0633636	0.223642	1	Col6a1	MGI	MGI:88459	Col6a1		0007155 // cell adhesion (GO_REF:0000004|MGI:MGI:1354194 [IEA] UniProtKB-KW:KW-0130) /// 0071230 // cellular response to amino acid stimulus (MGI:MGI:4833768|PMID:20548288 [IDA]) /// 0003429 // growth plate cartilage chondrocyte morphogenesis (PMID:21873635 [IBA] MGI:MGI:106591|PANTHER:PTN001523162)	0062023 /// 0042383 // sarcolemma (MGI:MGI:3665360|PMID:16810681 [IDA]) /// 0031012 // extracellular matrix (MGI:MGI:3665360|PMID:16810681 [IDA]) /// 0031012 // extracellular matrix (MGI:MGI:82649|PMID:8806434 [IDA]) /// 0005615 // extracellular space (MGI:MGI:5640941|PMID:24006456 [HDA]) /// 0005615 // extracellular space (PMID:21873635 [IBA] MGI:MGI:2684334|MGI:MGI:88461|MGI:MGI:96924|PANTHER:P…	0005518 // collagen binding (MGI:MGI:3806231|PMID:18400749 [ISO] UniProtKB:P12109) /// 0030020 // extracellular matrix structural constituent conferring tensile strength (MGI:MGI:6201834|PMID:22159717 [RCA]) /// 0048407 // platelet-derived growth factor binding (GO_REF:0000008|MGI:MGI:2154458 [ISO] UniProtKB:P12109) /// 0030020 // extracellular matrix structural constituent conferring tensile str…	collagen, type VI, alpha 1	Col6a-1	protein	taxon:10090	20190711	MGI			470	15.7209	355	9.61024	235	11.3302
Ntn3	17	complement(24203848..24209531)	ENSMUSG00000117406	3.65822	1.41506	0.500865	2.51919e-05	0.000887859	0.466126	3.72335	1.65208	0.724282	3.1311e-06	5.20176e-05	0.0583637	2.46212	-1.17348	-0.230798	0.118837	0.337558	1	3.72335	1.01454	0.0208294	0.883645	0.950375	1	Ntn3	MGI	MGI:1341188	Ntn3		0008045 // motor neuron axon guidance (PMID:21873635 [IBA] FB:FBgn0015773|FB:FBgn0015774|FB:FBgn0284408|PANTHER:PTN002471709|WB:WBGene00006746) /// 0007409 // axonogenesis (MGI:MGI:1339886|PMID:10381568 [TAS]) /// 0009887 // animal organ morphogenesis (PMID:21873635 [IBA] FB:FBgn0015774|FB:FBgn0034070|FB:FBgn0261800|FB:FBgn0267348|MGI:MGI:105088|MGI:MGI:105382|MGI:MGI:2446294|MGI:MGI:96257|MGI:MG…	0005794 // Golgi apparatus (MGI:MGI:1339886|PMID:10381568 [IDA]) /// 0005576 // extracellular region (MGI:MGI:1339886|PMID:10381568 [IDA]) /// 0005604 // basement membrane (PMID:21873635 [IBA] FB:FBgn0284408|MGI:MGI:105088|MGI:MGI:2146149|MGI:MGI:87961|MGI:MGI:99913|PANTHER:PTN002471709|RGD:2067|UniProtKB:O00468|WB:WBGene00006746)	0005102 // receptor binding (MGI:MGI:1338564|PMID:10366627 [IDA]) /// 0005102 // receptor binding (PMID:21873635 [IBA] MGI:MGI:1341188|PANTHER:PTN002576920) /// 0005102 // receptor binding (MGI:MGI:3521604|PMID:15520228 [IPI] UniProtKB:P97798)	netrin 3	Ntn2l|Ntn3	protein	taxon:10090	20000817	MGI			291	7.92134	339	7.46847	184	7.21961
Pcp4l1	1	complement(171173262..171196268)	ENSMUSG00000038370	19.2785	1.41473	0.500526	0.00069816	0.011565	1	33.0533	1.13602	0.183983	0.173216	0.377587	1	26.9613	2.08749	1.06177	9.90319e-14	1.48564e-11	1.82734e-09	33.0533	1.70501	0.769782	6.4293e-13	9.99596e-11	1.19951e-08	Pcp4l1	MGI	MGI:1913675	Pcp4l1		0008150 // biological_process (GO_REF:0000015|MGI:MGI:2156816 [ND])	0005575 // cellular_component (GO_REF:0000015|MGI:MGI:2156816 [ND])	0003674 // molecular_function (GO_REF:0000015|MGI:MGI:2156816 [ND])	Purkinje cell protein 4-like 1	1500036F01Rik	protein	taxon:10090	20051003	MGI			512	44.5248	508	35.7538	322	40.3625
Glb1l	1	complement(75198236..75210813)	ENSMUSG00000026200	3.13078	1.41461	0.500401	0.00260549	0.0300745	1	3.13184	1.30063	0.379209	0.0233538	0.0886588	1	2.19237	1.04016	0.0568023	0.766896	0.886639	1	3.13184	-1.02103	-0.0300317	0.855752	0.934327	1	Glb1l	MGI	MGI:1921827	Glb1l		0008152 // metabolic process (GO_REF:0000004|MGI:MGI:1354194 [IEA] UniProtKB-KW:KW-0326) /// 0005975 // carbohydrate metabolic process (GO_REF:0000002|MGI:MGI:2152098 [IEA] InterPro:IPR001944)	0005615 // extracellular space (MGI:MGI:5640941|PMID:24006456 [HDA]) /// 0005576 // extracellular region (GO_REF:0000004|MGI:MGI:1354194 [IEA] UniProtKB-KW:KW-0964) /// 0005773 // vacuole (PMID:21873635 [IBA] PANTHER:PTN000602923|UniProtKB:Q9SCV3)	0016787 // hydrolase activity (GO_REF:0000004|MGI:MGI:1354194 [IEA] UniProtKB-KW:KW-0378) /// 0004553 // hydrolase activity, hydrolyzing O-glycosyl compounds (GO_REF:0000002|MGI:MGI:2152098 [IEA] InterPro:IPR001944) /// 0004565 // beta-galactosidase activity (PMID:21873635 [IBA] MGI:MGI:88151|PANTHER:PTN000602923|RGD:1597145|TAIR:locus:2091496|TAIR:locus:2115310|TAIR:locus:2160649|TAIR:locus:2163…	galactosidase, beta 1-like	4833408P15Rik	protein	taxon:10090	20191229	UniProt			137	6.34306	177	6.63251	98	6.54027
Med22	2	complement(26905262..26910677)	ENSMUSG00000015776	17.8262	1.41336	0.499131	2.29983e-06	0.000120549	0.0425538	13.8063	1.20755	0.272087	0.0106092	0.0482564	1	12.0861	-1.12634	-0.171643	0.109509	0.320085	1	17.8262	-1.2966	-0.374731	3.10866e-07	1.30333e-05	0.00579983	Med22	MGI	MGI:98446	Med22		0006357 // regulation of transcription from RNA polymerase II promoter (GO_REF:0000002|MGI:MGI:2152098 [IEA] InterPro:IPR009332)	0005634 // nucleus (GO_REF:0000004|MGI:MGI:1354194 [IEA] UniProtKB-KW:KW-0539) /// 0016592 // mediator complex (PMID:21873635 [IBA] FB:FBgn0040339|PANTHER:PTN000277332|PomBase:SPAC29A4.07|TAIR:locus:2032920|UniProtKB:Q15528) /// 0016592 // mediator complex (MGI:MGI:3033544|PMID:14638676 [ISO] UniProtKB:Q15528)	0003712 // transcription cofactor activity (GO_REF:0000002|MGI:MGI:2152098 [IEA] InterPro:IPR009332)	mediator complex subunit 22	Surf5|Surf-5	protein	taxon:10090	20191229	UniProt			1013	38.4401	1194	36.6696	656	35.8815
Fam162a	16	complement(36043761..36071594)	ENSMUSG00000003955	34.1006	1.41302	0.498781	0.00201777	0.0249064	1	33.4972	1.36048	0.444115	0.00224609	0.0139372	1	23.1175	1.00223	0.00321393	0.983631	0.991059	1	34.1006	-1.02172	-0.0310028	0.778715	0.892194	1	Fam162a	MGI	MGI:1917436	Fam162a		0051402 // neuron apoptotic process (GO_REF:0000096|MGI:MGI:4417868 [ISO] RGD:1590883) /// 0006919 // activation of cysteine-type endopeptidase activity involved in apoptotic process (GO_REF:0000096|MGI:MGI:4834177 [ISO] UniProtKB:Q96A26) /// 0043065 // positive regulation of apoptotic process (MGI:MGI:5319611|PMID:17316997 [IDA]) /// 0051402 // neuron apoptotic process (MGI:MGI:5319617|PMID:1508…	0005739 // mitochondrion (MGI:MGI:3852644|PMID:18614015 [HDA]) /// 0016020 // membrane (GO_REF:0000004|MGI:MGI:1354194 [IEA] UniProtKB-KW:KW-0472) /// 0005739 // mitochondrion (GO_REF:0000096|MGI:MGI:4834177 [ISO] UniProtKB:Q96A26) /// 0016021 // integral component of membrane (GO_REF:0000004|MGI:MGI:1354194 [IEA] UniProtKB-KW:KW-0812) /// 0005829 // cytosol (GO_REF:0000096|MGI:MGI:4834177 [ISO] …	0003674 // molecular_function (GO_REF:0000015|MGI:MGI:2156816 [ND])	family with sequence similarity 162, member A	2310056P07Rik	protein	taxon:10090	20100209	MGI			367	65.2793	549	79.0329	263	67.4304
Asic4	1	75450436..75474343	ENSMUSG00000033007	6.94159	1.41234	0.498085	0.000155838	0.00364427	1	11.2044	1.29062	0.368067	0.000900097	0.00655127	1	8.0645	1.71669	0.779631	9.94787e-07	2.97984e-05	0.0183558	11.2044	1.61094	0.687907	6.60446e-10	5.60088e-08	1.23219e-05	Asic4	MGI	MGI:2652846	Asic4		0006814 // sodium ion transport (GO_REF:0000004|MGI:MGI:1354194 [IEA] UniProtKB-KW:KW-0739) /// 0006814 // sodium ion transport (GO_REF:0000002|MGI:MGI:2152098 [IEA] InterPro:IPR001873|InterPro:IPR020903) /// 0001662 // behavioral fear response (MGI:MGI:6108223|PMID:25828470 [IMP]) /// 0006811 // ion transport (GO_REF:0000004|MGI:MGI:1354194 [IEA] UniProtKB-KW:KW-0406)	0016020 // membrane (GO_REF:0000002|MGI:MGI:2152098 [IEA] InterPro:IPR001873|InterPro:IPR020903) /// 0016020 // membrane (GO_REF:0000004|MGI:MGI:1354194 [IEA] UniProtKB-KW:KW-0472) /// 0016021 // integral component of membrane (GO_REF:0000004|MGI:MGI:1354194 [IEA] UniProtKB-KW:KW-0812)	0005272 // sodium channel activity (GO_REF:0000004|MGI:MGI:1354194 [IEA] UniProtKB-KW:KW-0894) /// 0005272 // sodium channel activity (GO_REF:0000002|MGI:MGI:2152098 [IEA] InterPro:IPR001873|InterPro:IPR020903)	acid-sensing (proton-gated) ion channel family member 4	Accn4	protein	taxon:10090	20180308	MGI			292	14.6846	304	12.3731	236	17.1073
Twnk	19	45005663..45012762	ENSMUSG00000025209	6.9526	1.41225	0.497998	0.0011183	0.0164613	1	5.81238	1.34253	0.424953	0.000204336	0.00188369	1	4.76559	-1.16471	-0.21997	0.121186	0.341134	1	6.9526	-1.20084	-0.264047	0.0170235	0.090823	1	Twnk	MGI	MGI:2137410	Twnk		0034214 // protein hexamerization (GO_REF:0000096|MGI:MGI:4834177 [ISO] UniProtKB:Q96RR1) /// 0006260 // DNA replication (GO_REF:0000002|MGI:MGI:2152098 [IEA] InterPro:IPR007694) /// 0006260 // DNA replication (GO_REF:0000004|MGI:MGI:1354194 [IEA] UniProtKB-KW:KW-0235) /// 0006264 // mitochondrial DNA replication (MGI:MGI:3826298|PMID:18971204 [IMP]) /// 0006264 // mitochondrial DNA replication (…	0005739 // mitochondrion (MGI:MGI:3852644|PMID:18614015 [HDA]) /// 0042645 // mitochondrial nucleoid (GO_REF:0000096|MGI:MGI:4834177 [ISO] UniProtKB:Q96RR1) /// 0005739 // mitochondrion (MGI:MGI:2136707|PMID:11431692 [IDA]) /// 0005739 // mitochondrion (PMID:21873635 [IBA] FB:FBgn0032154|MGI:MGI:2137410|PANTHER:PTN000305615|RGD:1307884|UniProtKB:Q96RR1|dictyBase:DDB_G0288209) /// 0005739 // mitoc…	0002020 // protease binding (GO_REF:0000096|MGI:MGI:4834177 [ISO] UniProtKB:Q96RR1) /// 0016787 // hydrolase activity (GO_REF:0000004|MGI:MGI:1354194 [IEA] UniProtKB-KW:KW-0378) /// 0005524 // ATP binding (GO_REF:0000004|MGI:MGI:1354194 [IEA] UniProtKB-KW:KW-0067) /// 0042802 // identical protein binding (GO_REF:0000096|MGI:MGI:4834177 [ISO] UniProtKB:Q96RR1) /// 0000166 // nucleotide binding (GO…	twinkle mtDNA helicase	D19Ertd626e|Peo1|twinkle|Twinl	protein	taxon:10090	20191229	UniProt			415	14.1822	472	13.0546	338	16.6495
Otulin	15	complement(27542635..27630693)	ENSMUSG00000046034	14.4676	1.41124	0.496967	7.48964e-05	0.00205851	1	12.0785	1.23822	0.308262	0.00768674	0.0374688	1	9.82194	-1.08511	-0.117846	0.463823	0.706503	1	14.4676	-1.20882	-0.273598	0.0146221	0.0815558	1	Otulin	MGI	MGI:3577015	Otulin		1990108 // protein linear deubiquitination (GO_REF:0000096|MGI:MGI:4834177 [ISO] UniProtKB:Q96BN8) /// 0032088 // negative regulation of NF-kappaB transcription factor activity (PMID:21873635 [IBA] MGI:MGI:3577015|PANTHER:PTN002133460|UniProtKB:Q96BN8) /// 0001525 // angiogenesis (GO_REF:0000004|MGI:MGI:1354194 [IEA] UniProtKB-KW:KW-0037) /// 0006508 // proteolysis (GO_REF:0000004|MGI:MGI:1354194…	0005737 // cytoplasm (GO_REF:0000096|MGI:MGI:4834177 [ISO] UniProtKB:Q96BN8) /// 0071797 // LUBAC complex (PMID:21873635 [IBA] MGI:MGI:3577015|PANTHER:PTN002133423) /// 0005737 // cytoplasm (PMID:21873635 [IBA] MGI:MGI:3577015|PANTHER:PTN002133423|UniProtKB:Q96BN8|UniProtKB:Q9NUU6) /// 0071797 // LUBAC complex (MGI:MGI:5494328|PMID:23708998 [IDA]) /// 0005737 // cytoplasm (MGI:MGI:5494328|PMID:23…	0004843 // thiol-dependent ubiquitin-specific protease activity (MGI:MGI:6192867|PMID:29950720 [IDA]) /// 0004843 // thiol-dependent ubiquitin-specific protease activity (PMID:21873635 [IBA] MGI:MGI:3577015|PANTHER:PTN002133423|UniProtKB:Q96BN8) /// 0016787 // hydrolase activity (GO_REF:0000004|MGI:MGI:1354194 [IEA] UniProtKB-KW:KW-0378) /// 0004843 // thiol-dependent ubiquitin-specific protease …	OTU deubiquitinase with linear linkage specificity	Fam105b|gumby|m3Sapc|m7-1Sapc	protein	taxon:10090	20191229	UniProt			388	31.4296	458	30.0261	246	28.7232
Col16a1	4	130047840..130099283	ENSMUSG00000040690	3.4095	1.40978	0.495469	0.00166401	0.0218984	1	4.01722	1.39216	0.477326	3.52427e-05	0.000420297	0.656925	2.64617	1.15037	0.202103	0.230436	0.499824	1	4.01722	1.16884	0.225075	0.110344	0.324151	1	Col16a1	MGI	MGI:1095396	Col16a1		0033622 // integrin activation (GO_REF:0000096|MGI:MGI:4834177 [ISO] UniProtKB:Q07092) /// 0098609 // cell-cell adhesion (PMID:21873635 [IBA] PANTHER:PTN001523650|UniProtKB:Q5TAT6) /// 0051894 // positive regulation of focal adhesion assembly (GO_REF:0000096|MGI:MGI:4834177 [ISO] UniProtKB:Q07092) /// 0071230 // cellular response to amino acid stimulus (MGI:MGI:4833768|PMID:20548288 [IDA]) /// 00…	0031012 // extracellular matrix (PMID:21873635 [IBA] MGI:MGI:88445|MGI:MGI:88446|MGI:MGI:88452|MGI:MGI:88453|MGI:MGI:88457|MGI:MGI:88467|PANTHER:PTN002513067|RGD:2372|RGD:2375|RGD:70922|RGD:71029|UniProtKB:A0A0G2K7A5|UniProtKB:P02461|UniProtKB:P20908|WB:WBGene00003169) /// 0062023 /// 0005615 // extracellular space (PMID:21873635 [IBA] MGI:MGI:88452|MGI:MGI:88468|PANTHER:PTN002513067|RGD:61817|RG…	0005178 // integrin binding (GO_REF:0000096|MGI:MGI:4834177 [ISO] UniProtKB:Q07092) /// 0030020 // extracellular matrix structural constituent conferring tensile strength (MGI:MGI:6201834|PMID:22159717 [RCA]) /// 0030020 // extracellular matrix structural constituent conferring tensile strength (MGI:MGI:6201853|PMID:28071719 [RCA]) /// 0008201 // heparin binding (PMID:21873635 [IBA] PANTHER:PTN00…	collagen, type XVI, alpha 1	2700007F12Rik|[a]1 (XVI) collagen|A530052M23Rik	protein	taxon:10090	20070328	MGI			301	7.42163	387	7.72271	170	6.04188
Abitram	4	56802345..56809601	ENSMUSG00000038827	7.72106	1.409	0.494676	7.51996e-06	0.000333673	0.139142	9.18785	1.51518	0.599494	3.87065e-08	1.02923e-06	0.000721489	5.58049	1.07657	0.106439	0.342641	0.616821	1	9.18785	1.17923	0.237841	0.026661	0.125608	1	Abitram	MGI	MGI:2677850	Abitram		0030833 // regulation of actin filament polymerization (MGI:MGI:5632379|PMID:24782708 [IMP]) /// 0051489 // regulation of filopodium assembly (MGI:MGI:5632379|PMID:24782708 [IMP]) /// 0048813 // dendrite morphogenesis (MGI:MGI:5632379|PMID:24782708 [IMP])	0032433 // filopodium tip (MGI:MGI:5632379|PMID:24782708 [IDA]) /// 0030426 // growth cone (MGI:MGI:5632379|PMID:24782708 [IDA]) /// 0030425 // dendrite (MGI:MGI:5574158|PMID:24349419 [IDA]) /// 0005634 // nucleus (MGI:MGI:5574158|PMID:24349419 [IDA]) /// 0005634 // nucleus (MGI:MGI:5828457|PMID:26013685 [IDA]) /// 0016607 // nuclear speck (MGI:MGI:5828457|PMID:26013685 [IDA]) /// 0016607 // nucl…	0051015 // actin filament binding (MGI:MGI:5632379|PMID:24782708 [IDA]) /// 0003785 // actin monomer binding (MGI:MGI:5632379|PMID:24782708 [IDA]) /// 0003779 // actin binding (GO_REF:0000004|MGI:MGI:1354194 [IEA] UniProtKB-KW:KW-0009)	actin binding transcription modulator	BC026590|Fam206a|simiate	protein	taxon:10090	20191229	UniProt			536	16.5296	610	15.2248	374	16.6249
Aebp1	11	5861947..5872088	ENSMUSG00000020473	4.27459	1.40885	0.494519	0.000781214	0.0125585	1	5.05235	1.27259	0.347766	0.0811265	0.224595	1	3.67485	1.27971	0.355815	0.0605784	0.218875	1	5.05235	1.17239	0.229454	0.180507	0.434148	1	Aebp1	MGI	MGI:1197012	Aebp1		0006355 // regulation of transcription, DNA-templated (MGI:MGI:84414|PMID:7477299 [IDA]) /// 0006518 // peptide metabolic process (PMID:21873635 [IBA] PANTHER:PTN000164240|RGD:2394) /// 1904026 // regulation of collagen fibril organization (GO_REF:0000096|MGI:MGI:4834177 [ISO] UniProtKB:Q8IUX7) /// 0016485 // protein processing (PMID:21873635 [IBA] PANTHER:PTN000164240|RGD:2394|WB:WBGene00001189)…	0005737 // cytoplasm (GO_REF:0000004|MGI:MGI:1354194 [IEA] UniProtKB-KW:KW-0963) /// 0005634 // nucleus (GO_REF:0000004|MGI:MGI:1354194 [IEA] UniProtKB-KW:KW-0539) /// 0005615 // extracellular space (MGI:MGI:5640941|PMID:24006456 [HDA]) /// 0005576 // extracellular region (GO_REF:0000004|MGI:MGI:1354194 [IEA] UniProtKB-KW:KW-0964) /// 0005615 // extracellular space (PMID:21873635 [IBA] MGI:MGI:19…	0003714 // transcription corepressor activity (MGI:MGI:84414|PMID:7477299 [IDA]) /// 0004181 // metallocarboxypeptidase activity (PMID:21873635 [IBA] FB:FBgn0004648|PANTHER:PTN000164240|UniProtKB:Q9M9H7) /// 0004180 // carboxypeptidase activity (MGI:MGI:84414|PMID:7477299 [IDA]) /// 0008270 // zinc ion binding (GO_REF:0000002|MGI:MGI:2152098 [IEA] InterPro:IPR000834) /// 0001227 // transcriptiona…	AE binding protein 1	ACLP	protein	taxon:10090	20140321	MGI			302	10.7046	306	8.77835	139	7.10183
Gm45902	2	complement(3504527..3512790)	ENSMUSG00000051396	3.0441	1.40795	0.493598	0.00100071	0.0150783	1	2.46555	1.52007	0.604133	0.000153953	0.00147769	1	2.08114	-1.37637	-0.460865	0.003321	0.026334	1	3.0441	-1.24677	-0.318198	0.0183496	0.0962733	1																	214	6.75131	224	5.71937	147	6.6847
Brms1	19	5041354..5049917	ENSMUSG00000080268	8.36042	1.40787	0.493509	0.00172716	0.0224295	1	5.89584	1.17676	0.234822	0.155285	0.350064	1	5.72085	-1.21709	-0.283431	0.0797736	0.262667	1	8.36042	-1.42919	-0.515195	0.000136168	0.00214025	1	Brms1	MGI	MGI:2388804	Brms1		0032088 // negative regulation of NF-kappaB transcription factor activity (GO_REF:0000096|MGI:MGI:4834177 [ISO] UniProtKB:Q9HCU9) /// 0090312 // positive regulation of protein deacetylation (GO_REF:0000096|MGI:MGI:4834177 [ISO] UniProtKB:Q9HCU9) /// 2000210 // positive regulation of anoikis (GO_REF:0000096|MGI:MGI:4834177 [ISO] UniProtKB:Q9HCU9) /// 0006915 // apoptotic process (GO_REF:0000004|MG…	0005634 // nucleus (GO_REF:0000096|MGI:MGI:4834177 [ISO] UniProtKB:Q9HCU9) /// 0005737 // cytoplasm (GO_REF:0000096|MGI:MGI:4834177 [ISO] UniProtKB:Q9HCU9) /// 0070822 // Sin3-type complex (PMID:21873635 [IBA] FB:FBgn0030434|FB:FBgn0031036|MGI:MGI:1919204|PANTHER:PTN001095090|PomBase:SPAC25B8.02|PomBase:SPBC21C3.02c|SGD:S000000011|SGD:S000001346)	0004407 // histone deacetylase activity (PMID:21873635 [IBA] PANTHER:PTN001095090|SGD:S000001346|UniProtKB:Q9H7L9) /// 0051059 // NF-kappaB binding (GO_REF:0000096|MGI:MGI:4834177 [ISO] UniProtKB:Q9HCU9) /// 0042826 // histone deacetylase binding (PMID:21873635 [IBA] MGI:MGI:1919204|PANTHER:PTN001095090) /// 0005515 // protein binding (MGI:MGI:2671672|PMID:12931191 [IPI] UniProtKB:P52792)	breast cancer metastasis-suppressor 1		protein	taxon:10090	20121024	MGI			209	18.9942	202	14.8577	144	18.8637
1110032A03Rik	9	complement(50762828..50775520)	ENSMUSG00000037971	8.92158	1.4072	0.492827	2.09085e-05	0.000761556	0.386871	10.17	1.36958	0.453736	6.45796e-05	0.000700338	1	6.84821	1.14077	0.190013	0.242614	0.515131	1	10.17	1.12903	0.175088	0.116012	0.333893	1	1110032A03Rik	MGI	MGI:1915971	1110032A03Rik		0008150 // biological_process (GO_REF:0000015|MGI:MGI:2156816 [ND])	0005634 // nucleus (GO_REF:0000002|MGI:MGI:2152098 [IEA] InterPro:IPR009524) /// 0005634 // nucleus (GO_REF:0000004|MGI:MGI:1354194 [IEA] UniProtKB-KW:KW-0539) /// 0005654 // nucleoplasm (GO_REF:0000096|MGI:MGI:4834177 [ISO] UniProtKB:Q9H5F2)	0003674 // molecular_function (GO_REF:0000015|MGI:MGI:2156816 [ND])	RIKEN cDNA 1110032A03 gene		protein	taxon:10090	20100209	MGI			316	17.4391	430	19.2058	239	19.0119
Tyw3	3	complement(154576431..154597104)	ENSMUSG00000047583	2.94751	1.40598	0.491576	0.000307158	0.00620453	1	2.87655	1.41126	0.496983	0.000547879	0.00435686	1	1.99083	-1.04552	-0.0642244	0.711346	0.856269	1	2.94751	-1.02224	-0.0317371	0.79095	0.899528	1	Tyw3	MGI	MGI:2445040	Tyw3		0032259 // methylation (GO_REF:0000004|MGI:MGI:1354194 [IEA] UniProtKB-KW:KW-0489) /// 0031591 // wybutosine biosynthetic process (PMID:21873635 [IBA] PANTHER:PTN000427820|SGD:S000003018) /// 0030488 // tRNA methylation (PMID:21873635 [IBA] PANTHER:PTN000582729|SGD:S000001112|SGD:S000003018|SGD:S000004464|UniProtKB:Q32P41|UniProtKB:Q58293) /// 0008033 // tRNA processing (GO_REF:0000004|MGI:MGI:13…	0005737 // cytoplasm (PMID:21873635 [IBA] PANTHER:PTN000582729|SGD:S000001112|TAIR:locus:2078386)	0008168 // methyltransferase activity (GO_REF:0000004|MGI:MGI:1354194 [IEA] UniProtKB-KW:KW-0489) /// 0008175 // tRNA methyltransferase activity (PMID:21873635 [IBA] PANTHER:PTN000582729|SGD:S000003018) /// 0016740 // transferase activity (GO_REF:0000004|MGI:MGI:1354194 [IEA] UniProtKB-KW:KW-0808)	tRNA-yW synthesizing protein 3 homolog (S. cerevisiae)	5230400J09Rik	protein	taxon:10090	20191229	UniProt			204	6.21839	255	6.29092	131	5.75585
Snrnp48	13	38204938..38227665	ENSMUSG00000021431	5.92828	1.40434	0.489893	0.00205279	0.025221	1	5.40729	1.25622	0.329087	0.0340641	0.118241	1	4.12965	-1.01773	-0.0253561	0.879573	0.952067	1	5.92828	-1.11666	-0.159192	0.268796	0.541628	1	Snrnp48	MGI	MGI:1915047	Snrnp48		0008380 // RNA splicing (GO_REF:0000004|MGI:MGI:1354194 [IEA] UniProtKB-KW:KW-0508) /// 0006397 // mRNA processing (GO_REF:0000004|MGI:MGI:1354194 [IEA] UniProtKB-KW:KW-0507) /// 0008150 // biological_process (GO_REF:0000015|MGI:MGI:2156816 [ND])	0005829 // cytosol (PMID:21873635 [IBA] PANTHER:PTN002328307|UniProtKB:Q6IEG0) /// 0005681 // spliceosomal complex (GO_REF:0000004|MGI:MGI:1354194 [IEA] UniProtKB-KW:KW-0747) /// 0005829 // cytosol (GO_REF:0000096|MGI:MGI:4834177 [ISO] UniProtKB:Q6IEG0) /// 0005654 // nucleoplasm (PMID:21873635 [IBA] PANTHER:PTN002328307|UniProtKB:Q6IEG0) /// 0005689 // U12-type spliceosomal complex (GO_REF:00000…	0046872 // metal ion binding (GO_REF:0000004|MGI:MGI:1354194 [IEA] UniProtKB-KW:KW-0479) /// 0003674 // molecular_function (GO_REF:0000015|MGI:MGI:2156816 [ND])	small nuclear ribonucleoprotein 48 (U11/U12)	1110050F08Rik|6530403A03Rik	protein	taxon:10090	20100209	MGI			174	13.2938	166	10.2644	132	14.5366
Cc2d1b	4	108619940..108634123	ENSMUSG00000028582	5.33027	1.40434	0.489892	3.89906e-05	0.00124602	0.721443	4.60608	1.31396	0.393923	0.00111802	0.00787299	1	3.65894	-1.12142	-0.165323	0.232495	0.502226	1	5.33027	-1.17555	-0.233331	0.0989957	0.302236	1	Cc2d1b	MGI	MGI:2443076	Cc2d1b		0000122 // negative regulation of transcription from RNA polymerase II promoter (PMID:21873635 [IBA] MGI:MGI:2384831|MGI:MGI:2443076|PANTHER:PTN000317389) /// 0000122 // negative regulation of transcription from RNA polymerase II promoter (MGI:MGI:5086065|PMID:21155902 [IDA])	0005634 // nucleus (GO_REF:0000008|MGI:MGI:2154458 [ISO] UniProtKB:Q5FVK6) /// 0043231 // intracellular membrane-bounded organelle (GO_REF:0000096|MGI:MGI:4834177 [ISO] UniProtKB:Q5T0F9) /// 0005634 // nucleus (PMID:21873635 [IBA] PANTHER:PTN000317389|RGD:1306108|RGD:1306630) /// 0005654 // nucleoplasm (GO_REF:0000096|MGI:MGI:4834177 [ISO] UniProtKB:Q5T0F9)	0000981 // RNA polymerase II transcription factor activity, sequence-specific DNA binding (PMID:21873635 [IBA] MGI:MGI:2384831|MGI:MGI:2443076|PANTHER:PTN000317389) /// 0000978 // RNA polymerase II core promoter proximal region sequence-specific DNA binding (MGI:MGI:5086065|PMID:21155902 [IDA]) /// 0001227 // transcriptional repressor activity, RNA polymerase II transcription regulatory region se…	coiled-coil and C2 domain containing 1B	A830039B04Rik|Freud2	protein	taxon:10090	20120320	MGI			281	11.4114	327	10.7475	196	11.4731
Utp23	15	51877429..51884614	ENSMUSG00000022313	4.15733	1.40403	0.489571	0.00129874	0.0184001	1	4.09709	1.39137	0.476504	0.00402258	0.0223556	1	2.83854	-1.02603	-0.0370737	0.821288	0.918227	1	4.15733	-1.01681	-0.0240473	0.842405	0.927393	1	Utp23	MGI	MGI:1925831	Utp23		0006364 // rRNA processing (GO_REF:0000004|MGI:MGI:1354194 [IEA] UniProtKB-KW:KW-0698) /// 0042254 // ribosome biogenesis (GO_REF:0000004|MGI:MGI:1354194 [IEA] UniProtKB-KW:KW-0690) /// 0000480 // endonucleolytic cleavage in 5'-ETS of tricistronic rRNA transcript (SSU-rRNA, 5.8S rRNA, LSU-rRNA) (MGI:MGI:5617283|PMID:25190460 [IMP])	0005730 // nucleolus (PMID:21873635 [IBA] PANTHER:PTN000275941|SGD:S000005530) /// 0005634 // nucleus (GO_REF:0000004|MGI:MGI:1354194 [IEA] UniProtKB-KW:KW-0539) /// 0032040 // small-subunit processome (PMID:21873635 [IBA] PANTHER:PTN000275941|SGD:S000005530)	0003730 // mRNA 3'-UTR binding (GO_REF:0000096|MGI:MGI:4834177 [ISO] UniProtKB:Q9BRU9) /// 0070181 // small ribosomal subunit rRNA binding (PMID:21873635 [IBA] PANTHER:PTN000275941|SGD:S000005530) /// 0048027 // mRNA 5'-UTR binding (GO_REF:0000096|MGI:MGI:4834177 [ISO] UniProtKB:Q9BRU9)	UTP23 small subunit processome component	1700010I21Rik|D530033C11Rik	protein	taxon:10090	20160226	MGI			196	8.98376	216	8.01276	138	9.11742
Ccdc134	15	82127922..82142203	ENSMUSG00000068114	5.67665	1.40388	0.489416	0.00134957	0.0189479	1	5.10907	1.59875	0.676941	3.03335e-05	0.000369312	0.565417	3.92271	-1.31109	-0.390768	0.015499	0.0842628	1	5.67665	-1.13002	-0.176347	0.148917	0.387707	1	Ccdc134	MGI	MGI:1923707	Ccdc134		0035162 // embryonic hemopoiesis (MGI:MGI:6112839|PMID:29115376 [IMP] MGI:MGI:6117856) /// 0001525 // angiogenesis (MGI:MGI:6112839|PMID:29115376 [IMP] MGI:MGI:6117856) /// 0021591 // ventricular system development (MGI:MGI:6112839|PMID:29115376 [IMP] MGI:MGI:6117856) /// 1990402 // embryonic liver development (MGI:MGI:6112839|PMID:29115376 [IMP] MGI:MGI:6117856) /// 0001890 // placenta developme…	0005737 // cytoplasm (GO_REF:0000004|MGI:MGI:1354194 [IEA] UniProtKB-KW:KW-0963) /// 0005634 // nucleus (GO_REF:0000004|MGI:MGI:1354194 [IEA] UniProtKB-KW:KW-0539) /// 0005576 // extracellular region (GO_REF:0000004|MGI:MGI:1354194 [IEA] UniProtKB-KW:KW-0964) /// 0005783 // endoplasmic reticulum (GO_REF:0000004|MGI:MGI:1354194 [IEA] UniProtKB-KW:KW-0256)	0003674 // molecular_function (GO_REF:0000015|MGI:MGI:2156816 [ND])	coiled-coil domain containing 134	2310042L06Rik	protein	taxon:10090	20191226	MGI			199	12.6464	207	10.6465	140	12.8242
Akr7a5	4	139310744..139318426	ENSMUSG00000028743	23.6058	1.40273	0.488239	0.000590973	0.0101814	1	22.4591	1.45676	0.54276	3.0513e-05	0.000371013	0.568762	16.1139	-1.11472	-0.156686	0.348092	0.622986	1	23.6058	-1.05507	-0.0773408	0.576638	0.770655	1	Akr7a5	MGI	MGI:107796	Akr7a5		0055114 // oxidation-reduction process (GO_REF:0000004|MGI:MGI:1354194 [IEA] UniProtKB-KW:KW-0560) /// 0044597 // daunorubicin metabolic process (GO_REF:0000096|MGI:MGI:4834177 [ISO] UniProtKB:O43488) /// 0044598 // doxorubicin metabolic process (GO_REF:0000096|MGI:MGI:4834177 [ISO] UniProtKB:O43488)	0005739 // mitochondrion (MGI:MGI:3852644|PMID:18614015 [HDA]) /// 0005737 // cytoplasm (GO_REF:0000096|MGI:MGI:4417868 [ISO] RGD:620311) /// 0005635 // nuclear envelope (GO_REF:0000096|MGI:MGI:4417868 [ISO] RGD:620311) /// 0005829 // cytosol (GO_REF:0000096|MGI:MGI:4834177 [ISO] UniProtKB:O43488) /// 0005739 // mitochondrion (MGI:MGI:2682130|PMID:14651853 [HDA]) /// 0005794 // Golgi apparatus (G…	0004032 // alditol:NADP+ 1-oxidoreductase activity (GO_REF:0000096|MGI:MGI:4417868 [ISO] RGD:620311) /// 0016491 // oxidoreductase activity (GO_REF:0000004|MGI:MGI:1354194 [IEA] UniProtKB-KW:KW-0560) /// 0019119 // phenanthrene-9,10-epoxide hydrolase activity (GO_REF:0000096|MGI:MGI:4834177 [ISO] UniProtKB:O43488)	aldo-keto reductase family 7, member A5 (aflatoxin aldehyde reductase)	0610025K21Rik|Afar	protein	taxon:10090	20050217	MGI			419	44.613	618	53.2553	325	49.8795
Adpgk	9	59291558..59324052	ENSMUSG00000025236	8.42896	1.40258	0.488079	2.86193e-05	0.000987953	0.529543	8.5018	1.60071	0.67871	8.39805e-06	0.00012326	0.15654	5.72277	-1.16005	-0.21419	0.145382	0.382134	1	8.5018	1.00068	0.000982564	0.993046	0.999087	1	Adpgk	MGI	MGI:1919391	Adpgk		0016310 // phosphorylation (GO_REF:0000004|MGI:MGI:1354194 [IEA] UniProtKB-KW:KW-0418) /// 0006096 // glycolytic process (GO_REF:0000004|MGI:MGI:1354194 [IEA] UniProtKB-KW:KW-0324) /// 0005975 // carbohydrate metabolic process (GO_REF:0000002|MGI:MGI:2152098 [IEA] InterPro:IPR007666) /// 0006006 // glucose metabolic process (MGI:MGI:5766439|PMID:26555263 [IDA]) /// 0006006 // glucose metabolic pr…	0005783 // endoplasmic reticulum (GO_REF:0000096|MGI:MGI:4834177 [ISO] UniProtKB:Q9BRR6) /// 0005576 // extracellular region (GO_REF:0000004|MGI:MGI:1354194 [IEA] UniProtKB-KW:KW-0964)	0016773 // phosphotransferase activity, alcohol group as acceptor (GO_REF:0000002|MGI:MGI:2152098 [IEA] InterPro:IPR007666) /// 0043843 // ADP-specific glucokinase activity (MGI:MGI:5766439|PMID:26555263 [ISO] UniProtKB:Q9BRR6) /// 0046872 // metal ion binding (GO_REF:0000004|MGI:MGI:1354194 [IEA] UniProtKB-KW:KW-0479) /// 0043843 // ADP-specific glucokinase activity (MGI:MGI:5766439|PMID:2655526…	ADP-dependent glucokinase	2610017G09Rik	protein	taxon:10090	20191229	UniProt			320	17.667	404	18.0518	211	16.7913
Foxj1	11	complement(116330704..116335399)	ENSMUSG00000034227	8.54442	1.40234	0.487836	0.00178082	0.0228348	1	7.66084	2.50441	1.32447	1.11022e-16	1.68248e-14	2.06946e-12	5.86413	-2.02981	-1.02135	2.17024e-08	9.83912e-07	0.000400452	8.54442	-1.11543	-0.157605	0.161678	0.404835	1	Foxj1	MGI	MGI:1347474	Foxj1		0030856 // regulation of epithelial cell differentiation (MGI:MGI:3628692|PMID:16574095 [IDA]) /// 0007368 // determination of left/right symmetry (MGI:MGI:5644076|PMID:25807483 [IMP]) /// 0044458 // motile cilium assembly (MGI:MGI:5316531|PMID:22357932 [IGI] MGI:MGI:3053002) /// 0032088 // negative regulation of NF-kappaB transcription factor activity (MGI:MGI:3589323|PMID:16002694 [IMP]) /// 00…	0005634 // nucleus (GO_REF:0000096|MGI:MGI:4834177 [ISO] UniProtKB:Q92949) /// 0005634 // nucleus (MGI:MGI:3710305|PMID:17383628 [IDA]) /// 0005634 // nucleus (MGI:MGI:86662|PMID:9096351 [IDA]) /// 0005634 // nucleus (MGI:MGI:3628692|PMID:16574095 [IDA]) /// 0005634 // nucleus (MGI:MGI:2683836|PMID:14625387 [IDA]) /// 0005634 // nucleus (MGI:MGI:2156148|PMID:11724907 [IDA])	0000976 // transcription regulatory region sequence-specific DNA binding (GO_REF:0000096|MGI:MGI:4834177 [ISO] UniProtKB:Q92949) /// 0001228 // transcriptional activator activity, RNA polymerase II transcription regulatory region sequence-specific binding (MGI:MGI:86662|PMID:9096351 [IDA]) /// 0001228 // transcriptional activator activity, RNA polymerase II transcription regulatory region sequenc…	forkhead box J1	FKHL-13|Hfh4|HFH-4	protein	taxon:10090	20080414	BHF-UCL			257	13.4369	449	18.9993	284	21.403
Ogg1	6	113326972..113335068	ENSMUSG00000030271	5.50316	1.40106	0.486515	0.0029113	0.0324351	1	4.71567	1.75268	0.809567	0.000128481	0.00127117	1	3.74436	-1.4803	-0.565892	0.00623323	0.0428236	1	5.50316	-1.15379	-0.206383	0.24133	0.509644	1	Ogg1	MGI	MGI:1097693	Ogg1		0006281 // DNA repair (MGI:MGI:3759387|PMID:12447686 [IMP] MGI:MGI:2386943) /// 0006284 // base-excision repair (MGI:MGI:1349233|PMID:10570187 [IMP] MGI:MGI:2386943) /// 0006355 // regulation of transcription, DNA-templated (GO_REF:0000096|MGI:MGI:4834177 [ISO] UniProtKB:O15527) /// 0032355 // response to estradiol (GO_REF:0000096|MGI:MGI:4417868 [ISO] RGD:621168) /// 1901291 // negative regulati…	0005634 // nucleus (GO_REF:0000096|MGI:MGI:4417868 [ISO] RGD:621168) /// 0005634 // nucleus (MGI:MGI:1347747|PMID:10557315 [IMP] MGI:MGI:2386943) /// 0005739 // mitochondrion (MGI:MGI:3852644|PMID:18614015 [HDA]) /// 0005634 // nucleus (PMID:21873635 [IBA] MGI:MGI:1097693|PANTHER:PTN000028426|RGD:621168|SGD:S000004525|UniProtKB:O15527|UniProtKB:Q584D9) /// 0016363 // nuclear matrix (GO_REF:000009…	0032357 // oxidized purine DNA binding (GO_REF:0000096|MGI:MGI:4834177 [ISO] UniProtKB:O15527) /// 0003677 // DNA binding (MGI:MGI:4353988|PMID:19506022 [ISO] UniProtKB:O08760) /// 0016787 // hydrolase activity (GO_REF:0000004|MGI:MGI:1354194 [IEA] UniProtKB-KW:KW-0378) /// 0008534 // oxidized purine nucleobase lesion DNA N-glycosylase activity (GO_REF:0000096|MGI:MGI:4417868 [ISO] RGD:621168) //…	8-oxoguanine DNA-glycosylase 1	Mmh	protein	taxon:10090	20030430	MGI			132	11.0922	178	12.1057	92	11.1435
Cox18	5	complement(90214724..90224001)	ENSMUSG00000035505	8.45297	1.40079	0.486239	0.00285649	0.0321298	1	10.0043	1.32843	0.409719	0.00205536	0.0129314	1	6.98294	1.22548	0.29335	0.0843578	0.27226	1	10.0043	1.17542	0.233176	0.0539103	0.200799	1	Cox18	MGI	MGI:2448532	Cox18		0051204 // protein insertion into mitochondrial membrane (GO_REF:0000096|MGI:MGI:4834177 [ISO] UniProtKB:Q8N8Q8) /// 0032979 // protein insertion into mitochondrial membrane from inner side (GO_REF:0000096|MGI:MGI:4834177 [ISO] UniProtKB:Q8N8Q8) /// 0033617 // mitochondrial respiratory chain complex IV assembly (PMID:21873635 [IBA] PANTHER:PTN000276806|PomBase:SPCC1442.15c|UniProtKB:Q8N8Q8) /// 0…	0005739 // mitochondrion (MGI:MGI:3852644|PMID:18614015 [HDA]) /// 0016021 // integral component of membrane (GO_REF:0000002|MGI:MGI:2152098 [IEA] InterPro:IPR001708) /// 0031305 // integral component of mitochondrial inner membrane (GO_REF:0000096|MGI:MGI:4834177 [ISO] UniProtKB:Q8N8Q8) /// 0005743 // mitochondrial inner membrane (GO_REF:0000004|MGI:MGI:1354194 [IEA] UniProtKB-KW:KW-0999) /// 00…	0032977 // membrane insertase activity (GO_REF:0000096|MGI:MGI:4834177 [ISO] UniProtKB:Q8N8Q8) /// 0032977 // membrane insertase activity (PMID:21873635 [IBA] PANTHER:PTN000276804|PomBase:SPCC1442.15c|SGD:S000000956|SGD:S000003294|UniProtKB:P25714|UniProtKB:Q8N8Q8)	cytochrome c oxidase assembly protein 18		protein	taxon:10090	20090923	MGI			154	15.7608	239	19.7963	115	16.9647
Cenpx	11	complement(120710942..120713738)	ENSMUSG00000025144	21.2605	1.40063	0.486077	0.000735109	0.0119733	1	15.7332	1.20361	0.267371	0.0260638	0.0967979	1	14.5334	-1.18964	-0.250529	0.0917567	0.287941	1	21.2605	-1.35937	-0.442943	0.00213737	0.0190616	1	Cenpx	MGI	MGI:894324	Cenpx		0000712 // resolution of meiotic recombination intermediates (PMID:21873635 [IBA] PANTHER:PTN002010747|PomBase:SPCC576.12c|UniProtKB:A8MT69) /// 0006281 // DNA repair (GO_REF:0000004|MGI:MGI:1354194 [IEA] UniProtKB-KW:KW-0234) /// 0007049 // cell cycle (GO_REF:0000004|MGI:MGI:1354194 [IEA] UniProtKB-KW:KW-0131) /// 0031297 // replication fork processing (GO_REF:0000096|MGI:MGI:4834177 [ISO] UniPr…	0071821 // FANCM-MHF complex (GO_REF:0000096|MGI:MGI:4834177 [ISO] UniProtKB:A8MT69) /// 0071821 // FANCM-MHF complex (PMID:21873635 [IBA] PANTHER:PTN002010747|PomBase:SPCC576.12c|SGD:S000028520|UniProtKB:A8MT69) /// 0005694 // chromosome (GO_REF:0000004|MGI:MGI:1354194 [IEA] UniProtKB-KW:KW-0158) /// 0005634 // nucleus (GO_REF:0000004|MGI:MGI:1354194 [IEA] UniProtKB-KW:KW-0539) /// 0043240 // Fa…	0003677 // DNA binding (GO_REF:0000096|MGI:MGI:4834177 [ISO] UniProtKB:A8MT69) /// 0003690 // double-stranded DNA binding (GO_REF:0000096|MGI:MGI:4834177 [ISO] UniProtKB:A8MT69)	centromere protein X	Stra13	protein	taxon:10090	20110831	MGI			294	41.7382	422	48.487	210	42.9731
Cep44	8	complement(56531522..56551047)	ENSMUSG00000038215	4.43936	1.40031	0.485742	0.00186327	0.023549	1	4.36202	1.37942	0.464064	0.009115	0.0428941	1	3.06775	-1.02904	-0.0413005	0.835366	0.92672	1	4.43936	-1.03782	-0.0535612	0.741489	0.870608	1	Cep44	MGI	MGI:3525111	Cep44		0008150 // biological_process (GO_REF:0000015|MGI:MGI:2156816 [ND])	0005856 // cytoskeleton (GO_REF:0000004|MGI:MGI:1354194 [IEA] UniProtKB-KW:KW-0206) /// 0000922 // spindle pole (GO_REF:0000096|MGI:MGI:4834177 [ISO] UniProtKB:Q9C0F1) /// 0005737 // cytoplasm (GO_REF:0000004|MGI:MGI:1354194 [IEA] UniProtKB-KW:KW-0963) /// 0005813 // centrosome (GO_REF:0000096|MGI:MGI:4834177 [ISO] UniProtKB:Q9C0F1) /// 0005813 // centrosome (PMID:21873635 [IBA] PANTHER:PTN001266…	0003674 // molecular_function (GO_REF:0000015|MGI:MGI:2156816 [ND])	centrosomal protein 44	4933440G23Rik|BC088983	protein	taxon:10090	20110518	MGI			146	9.31275	167	8.6212	112	10.2976
Abca1	4	complement(53030787..53159895)	ENSMUSG00000015243	7.47678	1.40024	0.485671	3.5055e-06	0.00017114	0.0648622	10.9531	1.73225	0.79265	1.95399e-14	1.93736e-12	3.64224e-10	5.82318	1.15756	0.211089	0.0450447	0.17806	1	10.9531	1.45723	0.543224	1.3096e-07	6.07791e-06	0.00244332	Abca1	MGI	MGI:99607	Abca1		0034380 // high-density lipoprotein particle assembly (GO_REF:0000096|MGI:MGI:4834177 [ISO] UniProtKB:O95477) /// 0043691 // reverse cholesterol transport (MGI:MGI:3720273|PMID:17657311 [IMP]) /// 0060155 // platelet dense granule organization (GO_REF:0000096|MGI:MGI:4834177 [ISO] UniProtKB:O95477) /// 0016197 // endosomal transport (GO_REF:0000096|MGI:MGI:4834177 [ISO] UniProtKB:O95477) /// 0042…	0030139 // endocytic vesicle (GO_REF:0000096|MGI:MGI:4834177 [ISO] UniProtKB:O95477) /// 0005887 // integral component of plasma membrane (GO_REF:0000096|MGI:MGI:4834177 [ISO] UniProtKB:O95477) /// 0005886 // plasma membrane (MGI:MGI:3513719|PMID:15520449 [IDA]) /// 0005887 // integral component of plasma membrane (MGI:MGI:1860694|PMID:10878804 [IDA]) /// 0009897 // external side of plasma membra…	0034188 // apolipoprotein A-I receptor activity (GO_REF:0000096|MGI:MGI:4834177 [ISO] UniProtKB:O95477) /// 0034185 // apolipoprotein binding (GO_REF:0000096|MGI:MGI:4834177 [ISO] UniProtKB:O95477) /// 0005524 // ATP binding (GO_REF:0000096|MGI:MGI:4834177 [ISO] UniProtKB:O95477) /// 0016887 // ATPase activity (GO_REF:0000096|MGI:MGI:4834177 [ISO] UniProtKB:O95477) /// 0090554 // phosphatidylchol…	ATP-binding cassette, sub-family A (ABC1), member 1	ABC1	protein	taxon:10090	20191229	UniProt			1127	15.0611	1374	14.8609	901	17.3559
Shisa2	14	59625308..59631660	ENSMUSG00000044461	3.08116	1.4001	0.485532	0.00377272	0.0389546	1	1.9825	1.22728	0.295469	0.175934	0.379801	1	2.11793	-1.39828	-0.483655	0.0216541	0.107409	1	3.08116	-1.56981	-0.650591	0.000293917	0.00402477	1	Shisa2	MGI	MGI:2444716	Shisa2		0030178 // negative regulation of Wnt signaling pathway (MGI:MGI:3714676|PMID:17481602 [IDA]) /// 0040037 // negative regulation of fibroblast growth factor receptor signaling pathway (PMID:21873635 [IBA] MGI:MGI:2444716|PANTHER:PTN001264939) /// 0040037 // negative regulation of fibroblast growth factor receptor signaling pathway (MGI:MGI:3714676|PMID:17481602 [IDA]) /// 0007275 // multicellular…	0005783 // endoplasmic reticulum (PMID:21873635 [IBA] MGI:MGI:2444716|PANTHER:PTN001264939) /// 0016020 // membrane (GO_REF:0000004|MGI:MGI:1354194 [IEA] UniProtKB-KW:KW-0472) /// 0005783 // endoplasmic reticulum (MGI:MGI:3714676|PMID:17481602 [IDA]) /// 0016021 // integral component of membrane (GO_REF:0000004|MGI:MGI:1354194 [IEA] UniProtKB-KW:KW-0812)		shisa family member 2	9430059P22Rik|MAd2|mShisa|shisa|Tmem46	protein	taxon:10090	20160127	MGI			149	6.55141	161	5.72929	114	7.2251
Rhpn1	15	75704280..75715485	ENSMUSG00000022580	2.60705	1.39888	0.484277	0.00289757	0.0323755	1	2.23954	1.32944	0.410818	0.0419008	0.138162	1	1.81745	-1.12779	-0.173502	0.402401	0.672564	1	2.60705	-1.16465	-0.2199	0.18819	0.445002	1	Rhpn1	MGI	MGI:1098783	Rhpn1		0007165 // signal transduction (GO_REF:0000002|MGI:MGI:2152098 [IEA] InterPro:IPR011072)		0005515 // protein binding (MGI:MGI:87684|PMID:8571126 [IPI] UniProtKB:P97433)	rhophilin, Rho GTPase binding protein 1	Grbp|Rhophilin	protein	taxon:10090	20181108	MGI			130	5.17659	159	5.12417	112	6.42849
Nhlrc3	3	complement(53448583..53463332)	ENSMUSG00000042997	4.08609	1.39875	0.484141	0.000689226	0.011458	1	4.42156	1.66369	0.734389	4.76491e-07	9.9349e-06	0.0088818	2.7962	-1.12503	-0.169965	0.307377	0.579812	1	4.42156	1.07254	0.101033	0.369092	0.638256	1	Nhlrc3	MGI	MGI:2444520	Nhlrc3		0043161 // proteasome-mediated ubiquitin-dependent protein catabolic process (PMID:21873635 [IBA] MGI:MGI:2145264|PANTHER:PTN001188366|UniProtKB:Q6VVB1) /// 0000209 // protein polyubiquitination (PMID:21873635 [IBA] PANTHER:PTN001188366|UniProtKB:Q6VVB1)		0061630 // ubiquitin protein ligase activity (PMID:21873635 [IBA] MGI:MGI:1860040|MGI:MGI:1933163|MGI:MGI:2145264|MGI:MGI:2685973|PANTHER:PTN001188366)	NHL repeat-containing protein 3	UniProtKB:Q8CCH2|PTN000647802	protein	taxon:10090	20170420	GO_Central			293	7.96156	424	9.32443	213	8.34259
Uimc1	13	complement(55027880..55100300)	ENSMUSG00000025878	4.80121	1.39857	0.483955	0.00185676	0.0235254	1	4.61515	1.46826	0.554111	0.00024091	0.00216935	1	3.31994	-1.11911	-0.162346	0.3516	0.625067	1	4.80121	-1.04835	-0.068122	0.640328	0.806928	1	Uimc1	MGI	MGI:103185	Uimc1		0045892 // negative regulation of transcription, DNA-templated (MGI:MGI:3693399|PMID:12080054 [ISS] UniProtKB:Q96RL1) /// 0006325 // chromatin organization (GO_REF:0000004|MGI:MGI:1354194 [IEA] UniProtKB-KW:KW-0156) /// 0072425 // signal transduction involved in G2 DNA damage checkpoint (GO_REF:0000096|MGI:MGI:4834177 [ISO] UniProtKB:Q96RL1) /// 0070537 // histone H2A K63-linked deubiquitination …	0070531 // BRCA1-A complex (GO_REF:0000096|MGI:MGI:4834177 [ISO] UniProtKB:Q96RL1) /// 0005654 // nucleoplasm (GO_REF:0000096|MGI:MGI:4834177 [ISO] UniProtKB:Q96RL1) /// 0005634 // nucleus (GO_REF:0000096|MGI:MGI:4834177 [ISO] UniProtKB:Q96RL1) /// 0005634 // nucleus (MGI:MGI:3693399|PMID:12080054 [ISS] UniProtKB:Q96RL1) /// 0070531 // BRCA1-A complex (PMID:21873635 [IBA] PANTHER:PTN001439928|Uni…	0046872 // metal ion binding (GO_REF:0000004|MGI:MGI:1354194 [IEA] UniProtKB-KW:KW-0479) /// 0042393 // histone binding (PMID:21873635 [IBA] PANTHER:PTN001439928|UniProtKB:Q96RL1) /// 0042393 // histone binding (GO_REF:0000096|MGI:MGI:4834177 [ISO] UniProtKB:Q96RL1) /// 0070530 // K63-linked polyubiquitin binding (GO_REF:0000096|MGI:MGI:4834177 [ISO] UniProtKB:Q96RL1) /// 0070530 // K63-linked po…	ubiquitin interaction motif containing 1	9430016E08Rik|D330018D10Rik|D630032M02Rik|Rxrip110	protein	taxon:10090	20061114	MGI			203	9.46918	252	9.51356	172	11.5647
Mthfsd	8	complement(121091628..121108392)	ENSMUSG00000031816	2.90045	1.39797	0.483331	0.00136619	0.019107	1	2.72533	1.39851	0.483894	2.26851e-05	0.000289227	0.42285	2.00387	-1.10033	-0.13794	0.238084	0.509467	1	2.90045	-1.07583	-0.105452	0.340935	0.609711	1	Mthfsd	MGI	MGI:2679252	Mthfsd			0005737 // cytoplasm (PMID:21873635 [IBA] FB:FBgn0263594|PANTHER:PTN000314151)	0003676 // nucleic acid binding (GO_REF:0000002|MGI:MGI:2152098 [IEA] InterPro:IPR000504|InterPro:IPR035979) /// 0003723 // RNA binding (GO_REF:0000004|MGI:MGI:1354194 [IEA] UniProtKB-KW:KW-0694)	methenyltetrahydrofolate synthetase domain containing		protein	taxon:10090	20191229	UniProt			420	6.43274	452	5.60288	290	6.40229
Ddx51	5	110653451..110660496	ENSMUSG00000029504	4.90881	1.39763	0.48298	2.56332e-05	0.000901694	0.474291	4.86453	1.45319	0.539222	2.75178e-06	4.63773e-05	0.0512932	3.38767	-1.08158	-0.113137	0.47652	0.706503	1	4.90881	-1.02103	-0.0300247	0.787509	0.897803	1	Ddx51	MGI	MGI:1916913	Ddx51		0006364 // rRNA processing (GO_REF:0000004|MGI:MGI:1354194 [IEA] UniProtKB-KW:KW-0698) /// 0042254 // ribosome biogenesis (GO_REF:0000004|MGI:MGI:1354194 [IEA] UniProtKB-KW:KW-0690)	0005634 // nucleus (PMID:21873635 [IBA] PANTHER:PTN002772613|SGD:S000005321)	0016787 // hydrolase activity (GO_REF:0000004|MGI:MGI:1354194 [IEA] UniProtKB-KW:KW-0378) /// 0003676 // nucleic acid binding (GO_REF:0000002|MGI:MGI:2152098 [IEA] InterPro:IPR011545) /// 0004386 // helicase activity (GO_REF:0000004|MGI:MGI:1354194 [IEA] UniProtKB-KW:KW-0347) /// 0005524 // ATP binding (GO_REF:0000004|MGI:MGI:1354194 [IEA] UniProtKB-KW:KW-0067) /// 0005524 // ATP binding (GO_REF:…	DEAD (Asp-Glu-Ala-Asp) box polypeptide 51	2310061O04Rik	protein	taxon:10090	20191229	UniProt			361	10.2162	428	9.8028	273	11.1361
Dguok	6	complement(83480217..83506969)	ENSMUSG00000014554	7.01876	1.39746	0.482806	0.00106844	0.0158407	1	6.06933	1.25501	0.327695	0.0517312	0.162279	1	4.76544	-1.05414	-0.0760615	0.679512	0.835946	1	7.01876	-1.16345	-0.218412	0.069005	0.237445	1	Dguok	MGI	MGI:1351602	Dguok		0046070 // dGTP metabolic process (MGI:MGI:49028|PMID:1664183 [IDA]) /// 0006468 // protein phosphorylation (MGI:MGI:1343573|PMID:10455141 [IDA]) /// 0006139 // nucleobase-containing compound metabolic process (MGI:MGI:1343573|PMID:10455141 [TAS]) /// 0046070 // dGTP metabolic process (MGI:MGI:69194|PMID:7918681 [IDA]) /// 0010977 // negative regulation of neuron projection development (GO_REF:00…	0005739 // mitochondrion (MGI:MGI:3852644|PMID:18614015 [HDA]) /// 0005737 // cytoplasm (MGI:MGI:1343573|PMID:10455141 [IDA]) /// 0005829 // cytosol (MGI:MGI:69194|PMID:7918681 [IDA]) /// 0005737 // cytoplasm (PMID:21873635 [IBA] FB:FBgn0022338|MGI:MGI:1351602|MGI:MGI:1913266|PANTHER:PTN000053758|RGD:1309279|RGD:620667|UniProtKB:O95299) /// 0005739 // mitochondrion (MGI:MGI:1343573|PMID:10455141 …	0005524 // ATP binding (GO_REF:0000004|MGI:MGI:1354194 [IEA] UniProtKB-KW:KW-0067) /// 0004138 // deoxyguanosine kinase activity (MGI:MGI:49028|PMID:1664183 [IDA]) /// 0016301 // kinase activity (GO_REF:0000004|MGI:MGI:1354194 [IEA] UniProtKB-KW:KW-0418) /// 0019136 // deoxynucleoside kinase activity (PMID:21873635 [IBA] FB:FBgn0022338|MGI:MGI:1351602|PANTHER:PTN000053758|RGD:1309279|RGD:620667|T…	deoxyguanosine kinase	dGK	protein	taxon:10090	20191229	UniProt			233	16.1545	265	14.87	127	12.6921
Tsen54	11	115814724..115823094	ENSMUSG00000020781	4.77409	1.39727	0.48261	0.000609028	0.0104052	1	3.30333	1.2009	0.264115	0.1785	0.383065	1	3.24927	-1.24891	-0.32067	0.0999905	0.302488	1	4.77409	-1.42601	-0.511985	0.0027613	0.0233322	1	Tsen54	MGI	MGI:1923515	Tsen54		0008033 // tRNA processing (GO_REF:0000004|MGI:MGI:1354194 [IEA] UniProtKB-KW:KW-0819) /// 0006397 // mRNA processing (GO_REF:0000004|MGI:MGI:1354194 [IEA] UniProtKB-KW:KW-0507) /// 0006388 // tRNA splicing, via endonucleolytic cleavage and ligation (GO_REF:0000096|MGI:MGI:4834177 [ISO] UniProtKB:Q7Z6J9) /// 0000379 // tRNA-type intron splice site recognition and cleavage (PMID:21873635 [IBA] PAN…	0000214 // tRNA-intron endonuclease complex (PMID:21873635 [IBA] PANTHER:PTN001077630|SGD:S000006004) /// 0005634 // nucleus (GO_REF:0000004|MGI:MGI:1354194 [IEA] UniProtKB-KW:KW-0539)	0000213 // tRNA-intron endonuclease activity (PMID:21873635 [IBA] PANTHER:PTN001077630|SGD:S000006004)	tRNA splicing endonuclease subunit 54	0610034P02Rik	protein	taxon:10090	20191229	UniProt			153	9.83703	192	9.9908	108	10.0089
Fam173a	17	complement(25790080..25792901)	ENSMUSG00000057411	16.9315	1.39688	0.482205	0.0023211	0.0276657	1	16.1058	1.18841	0.249031	0.0685715	0.198968	1	12.6102	1.10068	0.138398	0.425638	0.693079	1	16.9315	-1.05111	-0.0719075	0.513814	0.723271	1	Fam173a	MGI	MGI:2384888	Fam173a		0032259 // methylation (GO_REF:0000004|MGI:MGI:1354194 [IEA] UniProtKB-KW:KW-0489) /// 0018023 // peptidyl-lysine trimethylation (GO_REF:0000096|MGI:MGI:4834177 [ISO] UniProtKB:Q9BQD7)	0005739 // mitochondrion (GO_REF:0000096|MGI:MGI:4834177 [ISO] UniProtKB:Q9BQD7) /// 0016020 // membrane (GO_REF:0000004|MGI:MGI:1354194 [IEA] UniProtKB-KW:KW-0472) /// 0016021 // integral component of membrane (GO_REF:0000004|MGI:MGI:1354194 [IEA] UniProtKB-KW:KW-0812)	0008168 // methyltransferase activity (GO_REF:0000004|MGI:MGI:1354194 [IEA] UniProtKB-KW:KW-0489) /// 0016279 // protein-lysine N-methyltransferase activity (GO_REF:0000096|MGI:MGI:4834177 [ISO] UniProtKB:Q9BQD7) /// 0016740 // transferase activity (GO_REF:0000004|MGI:MGI:1354194 [IEA] UniProtKB-KW:KW-0808)	family with sequence similarity 173, member A		protein	taxon:10090	20190808	MGI			408	34.7319	580	39.9597	254	31.1668
Odc1	12	17544794..17551505	ENSMUSG00000011179	67.0822	1.39664	0.481964	2.21342e-06	0.000116681	0.040955	47.2462	1.18423	0.243945	0.0857758	0.233957	1	46.1118	-1.22985	-0.298485	0.0503808	0.192629	1	67.0822	-1.42599	-0.511962	4.76507e-07	1.88352e-05	0.0088902	Odc1	MGI	MGI:97402	Odc1		0001822 // kidney development (MGI:MGI:3588891|PMID:16138831 [IMP]) /// 0033387 // putrescine biosynthetic process from ornithine (MGI:MGI:5574513|PMID:24967154 [IDA]) /// 0006596 // polyamine biosynthetic process (GO_REF:0000004|MGI:MGI:1354194 [IEA] UniProtKB-KW:KW-0620) /// 0006595 // polyamine metabolic process (GO_REF:0000096|MGI:MGI:4417868 [ISO] RGD:3227) /// 0008284 // positive regulation…	0005737 // cytoplasm (MGI:MGI:5582167|PMID:19449338 [IDA]) /// 0005737 // cytoplasm (GO_REF:0000096|MGI:MGI:4417868 [ISO] RGD:3227) /// 0005737 // cytoplasm (PMID:21873635 [IBA] MGI:MGI:2442093|MGI:MGI:97402|PANTHER:PTN000159726|RGD:3227|UniProtKB:Q96A70|dictyBase:DDB_G0281109) /// 0005829 // cytosol (MGI:MGI:3695330|PMID:16916800 [IDA]) /// 0048471 // perinuclear region of cytoplasm (GO_REF:0000…	0004586 // ornithine decarboxylase activity (MGI:MGI:3695330|PMID:16916800 [IDA]) /// 0004586 // ornithine decarboxylase activity (GO_REF:0000096|MGI:MGI:4417868 [ISO] RGD:3227) /// 0003824 // catalytic activity (GO_REF:0000002|MGI:MGI:2152098 [IEA] InterPro:IPR000183|InterPro:IPR009006|InterPro:IPR022643|InterPro:IPR022644) /// 0016831 // carboxy-lyase activity (GO_REF:0000004|MGI:MGI:1354194 [I…	ornithine decarboxylase, structural 1	ODC	protein	taxon:10090	20060202	MGI	results_in_development_of(EMAPA:17207)		2813	137.482	3743	148.055	1951	137.443
Neurod2	11	complement(98325415..98329648)	ENSMUSG00000038255	51.8288	1.39553	0.480818	0.000120635	0.00300823	1	40.7695	1.37401	0.458394	0.00228077	0.0141054	1	35.6382	-1.2782	-0.35411	0.0330589	0.144261	1	51.8288	-1.27629	-0.351961	0.000547099	0.00658956	1	Neurod2	MGI	MGI:107755	Neurod2		0007399 // nervous system development (GO_REF:0000004|MGI:MGI:1354194 [IEA] UniProtKB-KW:KW-0524) /// 0048666 // neuron development (MGI:MGI:3607640|PMID:16203979 [IMP] MGI:MGI:2385828) /// 0090128 // regulation of synapse maturation (GO_REF:0000002|MGI:MGI:2152098 [IEA] InterPro:IPR032649) /// 0001662 // behavioral fear response (MGI:MGI:3607640|PMID:16203979 [IMP] MGI:MGI:2385828) /// 0045666 /…	0005634 // nucleus (MGI:MGI:4830798|PMID:20346398 [IDA]) /// 0005634 // nucleus (MGI:MGI:5009405|PMID:16730830 [IDA]) /// 0005634 // nucleus (MGI:MGI:5009203|PMID:10648228 [IDA])	0001228 // transcriptional activator activity, RNA polymerase II transcription regulatory region sequence-specific binding (MGI:MGI:1332969|PMID:10098882 [IDA]) /// 0070888 // E-box binding (MGI:MGI:2686763|PMID:14697366 [IDA]) /// 0046982 // protein heterodimerization activity (MGI:MGI:3789797|PMID:18214987 [IDA]) /// 0000977 // RNA polymerase II regulatory region sequence-specific DNA binding (…	neurogenic differentiation 2	bHLHa1|Ndrf	protein	taxon:10090	20140421	NTNU_SB			2410	105.19	3409	120.423	1603	100.851
Nprl3	11	complement(32225628..32267707)	ENSMUSG00000020289	5.47844	1.39457	0.479824	0.00245015	0.028675	1	4.97147	1.2567	0.329636	0.0189821	0.0757822	1	3.76011	-1.01926	-0.0275227	0.863272	0.944086	1	5.47844	-1.11062	-0.151365	0.169393	0.417376	1	Nprl3	MGI	MGI:109258	Nprl3		0060021 // palate development (MGI:MGI:5319707|PMID:22538705 [IMP] MGI:MGI:5426855) /// 0034198 // cellular response to amino acid starvation (PMID:21873635 [IBA] FB:FBgn0036397|PANTHER:PTN000994527|UniProtKB:Q12980) /// 0035909 // aorta morphogenesis (MGI:MGI:5319707|PMID:22538705 [IMP] MGI:MGI:5426855) /// 0038202 // TORC1 signaling (PMID:21873635 [IBA] FB:FBgn0036397|PANTHER:PTN000994527) /// …	0005764 // lysosome (GO_REF:0000004|MGI:MGI:1354194 [IEA] UniProtKB-KW:KW-0458) /// 0005765 // lysosomal membrane (GO_REF:0000096|MGI:MGI:4834177 [ISO] UniProtKB:Q12980) /// 1990130 // Iml1 complex (PMID:21873635 [IBA] PANTHER:PTN000994527|PomBase:SPBC543.04|SGD:S000001015|UniProtKB:Q12980) /// 1990130 // Iml1 complex (GO_REF:0000096|MGI:MGI:4834177 [ISO] UniProtKB:Q12980) /// 0016020 // membrane…	0005096 // GTPase activator activity (GO_REF:0000096|MGI:MGI:4834177 [ISO] UniProtKB:Q12980)	nitrogen permease regulator-like 3	-14 gene|HS-26|HS-40|m(alpha)RE|Mare|Phg|Prox1	protein	taxon:10090	20130729	MGI	results_in_development_of(EMAPA:17333)		442	11.8529	520	11.2858	295	11.4029
Naaa	5	complement(92257659..92278170)	ENSMUSG00000029413	5.97005	1.39441	0.479652	0.00473089	0.0462662	1	7.73351	1.84002	0.879724	5.43687e-12	3.44705e-10	1.01343e-07	4.13365	-1.04613	-0.0650575	0.705837	0.852717	1	7.73351	1.28418	0.360849	0.0266613	0.125608	1	Naaa	MGI	MGI:1914361	Naaa		0070291 // N-acylethanolamine metabolic process (GO_REF:0000096|MGI:MGI:4834177 [ISO] UniProtKB:Q02083) /// 0016042 // lipid catabolic process (GO_REF:0000004|MGI:MGI:1354194 [IEA] UniProtKB-KW:KW-0442) /// 0006629 // lipid metabolic process (GO_REF:0000004|MGI:MGI:1354194 [IEA] UniProtKB-KW:KW-0443) /// 0006631 // fatty acid metabolic process (GO_REF:0000096|MGI:MGI:4834177 [ISO] UniProtKB:Q0208…	0005764 // lysosome (MGI:MGI:6155546|PMID:29514215 [IDA]) /// 0005764 // lysosome (GO_REF:0000096|MGI:MGI:4834177 [ISO] UniProtKB:Q02083) /// 0016020 // membrane (GO_REF:0000004|MGI:MGI:1354194 [IEA] UniProtKB-KW:KW-0472) /// 0019898 // extrinsic component of membrane (GO_REF:0000096|MGI:MGI:4834177 [ISO] UniProtKB:Q02083) /// 0005737 // cytoplasm (GO_REF:0000008|MGI:MGI:2154458 [ISO] UniProtKB:Q…	0016787 // hydrolase activity (GO_REF:0000004|MGI:MGI:1354194 [IEA] UniProtKB-KW:KW-0378) /// 0017064 // fatty acid amide hydrolase activity (GO_REF:0000096|MGI:MGI:4834177 [ISO] UniProtKB:Q02083) /// 0047412 // N-(long-chain-acyl)ethanolamine deacylase activity (GO_REF:0000003|MGI:MGI:2152096 [IEA] EC:3.5.1.60) /// 0016810 // hydrolase activity, acting on carbon-nitrogen (but not peptide) bonds …	N-acylethanolamine acid amidase	2210023K21Rik|3830414F09Rik|Asahl	protein	taxon:10090	20060110	MGI			189	10.7371	274	12.598	179	14.6578
Ppp1r1b	11	98348404..98357796	ENSMUSG00000061718	44.6822	1.39294	0.478134	0.000871041	0.0136122	1	66.7722	1.38642	0.471364	0.00660648	0.0333004	1	44.7124	1.47008	0.555891	0.00487841	0.0355234	1	66.7722	1.48784	0.573223	2.02628e-07	8.93719e-06	0.00378043	Ppp1r1b	MGI	MGI:94860	Ppp1r1b		0001975 // response to amphetamine (MGI:MGI:3761427|PMID:17010100 [IGI] MGI:MGI:97523) /// 0007621 // negative regulation of female receptivity (MGI:MGI:1353196|PMID:10669419 [IDA]) /// 0007626 // locomotory behavior (MGI:MGI:3797712|PMID:18496528 [IMP] MGI:MGI:3799291) /// 0032515 // negative regulation of phosphoprotein phosphatase activity (GO_REF:0000096|MGI:MGI:4834177 [ISO] UniProtKB:Q9UD71…	0005634 // nucleus (MGI:MGI:5828018|PMID:27998980 [IDA]) /// 0005737 // cytoplasm (MGI:MGI:48590|PMID:1533862 [TAS]) /// 0044327 // dendritic spine head (GO_REF:0000096|MGI:MGI:4417868 [ISO] RGD:621859) /// 0098978 // glutamatergic synapse (GO_REF:0000096|MGI:MGI:4417868 [ISO] RGD:621859) /// 0005634 // nucleus (GO_REF:0000096|MGI:MGI:4417868 [ISO] RGD:621859) /// 0005634 // nucleus (MGI:MGI:3797…	0031750 // D3 dopamine receptor binding (GO_REF:0000096|MGI:MGI:4417868 [ISO] RGD:621859) /// 0031752 // D5 dopamine receptor binding (GO_REF:0000096|MGI:MGI:4417868 [ISO] RGD:621859) /// 0004864 // protein phosphatase inhibitor activity (MGI:MGI:1859689|PMID:10854268 [TAS]) /// 0031748 // D1 dopamine receptor binding (GO_REF:0000096|MGI:MGI:4417868 [ISO] RGD:621859) /// 0004865 // protein serine…	protein phosphatase 1, regulatory inhibitor subunit 1B	Darpp32|DARPP-32	protein	taxon:10090	20110202	MGI			2039	108.636	1830	78.9101	1259	96.6878
Surf2	2	26916367..26920183	ENSMUSG00000014873	24.9299	1.3913	0.476434	0.00019269	0.0042394	1	22.2279	1.35243	0.435554	0.00087956	0.00642941	1	17.0291	-1.11169	-0.15276	0.355006	0.628496	1	24.9299	-1.12804	-0.173824	0.112692	0.327901	1	Surf2	MGI	MGI:98444	Surf2		0008150 // biological_process (GO_REF:0000015|MGI:MGI:2156816 [ND])	0005886 // plasma membrane (GO_REF:0000096|MGI:MGI:4834177 [ISO] UniProtKB:Q15527) /// 0005730 // nucleolus (GO_REF:0000096|MGI:MGI:4834177 [ISO] UniProtKB:Q15527) /// 0005654 // nucleoplasm (GO_REF:0000096|MGI:MGI:4834177 [ISO] UniProtKB:Q15527) /// 0016607 // nuclear speck (GO_REF:0000096|MGI:MGI:4834177 [ISO] UniProtKB:Q15527)	0003674 // molecular_function (GO_REF:0000015|MGI:MGI:2156816 [ND])	surfeit gene 2	Surf-2	protein	taxon:10090	20120608	MGI			481	54.8331	589	54.3425	286	46.9953
Jmjd8	17	25828867..25831843	ENSMUSG00000025736	22.933	1.39084	0.47596	8.50148e-06	0.000368391	0.157303	17.2801	1.13956	0.188476	0.0809432	0.224221	1	15.805	-1.11539	-0.157543	0.147429	0.385266	1	22.933	-1.33841	-0.420519	7.4128e-05	0.00130966	1	Jmjd8	MGI	MGI:1919356	Jmjd8		1903302 // regulation of pyruvate kinase activity (GO_REF:0000096|MGI:MGI:4834177 [ISO] UniProtKB:Q96S16) /// 0043123 // positive regulation of I-kappaB kinase/NF-kappaB signaling (GO_REF:0000096|MGI:MGI:4834177 [ISO] UniProtKB:Q96S16) /// 1903672 // positive regulation of sprouting angiogenesis (GO_REF:0000096|MGI:MGI:4834177 [ISO] UniProtKB:Q96S16) /// 0006110 // regulation of glycolytic proces…	0005634 // nucleus (GO_REF:0000096|MGI:MGI:4834177 [ISO] UniProtKB:Q96S16) /// 0005783 // endoplasmic reticulum (GO_REF:0000096|MGI:MGI:4834177 [ISO] UniProtKB:Q96S16) /// 0005788 // endoplasmic reticulum lumen (GO_REF:0000096|MGI:MGI:4834177 [ISO] UniProtKB:Q96S16) /// 0005737 // cytoplasm (GO_REF:0000096|MGI:MGI:4834177 [ISO] UniProtKB:Q96S16)	0003674 // molecular_function (GO_REF:0000015|MGI:MGI:2156816 [ND])	jumonji domain containing 8	2610003J06Rik	protein	taxon:10090	20100209	MGI			756	45.7133	1055	51.6297	546	47.5887
Cspp1	1	10037987..10136768	ENSMUSG00000056763	3.73895	1.39007	0.475157	0.0016908	0.0221251	1	3.06056	1.67445	0.743684	3.91916e-06	6.34693e-05	0.0730532	2.58481	-1.51556	-0.599848	0.00015189	0.00212323	1	3.73895	-1.23316	-0.302361	0.0188811	0.0982061	1	Cspp1	MGI	MGI:2681832	Cspp1		0032467 // positive regulation of cytokinesis (PMID:21873635 [IBA] PANTHER:PTN001091588|UniProtKB:Q1MSJ5) /// 0051781 // positive regulation of cell division (GO_REF:0000096|MGI:MGI:4834177 [ISO] UniProtKB:Q1MSJ5) /// 0032467 // positive regulation of cytokinesis (GO_REF:0000096|MGI:MGI:4834177 [ISO] UniProtKB:Q1MSJ5)	0000922 // spindle pole (GO_REF:0000096|MGI:MGI:4834177 [ISO] UniProtKB:Q1MSJ5) /// 0005813 // centrosome (GO_REF:0000096|MGI:MGI:4834177 [ISO] UniProtKB:Q1MSJ5) /// 0005819 // spindle (MGI:MGI:5284753|PMID:19129481 [IDA]) /// 0000922 // spindle pole (MGI:MGI:5284753|PMID:19129481 [IDA]) /// 0005856 // cytoskeleton (GO_REF:0000004|MGI:MGI:1354194 [IEA] UniProtKB-KW:KW-0206) /// 0005737 // cytopla…	0005515 // protein binding (MGI:MGI:5284753|PMID:19129481 [IPI] UniProtKB:Q9H8V3) /// 0005515 // protein binding (MGI:MGI:5284753|PMID:19129481 [IPI] UniProtKB:Q3KR16)	centrosome and spindle pole associated protein 1	2310020J12Rik|4930413O22Rik	protein	taxon:10090	20110804	UniProt			327	6.99715	496	8.58977	263	8.11185
Polr2k	15	36174010..36177010	ENSMUSG00000045996	17.9958	1.38911	0.474165	0.00365876	0.0381183	1	16.9139	1.38125	0.465972	0.00301826	0.0176919	1	12.5264	-1.08549	-0.118344	0.481862	0.706503	1	17.9958	-1.07383	-0.102771	0.405005	0.668748	1	Polr2k	MGI	MGI:102725	Polr2k		0006366 // transcription from RNA polymerase II promoter (MGI:MGI:61509|PMID:8329119 [IDA]) /// 0006351 // transcription, DNA-templated (GO_REF:0000002|MGI:MGI:2152098 [IEA] InterPro:IPR006591) /// 0006366 // transcription from RNA polymerase II promoter (GO_REF:0000096|MGI:MGI:4834177 [ISO] UniProtKB:P53803)	0005665 // DNA-directed RNA polymerase II, core complex (PMID:21873635 [IBA] PANTHER:PTN000248542|PomBase:SPBC19C2.03|SGD:S000001185|TAIR:locus:2163051|UniProtKB:P53803) /// 0005634 // nucleus (GO_REF:0000096|MGI:MGI:4834177 [ISO] UniProtKB:P53803) /// 0005665 // DNA-directed RNA polymerase II, core complex (GO_REF:0000096|MGI:MGI:4834177 [ISO] UniProtKB:P53803) /// 0005666 // DNA-directed RNA po…	0046872 // metal ion binding (GO_REF:0000004|MGI:MGI:1354194 [IEA] UniProtKB-KW:KW-0479) /// 0008270 // zinc ion binding (GO_REF:0000002|MGI:MGI:2152098 [IEA] InterPro:IPR039747) /// 0003899 // DNA-directed RNA polymerase activity (GO_REF:0000002|MGI:MGI:2152098 [IEA] InterPro:IPR006591|InterPro:IPR039747) /// 0003899 // DNA-directed RNA polymerase activity (GO_REF:0000004|MGI:MGI:1354194 [IEA] U…	polymerase (RNA) II (DNA directed) polypeptide K	ABC10-alpha|MafY|Mt1a|RPABC4|RPB10alpha|RPB12|RPB7.0	protein	taxon:10090	20191229	UniProt			152	33.4059	217	38.598	136	43.0833
[truncated: 1,595 more rows]
[truncated: 22 more columns]
