# Supplementary material for: Strawberry notch 1 safeguards neuronal genome via regulation of Yeats4 expression
Source: Cell Death Discov. 2025 Jul 24;11:342. doi: 10.1038/s41420-025-02640-4 (PMC12289961; doi:10.1038/s41420-025-02640-4)
Supplement: Supplementary file 11 — Supplementary Table 4 [file 41420_2025_2640_MOESM11_ESM.xlsx]

## Sheet: Control
ensembl_id	symbol	rawdata	BG subtraction	global normalization
ENSMUSG00000021607	Mrpl36	878.944	815.292	427.42
ENSMUSG00000028034	Fubp1	617.853	554.2	290.542
ENSMUSG00000040532	Abhd11	468.312	404.66	212.144
ENSMUSG00000019797	1700021F05Rik	464.124	400.471	209.948
ENSMUSG00000033542	Arhgef5	231.949	168.296	88.23
ENSMUSG00000022711	Pmm2	271.504	207.852	108.967
ENSMUSG00000041120	Nbl1	541.152	477.499	250.331
ENSMUSG00000021940	Ptpn20	167.001	103.348	54.1805
ENSMUSG00000056829	Foxb2	106.181	42.5281	22.2955
ENSMUSG00000028393	Alad	1110.47	1046.82	548.799
ENSMUSG00000024960	Plcb3	209.206	145.553	76.3067
ENSMUSG00000062556	Scgb1b2	72.3968	8.74415	4.58416
ENSMUSG00000030769	Slc5a11	85.6971	22.0444	11.5569
ENSMUSG00000024283	Wac	505.39	441.737	231.583
ENSMUSG00000022800	Fyttd1	447.541	383.888	201.255
ENSMUSG00000057363	Uxs1	476.309	412.656	216.337
ENSMUSG00000024963	Dnajc4	422.409	358.757	188.08
ENSMUSG00000032394	Igdcc3	107.202	43.549	22.8307
ENSMUSG00000057092	Fxyd3	135.483	71.8299	37.6571
ENSMUSG00000042340	Ctf1	168.974	105.321	55.2151
ENSMUSG00000020383	Il13	97.768	34.1154	17.8851
ENSMUSG00000000028	Cdc45	511.197	447.544	234.627
ENSMUSG00000018973	Hoxb1	79.9812	16.3285	8.56028
ENSMUSG00000034164	Emid1	135.731	72.078	37.7872
ENSMUSG00000042677	Zc3h12a	99.7196	36.0669	18.9082
ENSMUSG00000032207	Lipc	75.7992	12.1466	6.36788
ENSMUSG00000033065	Pfkm	270.802	207.15	108.599
ENSMUSG00000032766	Gng11	930.824	867.172	454.618
ENSMUSG00000022602	Arc	80.1021	16.4494	8.62369
ENSMUSG00000063052	Lrrc40	205.878	142.225	74.5621
ENSMUSG00000031347	Cetn2	687.194	623.541	326.894
ENSMUSG00000015165	Hnrnpl	1072.49	1008.83	528.884
ENSMUSG00000021974	Fgf9	76.6199	12.9672	6.79811
ENSMUSG00000022194	Pabpn1	710.186	646.533	338.948
ENSMUSG00000026471	Mr1	118.305	54.652	28.6515
ENSMUSG00000008136	Fhl2	1345.91	1282.26	672.229
ENSMUSG00000032290	Ptpn9	549.583	485.931	254.751
ENSMUSG00000022945	Chaf1b	190.805	127.153	66.6603
ENSMUSG00000039835	Nhsl1	153.788	90.1357	47.254
ENSMUSG00000024338	Psmb8	284.165	220.513	115.605
ENSMUSG00000026327	Serpinb11	85.1102	21.4576	11.2492
ENSMUSG00000031367	Ap1s2	335.991	272.338	142.774
ENSMUSG00000041841	Rpl37	77.8569	14.2043	7.44665
ENSMUSG00000032540	Abhd5	291.521	227.868	119.461
ENSMUSG00000027488	Snta1	216.342	152.69	80.0482
ENSMUSG00000003070	Efna2	148.05	84.3971	44.2455
ENSMUSG00000042240	Crybb2	63.4879
ENSMUSG00000035000	Dpp4	87.8423	24.1896	12.6815
ENSMUSG00000022587	Ly6e	527.866	464.214	243.366
ENSMUSG00000064179	Tnnt1	313.249	249.596	130.852
ENSMUSG00000003477	Inmt	100.907	37.2539	19.5305
ENSMUSG00000006395	Hyi	161.831	98.1782	51.4703
ENSMUSG00000044573	Acp1	246.601	182.948	95.9115
ENSMUSG00000001665	Gstt3	123.095	59.4422	31.1628
ENSMUSG00000027253	Lrp4	110.231	46.5781	24.4187
ENSMUSG00000020744	Slc25a19	208.643	144.991	76.0119
ENSMUSG00000049134	Nrap	64.836
ENSMUSG00000039989	Cbx4	137.536	73.8832	38.7336
ENSMUSG00000004567	Mcoln1	284.183	220.53	115.614
ENSMUSG00000026620	Mark1	293.142	229.49	120.311
ENSMUSG00000020150	Gamt	359.564	295.911	155.133
ENSMUSG00000019428	Fkbp8	386.359	322.706	169.18
ENSMUSG00000039994	Timeless	173.096	109.444	57.3763
ENSMUSG00000064023	Klk8	185.855	122.202	64.065
ENSMUSG00000025219	Fgf8	107.07	43.4176	22.7618
ENSMUSG00000032478	Nme6	357.525	293.873	154.064
ENSMUSG00000027882	Stxbp3	339.847	276.194	144.796
ENSMUSG00000038510	Rpf2	564.008	500.355	262.313
ENSMUSG00000022415	Syngr1	291.222	227.57	119.304
ENSMUSG00000060445	Sycp2	69.2671	5.61441	2.94338
ENSMUSG00000041984	Rptn	96.85	33.1973	17.4038
ENSMUSG00000004771	Rab11a	3153.43	3089.78	1619.83
ENSMUSG00000001924	Uba1	1207.51	1143.85	599.67
ENSMUSG00000018909	Arrb1	75.2013	11.5487	6.05443
ENSMUSG00000026182	Tnp1	64.7871
ENSMUSG00000036427	Gpi1	2374.14	2310.48	1211.28
ENSMUSG00000018143	Mafk	120.347	56.6942	29.7222
ENSMUSG00000057378	Ryr3	65.1969
ENSMUSG00000006269	Atp6v1b1	80.6868	17.0342	8.93023
ENSMUSG00000015149	Sirt2	925.79	862.137	451.979
ENSMUSG00000040761	Spen	395.684	332.031	174.069
ENSMUSG00000033634	Nat8f2	76.847	13.1944	6.91719
ENSMUSG00000034656	Cacna1a	105.057	41.4039	21.7062
ENSMUSG00000023852	Chd1	201.709	138.056	72.3764
ENSMUSG00000021108	Prkch	84.173	20.5203	10.7579
ENSMUSG00000020679	Hnf1b	82.9193	19.2667	10.1006
ENSMUSG00000029096	Htra3	99.5079	35.8552	18.7972
ENSMUSG00000020891	Alox8	64.5556
ENSMUSG00000007207	Stx1a	222.164	158.511	83.1001
ENSMUSG00000026167	Wnt10a	96.7071	33.0544	17.3289
ENSMUSG00000024224	Clpsl2	75.8581	12.2054	6.39874
ENSMUSG00000058159	T2	82.4101	18.7574	9.83365
ENSMUSG00000048379	Socs4	109.854	46.2018	24.2215
ENSMUSG00000042179	Pnliprp1	69.4277	5.77506	3.0276
ENSMUSG00000033429	Mcee	404.871	341.218	178.885
ENSMUSG00000027355	Tmco5	65.0616
ENSMUSG00000005892	Trh	67.4817	3.82906	2.0074
ENSMUSG00000041798	Gck	78.3542	14.7015	7.70732
ENSMUSG00000034781	Gna11	1039.91	976.257	511.806
ENSMUSG00000030029	Lrig1	430.972	367.319	192.568
ENSMUSG00000015889	Lta4h	1942.76	1879.11	985.131
ENSMUSG00000024682	Gif	63.8845
ENSMUSG00000021326	Trim27	806.125	742.473	389.244
ENSMUSG00000002409	Dyrk1b	121.763	58.11	30.4644
ENSMUSG00000018449	Rpain	526.5	462.847	242.649
ENSMUSG00000012777	Acpt	69.1274	5.47474	2.87016
ENSMUSG00000048429	1810026J23Rik	309.208	245.556	128.734
ENSMUSG00000016526	Dyrk3	107.186	43.5337	22.8227
ENSMUSG00000025050	Pcgf6	221.591	157.938	82.7998
ENSMUSG00000060512	0610040J01Rik	80.5758	16.9231	8.87202
ENSMUSG00000026127	Imp4	133.089	69.4363	36.4022
ENSMUSG00000021963	Sap18	121.115	57.462	30.1247
ENSMUSG00000014763	Fam120b	274.542	210.889	110.559
ENSMUSG00000095608	Gm10310	103.795	40.1426	21.0449
ENSMUSG00000034456	Uroc1	87.8813	24.2286	12.7019
ENSMUSG00000018012	Rac3	190.425	126.773	66.4611
ENSMUSG00000013523	Bcas1	71.069	7.41635	3.88805
ENSMUSG00000032220	Myo1e	359.241	295.588	154.963
ENSMUSG00000056832	Ttc26	69.9337	6.28108	3.29288
ENSMUSG00000046082	Tmem174	76.6134	12.9607	6.7947
ENSMUSG00000039000	Ube3c	270.474	206.822	108.427
ENSMUSG00000061559	Wdr61	1377.85	1314.19	688.972
ENSMUSG00000005983	Gm41410	82.9085	19.2558	10.0949
ENSMUSG00000026437	Cdk18	92.5516	28.899	15.1504
ENSMUSG00000014303	Glis2	219.236	155.584	81.5654
ENSMUSG00000034194	R3hcc1	405.923	342.271	179.437
ENSMUSG00000022013	Dnajc15	631.827	568.174	297.867
ENSMUSG00000105383	Trex1	194.246	130.593	68.4639
ENSMUSG00000071711	Mpst	277.737	214.084	112.234
ENSMUSG00000002010	Idh3g	1627.44	1563.79	819.822
ENSMUSG00000021044	Adck1	214.3	150.648	78.9777
ENSMUSG00000010025	Aldh3a2	109.072	45.4197	23.8114
ENSMUSG00000015961	Adss	599.392	535.739	280.863
ENSMUSG00000026304	Rab17	70.7302	7.07749	3.7104
ENSMUSG00000038156	Spon1	102.943	39.2906	20.5983
ENSMUSG00000043168	4930426D05Rik	96.5388	32.8861	17.2407
ENSMUSG00000018740	Slc25a35	92.0477	28.3951	14.8862
ENSMUSG00000023191	P3h3	544.405	480.753	252.036
-	-	65.1138
ENSMUSG00000021743	Fezf2	82.9161	19.2634	10.0989
ENSMUSG00000024353	Mzb1	82.4045	18.7519	9.83075
ENSMUSG00000028420	Tmem38b	150.719	87.0659	45.6446
ENSMUSG00000034664	Itga2b	75.0518	11.3991	5.97601
ENSMUSG00000059434	Gckr	83.7192	20.0665	10.5199
ENSMUSG00000047242	Taf9b	87.0892	23.4366	12.2867
ENSMUSG00000026096	Osgepl1	172.125	108.473	56.8672
ENSMUSG00000025161	Slc16a3	1918.61	1854.96	972.468
ENSMUSG00000056999	Ide	499.071	435.419	228.27
ENSMUSG00000036672	Cenpt	584.293	520.64	272.948
ENSMUSG00000035775	Krt20	81.7055	18.0529	9.46429
ENSMUSG00000029363	Rfc5	366.934	303.281	158.996
ENSMUSG00000028294	Cfap206	68.2204	4.56776	2.39466
ENSMUSG00000020476	Dbnl	528.634	464.981	243.768
ENSMUSG00000028419	Chmp5	1825.51	1761.85	923.658
ENSMUSG00000070880	Gad1	123.892	60.2397	31.5809
ENSMUSG00000028796	Phc2	445.067	381.414	199.958
ENSMUSG00000028148	Them5	74.323	10.6703	5.59395
ENSMUSG00000020121	Srgap1	68.886	5.23328	2.74357
ENSMUSG00000030095	Tmem43	576.194	512.541	268.702
ENSMUSG00000020599	Rgs9	86.6119	22.9592	12.0364
ENSMUSG00000000056	Narf	89.198	25.5453	13.3922
ENSMUSG00000022361	Zhx1	239.421	175.768	92.1472
ENSMUSG00000032436	Cmtm7	1180.31	1116.66	585.414
ENSMUSG00000046854	Pip5kl1	67.4993	3.84662	2.01661
ENSMUSG00000029642	Polr1d	1143.28	1079.62	565.997
ENSMUSG00000003199	Mpnd	616.611	552.958	289.891
ENSMUSG00000029176	Anapc4	2603.07	2539.41	1331.3
ENSMUSG00000032381	Fam96a	890.927	827.275	433.702
ENSMUSG00000017868	Sgk2	68.0598	4.40711	2.31044
ENSMUSG00000025978	Rftn2	96.1466	32.4939	17.0351
ENSMUSG00000022358	Fbxo32	140.025	76.3721	40.0384
ENSMUSG00000029199	Lias	467.42	403.768	211.677
ENSMUSG00000027710	Acad9	397.798	334.146	175.177
ENSMUSG00000031387	Renbp	507.227	443.574	232.546
ENSMUSG00000026295	Spp2	76.8604	13.2077	6.92418
ENSMUSG00000006095	Tbcb	2043.94	1980.28	1038.17
ENSMUSG00000073633	Fbxo36	156.963	93.3102	48.9183
ENSMUSG00000058291	Zfp68	453.945	390.293	204.612
ENSMUSG00000038538	Ubn2	170.358	106.706	55.9409
ENSMUSG00000090110	Cmc4	170.099	106.447	55.8051
ENSMUSG00000044148	1810030O07Rik	249.854	186.201	97.6168
ENSMUSG00000024186	Rgs11	74.3329	10.6802	5.59915
ENSMUSG00000038879	Nipal2	76.621	12.9683	6.79871
ENSMUSG00000036504	Phpt1	357.613	293.96	154.11
ENSMUSG00000032059	Alg9	319.009	255.356	133.871
ENSMUSG00000036278	Macrod1	129.14	65.487	34.3318
ENSMUSG00000024846	Cst6	194.078	130.426	68.3762
ENSMUSG00000001707	Eef1e1	781.419	717.766	376.292
ENSMUSG00000000731	Aire	222.281	158.629	83.1618
ENSMUSG00000038347	Tcte2	70.4876	6.83489	3.58322
ENSMUSG00000002228	Ppm1j	99.2708	35.6181	18.6729
-	LOC102632291	63.7393
ENSMUSG00000020700	Map3k3	348.722	285.069	149.449
ENSMUSG00000030521	Mphosph10	338.005	274.352	143.83
ENSMUSG00000020904	Cfap52	68.7066	5.05393	2.64954
ENSMUSG00000020721	Helz	212.415	148.762	77.9892
ENSMUSG00000006471	Ndor1	86.674	23.0213	12.069
ENSMUSG00000025421	Hdhd2	356.05	292.397	153.29
ENSMUSG00000054414	Slc30a7	511.13	447.477	234.592
ENSMUSG00000028434	Epb41l4b	89.6832	26.0305	13.6466
ENSMUSG00000034931	Dhx8	200.981	137.329	71.9952
ENSMUSG00000071655	Ubxn1	2445.83	2382.18	1248.87
ENSMUSG00000026668	Ucma	235.62	171.968	90.1547
ENSMUSG00000031432	Prps1	434.544	370.891	194.441
-	Tmem181b-ps	237.139	173.486	90.9508
ENSMUSG00000027954	Efna1	188.441	124.789	65.4209
ENSMUSG00000048307	Ankrd46	635.946	572.294	300.027
ENSMUSG00000030447	Cyfip1	1115.3	1051.65	551.33
ENSMUSG00000001844	Zdhhc4	392.219	328.567	172.252
ENSMUSG00000037466	4930427A07Rik	93.9063	30.2536	15.8606
ENSMUSG00000019699	Akt3	134.19	70.5374	36.9795
ENSMUSG00000029471	Camkk2	204.987	141.335	74.0952
ENSMUSG00000036244	Tbc1d21	71.7412	8.08855	4.24045
ENSMUSG00000019338	Zfp687	146.878	83.225	43.631
ENSMUSG00000022353	Mtss1	79.5989	15.9462	8.35987
ENSMUSG00000050017	Pitpnb	597.624	533.972	279.937
ENSMUSG00000032254	Kif23	195.034	131.381	68.8772
ENSMUSG00000026421	Csrp1	3610.41	3546.76	1859.4
ENSMUSG00000078656	Vps25	678.74	615.088	322.462
ENSMUSG00000019039	Dalrd3	278.82	215.168	112.802
ENSMUSG00000042386	Tex13	96.8566	33.204	17.4073
ENSMUSG00000007987	Ift22	305.158	241.506	126.61
ENSMUSG00000030083	Abtb1	183.065	119.412	62.6025
ENSMUSG00000032251	Irak1bp1	333.192	269.539	141.307
ENSMUSG00000037326	Capn15	67.3986	3.74597	1.96384
ENSMUSG00000023393	Slc17a9	74.3659	10.7132	5.61646
ENSMUSG00000021831	Ero1l	459.198	395.545	207.366
ENSMUSG00000018428	Akap1	90.857	27.2044	14.262
ENSMUSG00000025602	Zfp202	95.6637	32.011	16.7819
ENSMUSG00000028318	Polr1e	254.133	190.481	99.8603
ENSMUSG00000025317	Car5a	90.7684	27.1157	14.2155
ENSMUSG00000042579	4632404H12Rik	158.984	95.3317	49.978
ENSMUSG00000041741	Pde3a	71.9705	8.31781	4.36064
ENSMUSG00000044807	Zfp354c	88.62	24.9673	13.0892
ENSMUSG00000029048	Rer1	2501.11	2437.46	1277.85
ENSMUSG00000021668	Polk	237.491	173.839	91.1356
ENSMUSG00000038302	Lace1	139.056	75.4029	39.5303
ENSMUSG00000022765	Snap29	251	187.347	98.2176
ENSMUSG00000062376	Borcs7	223.093	159.44	83.5872
ENSMUSG00000020100	Slc29a3	206.384	142.731	74.8274
ENSMUSG00000022052	Ppp2r2a	195.712	132.059	69.2325
ENSMUSG00000042229	Rabif	549.851	486.198	254.891
ENSMUSG00000033423	Eri3	1144.64	1080.99	566.712
ENSMUSG00000022441	Efcab6	70.9183	7.26562	3.80903
ENSMUSG00000091780	Ncaph2	206.599	142.946	74.9402
ENSMUSG00000049699	Ucn2	73.8643	10.2116	5.35348
ENSMUSG00000039634	Zfp189	104.932	41.279	21.6407
ENSMUSG00000038187	Btbd10	169.114	105.462	55.2887
ENSMUSG00000022757	Tfg	922.998	859.345	450.515
ENSMUSG00000032417	Rwdd2a	80.474	16.8213	8.81865
ENSMUSG00000044646	Zbtb7c	468.652	404.999	212.322
ENSMUSG00000042320	Prox2	72.4832	8.8305	4.62942
ENSMUSG00000015291	Gdi1	326.793	263.14	137.952
ENSMUSG00000016356	Col20a1	70.5575	6.9048	3.61987
ENSMUSG00000031963	Bmper	286.709	223.057	116.938
ENSMUSG00000033849	B3galt2	72.6602	9.00757	4.72225
ENSMUSG00000058240	Cryzl1	387.148	323.496	169.594
ENSMUSG00000010841	1700006E09Rik	88.0925	24.4398	12.8127
ENSMUSG00000040021	Lats1	88.1689	24.5162	12.8527
ENSMUSG00000055409	Nell1	93.3227	29.67	15.5546
ENSMUSG00000029097	Trmt44	108.825	45.1727	23.682
ENSMUSG00000033249	Hsf4	68.2479	4.59524	2.40907
ENSMUSG00000017740	Slc12a5	83.5629	19.9102	10.438
ENSMUSG00000040272	Accs	118.556	54.9034	28.7833
ENSMUSG00000008843	Cldn13	66.9201	3.26744	1.71297
ENSMUSG00000022179	4931414P19Rik	192.017	128.364	67.2955
ENSMUSG00000024780	Cdc37l1	281.383	217.73	114.146
ENSMUSG00000037933	Bicd2	176.618	112.966	59.2227
ENSMUSG00000029802	Abcg2	537.794	474.141	248.57
ENSMUSG00000032279	Idh3a	1171.83	1108.18	580.966
ENSMUSG00000028345	Tex10	344.912	281.259	147.451
ENSMUSG00000044496	2510039O18Rik	433.995	370.342	194.153
ENSMUSG00000031766	Slc12a3	67.7804	4.12777	2.164
ENSMUSG00000036699	Zcchc12	222.969	159.317	83.5224
ENSMUSG00000029392	Rilpl1	319.089	255.436	133.913
ENSMUSG00000021185	9030617O03Rik	174.858	111.205	58.2997
ENSMUSG00000040018	Cox15	322.839	259.187	135.88
ENSMUSG00000055413	H2-Q5	78.3366	14.6839	7.69811
ENSMUSG00000027470	Mylk2	84.7725	21.1198	11.0722
-	-	108.583	44.9301	23.5548
ENSMUSG00000021838	Samd4	264.802	201.149	105.453
ENSMUSG00000051354	Samd3	65.1248
ENSMUSG00000026866	Kynu	63.0671
ENSMUSG00000003134	Tbc1d8	74.3329	10.6802	5.59915
ENSMUSG00000032840	2410131K14Rik	97.235	33.5824	17.6057
ENSMUSG00000009596	Taf7l	66.7562	3.10354	1.62704
ENSMUSG00000001089	Luzp1	322.959	259.306	135.942
ENSMUSG00000042298	Ttc19	291.154	227.501	119.268
ENSMUSG00000038671	Arfrp1	493.583	429.931	225.393
ENSMUSG00000023906	Cldn6	74.5931	10.9404	5.73555
ENSMUSG00000046523	Kctd4	85.0195	21.3668	11.2016
ENSMUSG00000031966	Glb1l3	90.3432	26.6905	13.9926
ENSMUSG00000050382	Kif7	66.8195	3.16678	1.6602
ENSMUSG00000009876	Cox4i2	214.95	151.298	79.3185
ENSMUSG00000035637	Grhpr	614.013	550.361	288.529
-	-	70.1939	6.54124	3.42927
ENSMUSG00000027952	Pmvk	62.7393
ENSMUSG00000027173	Depdc7	104.4	40.7472	21.3619
ENSMUSG00000049907	Rasl11b	535.999	472.347	247.63
ENSMUSG00000026526	Fh1	880.794	817.141	428.39
ENSMUSG00000029804	Herc3	69.4453	5.79262	3.03681
ENSMUSG00000028145	Them4	95.4656	31.8129	16.6781
ENSMUSG00000046785	Epm2aip1	105.258	41.6057	21.812
ENSMUSG00000033080	Vsx1	72.3082	8.65553	4.5377
ENSMUSG00000005951	Shpk	109.988	46.3349	24.2913
ENSMUSG00000009563	Tor2a	503.859	440.206	230.78
ENSMUSG00000074771	Ankef1	62.9032
ENSMUSG00000026672	Optn	77.7981	14.1454	7.41579
ENSMUSG00000026686	Lmx1a	65.0572
ENSMUSG00000029915	Clec5a	98.7438	35.0911	18.3967
ENSMUSG00000040722	Scamp5	363.778	300.125	157.342
ENSMUSG00000030237	Slco1a4	64.1392
ENSMUSG00000031495	Cd209d	67.9492	4.29653	2.25247
ENSMUSG00000031376	Atp2b3	64.4626
ENSMUSG00000030800	Prss8	79.3256	15.6729	8.21657
ENSMUSG00000030735	Tufm	1177.46	1113.81	583.918
ENSMUSG00000063889	Crem	67.0708	3.41817	1.79199
ENSMUSG00000073433	Arhgdig	158.632	94.979	49.7931
ENSMUSG00000023387	Kcnk16	131.699	68.0464	35.6736
ENSMUSG00000027363	Usp8	217.133	153.48	80.4627
ENSMUSG00000022742	Cpox	173.447	109.795	57.5603
ENSMUSG00000058550	Dppa4	66.4972	2.84451	1.49125
ENSMUSG00000022309	Angpt1	151.486	87.8332	46.0469
ENSMUSG00000022244	Amacr	477.175	413.523	216.791
ENSMUSG00000020608	Smc6	944.774	881.121	461.931
ENSMUSG00000025264	Tsr2	621.528	557.875	292.468
ENSMUSG00000025209	Peo1	190.848	127.195	66.6825
ENSMUSG00000024673	Ms4a1	67.804	4.15133	2.17635
ENSMUSG00000052026	Slc6a7	70.2615	6.60888	3.46473
ENSMUSG00000061046	Haghl	420.692	357.039	187.179
ENSMUSG00000006931	P3h4	1258	1194.34	626.139
ENSMUSG00000005320	Fgfr4	71.0845	7.4318	3.89615
ENSMUSG00000005078	Jkamp	529.102	465.449	244.013
ENSMUSG00000003154	Foxj2	120.449	56.7965	29.7758
ENSMUSG00000002948	Map2k7	156.497	92.8444	48.674
ENSMUSG00000001260	Gabrg1	66.4042	2.7515	1.44249
ENSMUSG00000024052	Lpin2	129.416	65.7631	34.4766
ENSMUSG00000029598	Plbd2	155.246	91.5937	48.0183
ENSMUSG00000031292	Cdkl5	69.4377	5.78498	3.0328
ENSMUSG00000031207	Msn	206.815	143.162	75.0534
ENSMUSG00000030670	Cyp2r1	72.4501	8.79748	4.61211
ENSMUSG00000030607	Acan	64.6276
ENSMUSG00000024143	Rhoq	1262.31	1198.66	628.402
ENSMUSG00000024109	Nrxn1	104.05	40.3973	21.1784
ENSMUSG00000023047	Amhr2	70.4931	6.84042	3.58612
ENSMUSG00000023008	Fmnl3	81.9569	18.3043	9.59608
ENSMUSG00000022621	Rabl2	74.5166	10.864	5.69548
ENSMUSG00000022562	Smpd5	132.918	69.2657	36.3128
ENSMUSG00000022210	Dhrs4	576.626	512.974	268.928
ENSMUSG00000026305	Lrrfip1	101.425	37.7726	19.8024
ENSMUSG00000001815	Evx2	68.3777	4.72499	2.47709
ENSMUSG00000025094	Slc18a2	74.0139	10.3612	5.43191
ENSMUSG00000071528	Usmg5	5376.81	5313.16	2785.45
ENSMUSG00000024548	Setbp1	146.375	82.7222	43.3674
ENSMUSG00000020321	Mdh1	2865.56	2801.91	1468.91
ENSMUSG00000006641	Slc5a6	117.868	54.2157	28.4228
ENSMUSG00000006456	Rbm14	297.344	233.692	122.514
ENSMUSG00000004709	Cd244	65.4383	1.78566	0.936138
ENSMUSG00000004552	Ctse	63.7139
ENSMUSG00000002617	Zfp40	96.0944	32.4417	17.0077
ENSMUSG00000002266	Zim1	88.6188	24.9661	13.0886
ENSMUSG00000000791	Il12rb1	65.7617	2.10907	1.10569
ENSMUSG00000023093	Gm7257	91.4829	27.8302	14.5901
ENSMUSG00000032380	Dapk2	87.2245	23.5718	12.3576
ENSMUSG00000031145	Prickle3	143.933	80.2801	42.0872
ENSMUSG00000030562	Nox4	64.1892
ENSMUSG00000030534	Vps33b	196.216	132.563	69.4968
ENSMUSG00000055102	Zfp819	67.9746	4.3219	2.26578
ENSMUSG00000024045	Akap8	320.263	256.61	134.529
ENSMUSG00000023991	Foxp4	77.7695	14.1168	7.40078
ENSMUSG00000022947	Cbr3	166.633	102.98	53.9876
ENSMUSG00000022875	Kng1	64.5468
ENSMUSG00000022526	Zfp251	73.2597	9.60706	5.03654
-	Gm13194	162.038	98.3848	51.5786
ENSMUSG00000022108	Itm2b	3853.73	3790.07	1986.96
ENSMUSG00000022035	Ccdc25	220.75	157.097	82.3587
-	-	65.1193
ENSMUSG00000048720	Tbc1d12	175.968	112.316	58.8819
ENSMUSG00000070985	Acnat1	76.5765	12.9238	6.77536
ENSMUSG00000024430	Cabyr	77.8636	14.2109	7.45014
ENSMUSG00000024378	Stard4	237.098	173.446	90.9295
ENSMUSG00000006310	Zbtb32	74.1623	10.5097	5.50973
ENSMUSG00000006019	Dhx34	183.895	120.242	63.0373
ENSMUSG00000074406	Zfp628	88.7174	25.0647	13.1403
ENSMUSG00000004032	Gstm5	1400.73	1337.08	700.97
ENSMUSG00000057229	Atp5sl	329.71	266.058	139.482
ENSMUSG00000060499	Rpl10l	70.783	7.13035	3.73811
ENSMUSG00000000386	Mx1	76.0661	12.4134	6.50777
ENSMUSG00000000168	Dlat	621.438	557.785	292.421
ENSMUSG00000028243	Ubxn2b	155.189	91.5359	47.9881
ENSMUSG00000030972	Acsm5	87.5611	23.9084	12.5341
ENSMUSG00000030507	Dbx1	404.188	340.535	178.527
ENSMUSG00000030403	Vasp	744.684	681.031	357.033
ENSMUSG00000030335	Mrpl51	117.736	54.0832	28.3533
ENSMUSG00000023931	Efhb	64.5434
ENSMUSG00000023830	Igf2r	641.445	577.792	302.91
ENSMUSG00000022828	Gtf2e1	401.669	338.016	177.206
ENSMUSG00000022793	B4galt4	174.252	110.599	57.9819
ENSMUSG00000022408	Fam83f	66.4917	2.83898	1.48835
ENSMUSG00000022350	E430025E21Rik	933.587	869.935	456.067
ENSMUSG00000021973	Micu2	694.525	630.872	330.737
ENSMUSG00000021906	Oxnad1	275.253	211.6	110.932
ENSMUSG00000040482	Dxo	209.173	145.52	76.2897
ENSMUSG00000024853	Sf3b2	1669.17	1605.51	841.697
ENSMUSG00000027993	Trim2	138.921	75.2687	39.4599
ENSMUSG00000024300	Myo1f	150.324	86.6709	45.4376
ENSMUSG00000024273	2700062C07Rik	685.188	621.535	325.842
ENSMUSG00000005716	Pvalb	121.635	57.9824	30.3975
ENSMUSG00000074254	Cyp2a4	65.4483	1.79558	0.94134
ENSMUSG00000003617	Cp	151.709	88.056	46.1637
ENSMUSG00000003380	Rabac1	2984.85	2921.2	1531.45
ENSMUSG00000001674	Ddx18	700.452	636.8	333.845
ENSMUSG00000001493	Meox1	187.59	123.937	64.9745
ENSMUSG00000048583	Igf2	18764.9	18701.2	9804.2
ENSMUSG00000063145	Bbs5	136.144	72.491	38.0037
ENSMUSG00000050846	Zfp623	226.467	162.814	85.3558
ENSMUSG00000047390	Defb9	63.3774
ENSMUSG00000040569	Slc26a7	66.2557	2.60305	1.36466
ENSMUSG00000040524	Zfp609	105.989	42.3368	22.1952
ENSMUSG00000039983	Ccdc32	411.575	347.923	182.4
ENSMUSG00000039913	Pak7	82.8408	19.1881	10.0595
ENSMUSG00000039492	Ccdc27	71.9705	8.31781	4.36064
ENSMUSG00000062713	Sim2	70.1609	6.50822	3.41196
ENSMUSG00000039070	Cpa4	76.1392	12.4866	6.54613
ENSMUSG00000039043	Arpin	329.907	266.254	139.585
ENSMUSG00000032452	Clstn2	112.796	49.1434	25.7636
ENSMUSG00000032386	Trip4	247.002	183.35	96.1218
ENSMUSG00000031948	Kars	2500.94	2437.29	1277.76
ENSMUSG00000053687	Dpep2	92.105	28.4523	14.9162
ENSMUSG00000041073	Nacad	150.256	86.6038	45.4024
ENSMUSG00000034584	Exph5	63.6375
ENSMUSG00000034488	Edil3	126.726	63.0729	33.0662
ENSMUSG00000034064	Poglut1	568.672	505.019	264.758
ENSMUSG00000034006	Pqlc1	269.762	206.109	108.054
ENSMUSG00000033545	Znrf1	136.285	72.6318	38.0775
ENSMUSG00000064247	Plcxd1	78.8514	15.1987	7.968
ENSMUSG00000096573	1700009J07Rik	72.1399	8.48724	4.44947
ENSMUSG00000032872	Cyb5r4	249.429	185.777	97.3941
ENSMUSG00000064302	Clasp1	150.814	87.1615	45.6948
ENSMUSG00000054545	Ugt1a6a	113.352	49.6995	26.0551
ENSMUSG00000025857	Dnaaf5	150.331	86.6786	45.4416
ENSMUSG00000025793	Hgs	364.318	300.666	157.625
ENSMUSG00000047248	C2cd3	231.919	168.266	88.2144
ENSMUSG00000054453	Sytl5	118.687	55.0342	28.8519
ENSMUSG00000055670	Zzef1	122.602	58.9493	30.9044
ENSMUSG00000039838	Slc45a1	75.6584	12.0058	6.29406
ENSMUSG00000061535	C1qtnf7	85.004	21.3514	11.1935
ENSMUSG00000039361	Picalm	1273.91	1210.25	634.481
ENSMUSG00000039307	Hexdc	142.558	78.9056	41.3666
ENSMUSG00000038963	Slco4a1	69.8419	6.1892	3.24471
ENSMUSG00000038902	Pogz	169.919	106.266	55.7106
ENSMUSG00000055720	Ubl7	149.82	86.1675	45.1737
ENSMUSG00000032271	Nnmt	279.229	215.576	113.017
ENSMUSG00000031839	Hsbp1	2850.54	2786.88	1461.03
ENSMUSG00000031790	Mmp15	89.0583	25.4057	13.319
ENSMUSG00000040935	Padi6	70.256	6.60335	3.46183
ENSMUSG00000034450	Gulo	69.7731	6.12043	3.20866
ENSMUSG00000035051	Dhx57	72.2131	8.56041	4.48783
ENSMUSG00000033949	Trim36	69.7022	6.04954	3.17149
ENSMUSG00000033909	Usp36	70.2197	6.56708	3.44282
ENSMUSG00000046844	Vat1l	77.094	13.4413	7.04668
ENSMUSG00000022119	Rbm26	155.278	91.6255	48.0351
ENSMUSG00000032777	Gtf3c1	341.847	278.194	145.844
ENSMUSG00000032740	Ccdc88a	431.573	367.92	192.884
ENSMUSG00000026193	Fn1	11722.8	11659.2	6112.38
ENSMUSG00000026142	Rhbdd1	70.4178	6.76514	3.54665
ENSMUSG00000025743	Sdc3	74.5199	10.8672	5.69719
ENSMUSG00000105383	Atrip	216.125	152.473	79.9345
ENSMUSG00000050195	Scd4	88.8037	25.151	13.1855
ENSMUSG00000040298	Btbd16	68.6346	4.9819	2.61178
ENSMUSG00000040254	Sema3d	68.7941	5.14141	2.6954
ENSMUSG00000062825	Actg1	41571	41507.3	21760.4
ENSMUSG00000039683	Sdk1	83.6428	19.9901	10.4799
ENSMUSG00000039242	B3galnt2	113.27	49.6175	26.0122
ENSMUSG00000035355	Kcnh4	64.7084
ENSMUSG00000038848	Ythdf1	338.837	275.184	144.266
ENSMUSG00000070056	Mfhas1	213.235	149.582	78.4192
ENSMUSG00000032217	Rnf111	257.999	194.347	101.887
ENSMUSG00000032116	Stt3a	1893.48	1829.83	959.294
ENSMUSG00000031732	Phlpp2	102.369	38.716	20.297
ENSMUSG00000031651	Triml1	62.5655
ENSMUSG00000040818	Dennd6a	146.187	82.5341	43.2688
ENSMUSG00000034312	Iqsec1	187.284	123.631	64.814
ENSMUSG00000034252	Senp6	448.499	384.847	201.757
ENSMUSG00000045095	Magi1	89.505	25.8523	13.5532
ENSMUSG00000033773	Rpap2	235.101	171.448	89.8823
ENSMUSG00000033257	Ttll4	72.2175	8.5648	4.49013
-	Gm40527	64.6045
ENSMUSG00000032688	Malt1	76.1194	12.4667	6.53573
ENSMUSG00000032633	Flcn	545.805	482.153	252.77
ENSMUSG00000060715	1700019A02Rik	63.571
ENSMUSG00000026039	Sgol2a	133.931	70.2784	36.8437
ENSMUSG00000025551	Fgf14	69.277	5.62433	2.94858
ENSMUSG00000025489	Ifitm5	163.05	99.3972	52.1094
ENSMUSG00000046985	Tapt1	207.693	144.04	75.5137
ENSMUSG00000040154	Wfdc5	68.6071	4.95441	2.59737
ENSMUSG00000064065	Ipcef1	132.997	69.3444	36.3541
ENSMUSG00000050530	Fam171a1	79.7177	16.0651	8.42218
ENSMUSG00000039542	Ncam1	240.352	176.699	92.6354
ENSMUSG00000039163	Cmc1	637.825	574.172	301.012
ENSMUSG00000035164	Zc3h12c	80.5361	16.8834	8.85121
ENSMUSG00000038732	Mboat1	162.17	98.5169	51.6479
ENSMUSG00000057058	Skap1	72.2708	8.61812	4.51809
ENSMUSG00000032058	Ppp2r1b	171.954	108.301	56.7773
ENSMUSG00000031996	Aplp2	241.791	178.138	93.3897
ENSMUSG00000031575	Ash2l	901.735	838.082	439.368
ENSMUSG00000031540	Kat6a	117.735	54.082	28.3527
ENSMUSG00000051403	Ppp1r37	119.429	55.7762	29.2409
ENSMUSG00000031314	Taf1	153.403	89.7499	47.0517
ENSMUSG00000047793	Sned1	105.688	42.0353	22.0372
ENSMUSG00000033705	Stard9	83.5816	19.929	10.4478
ENSMUSG00000033632	AW554918	67.2645	3.61183	1.89352
ENSMUSG00000033126	Ybey	85.1576	21.5049	11.274
ENSMUSG00000031936	Hephl1	79.1907	15.5381	8.14589
ENSMUSG00000032562	Gnai2	2160.91	2097.25	1099.49
-	Clasp2	71.4931	7.84042	4.11037
ENSMUSG00000025993	Slc40a1	216.66	153.007	80.2147
ENSMUSG00000028487	Bnc2	113.993	50.3403	26.3911
ENSMUSG00000025409	Mbd6	242.962	179.309	94.0036
ENSMUSG00000025364	Pa2g4	302.189	238.536	125.053
ENSMUSG00000070047	Fat1	829.698	766.045	401.602
ENSMUSG00000031512	Tex29	99.3384	35.6858	18.7084
ENSMUSG00000030365	Clec2i	93.4497	29.797	15.6212
ENSMUSG00000086926	Gm6226	66.979	3.32629	1.74382
ENSMUSG00000028889	Yrdc	650.018	586.365	307.404
-	-	153.93	90.2769	47.328
ENSMUSG00000049018	Olfr368	63.1546
ENSMUSG00000048970	C1galt1c1	336.264	272.612	142.918
-	Zdhhc22	69.1983	5.54563	2.90732
ENSMUSG00000055214	Pld5	67.5625	3.90987	2.04976
ENSMUSG00000074934	Grem1	548.397	484.744	254.129
ENSMUSG00000040327	Cul9	145.036	81.383	42.6654
ENSMUSG00000034413	Neurl1b	74.2454	10.5927	5.55329
ENSMUSG00000050705	2310061I04Rik	300.769	237.116	124.309
ENSMUSG00000050625	Ccdc121	63.4005
ENSMUSG00000050121	Opalin	69.4321	5.77945	3.0299
ENSMUSG00000040751	Lat2	131.486	67.8328	35.5616
ENSMUSG00000049605	Olfr418	86.3362	22.6836	11.8919
ENSMUSG00000049555	Tmie	80.5691	16.9165	8.86852
ENSMUSG00000042834	Nrep	1962.37	1898.71	995.409
ENSMUSG00000042761	Mrap2	69.7643	6.11164	3.20405
ENSMUSG00000042354	Gnl3	1152.29	1088.64	570.723
ENSMUSG00000042271	Nxt2	183.224	119.572	62.6859
ENSMUSG00000041757	Plekha6	134.588	70.9349	37.1879
ENSMUSG00000041708	Mpped1	77.3817	13.729	7.19748
ENSMUSG00000041187	Prkd2	208.125	144.473	75.7404
ENSMUSG00000031342	Gpm6b	69.359	5.70628	2.99154
ENSMUSG00000031202	Rab39b	143.54	79.8869	41.881
-	-	73.7856	10.1329	5.31222
ENSMUSG00000021400	Wrnip1	109.743	46.0907	24.1633
ENSMUSG00000038782	1700028J19Rik	82.0735	18.4208	9.65719
ENSMUSG00000068547	Clca4a	65.4483	1.79558	0.94134
ENSMUSG00000083012	Fam220a	477.916	414.264	217.179
ENSMUSG00000073956	Olfr592	63.9021
ENSMUSG00000048373	Fgfbp1	130.775	67.1221	35.189
ENSMUSG00000010021	Kif19a	68.876	5.22336	2.73837
ENSMUSG00000047787	Flrt1	72.4622	8.80951	4.61842
ENSMUSG00000040037	Negr1	163.025	99.3728	52.0966
ENSMUSG00000047324	4931429P17Rik	63.8944
ENSMUSG00000050552	Lamtor4	1460.88	1397.23	732.504
ENSMUSG00000050478	Olfr807	63.3774
ENSMUSG00000050010	Shisa3	102.651	38.9986	20.4452
ENSMUSG00000040612	Ildr2	78.4461	14.7934	7.75549
ENSMUSG00000049502	Dtx3l	115.523	51.8699	27.193
ENSMUSG00000030779	Rbbp6	91.9471	28.2944	14.8335
ENSMUSG00000042694	Obfc1	344.528	280.876	147.25
ENSMUSG00000042642	Lenep	78.4394	14.7867	7.75199
ENSMUSG00000042202	Slc35e2	70.3578	6.70514	3.5152
ENSMUSG00000042148	Cox10	304.411	240.758	126.218
ENSMUSG00000041670	Rims1	68.9723	5.31963	2.78883
ENSMUSG00000041592	Sdk2	65.4339	1.78127	0.933836
ENSMUSG00000057195	Ceacam13	61.5078
ENSMUSG00000031028	Tub	84.9253	21.2727	11.1523
ENSMUSG00000030801	Kat8	241.702	178.049	93.3431
-	-	84.0024	20.3498	10.6684
ENSMUSG00000000751	Rpa1	437.571	373.919	196.028
ENSMUSG00000028080	Lrba	114.409	50.7567	26.6094
ENSMUSG00000060671	Atp8b2	73.757	10.1043	5.29722
ENSMUSG00000058046	4933430I17Rik	70.5949	6.94221	3.63948
ENSMUSG00000048752	Prss50	151.765	88.1124	46.1933
ENSMUSG00000048218	Amigo2	75.9066	12.2539	6.42415
ENSMUSG00000048148	Nwd1	66.6908	3.03818	1.59278
ENSMUSG00000047686	Zcchc5	254.151	190.498	99.8694
ENSMUSG00000047638	Nr1h4	92.7479	29.0952	15.2533
ENSMUSG00000047171	Helt	110.604	46.9515	24.6145
ENSMUSG00000050377	Il31ra	75.8179	12.1653	6.37769
ENSMUSG00000050321	Neto1	64.7617
ENSMUSG00000060924	Csmd1	89.7848	26.1322	13.6999
ENSMUSG00000049811	Fam161a	86.427	22.7743	11.9395
ENSMUSG00000032204	Aqp9	70.3391	6.68644	3.50539
ENSMUSG00000049280	Olfr509	78.775	15.1223	7.92794
ENSMUSG00000042589	Cux2	71.9573	8.30463	4.35374
ENSMUSG00000042520	Ubap2l	191.825	128.172	67.1949
ENSMUSG00000042079	Hnrnpf	3908.53	3844.88	2015.69
ENSMUSG00000041992	Rapgef5	78.1007	14.448	7.57443
-	Serpina3c	86.6596	23.007	12.0615
ENSMUSG00000036862	Dchs1	509.276	445.623	233.62
ENSMUSG00000040865	Ino80d	131.637	67.9841	35.6409
ENSMUSG00000030598	Fbxo17	267.374	203.721	106.801
ENSMUSG00000030433	Sbk2	67.8915	4.23881	2.22221
ENSMUSG00000018474	Chd3	435.176	371.523	194.773
ENSMUSG00000023912	Slc25a27	77.3262	13.6736	7.16842
ENSMUSG00000027860	Vangl1	141.688	78.0354	40.9104
ENSMUSG00000027531	Impa1	408.128	344.475	180.592
ENSMUSG00000048668	Rhno1	488.216	424.563	222.579
ENSMUSG00000040537	Adam22	90.0209	26.3683	13.8237
ENSMUSG00000048070	Pirt	69.1819	5.52921	2.89871
ENSMUSG00000048001	Hes5	185.119	121.466	63.679
ENSMUSG00000022000	Zc3h13	206.306	142.654	74.7867
ENSMUSG00000032892	Rangrf	298.519	234.866	123.13
ENSMUSG00000047040	Prr15l	66.1528	2.50012	1.3107
ENSMUSG00000050239	Krtap24-1	71.5508	7.89813	4.14063
ENSMUSG00000050189	Etos1	67.1671	3.51443	1.84245
ENSMUSG00000049739	Prss53	116.915	53.2625	27.9231
ENSMUSG00000049670	Morn4	161.647	97.9944	51.374
ENSMUSG00000049176	Frmpd4	71.503	7.85034	4.11557
ENSMUSG00000049100	Pcdh10	74.0337	10.3811	5.44231
ENSMUSG00000042477	Tfap2e	64.951
ENSMUSG00000042417	Ccno	71.5619	7.90919	4.14643
ENSMUSG00000041923	Nol4	68.7177	5.06499	2.65534
ENSMUSG00000041852	Tcf20	167.748	104.095	54.5724
ENSMUSG00000041360	Pum3	833.644	769.992	403.671
ENSMUSG00000082115	Gm15490	467.316	403.663	211.622
ENSMUSG00000040723	Rcsd1	123	59.3471	31.1129
ENSMUSG00000057503	Olfr1459	85.0206	21.368	11.2022
ENSMUSG00000057103	Nat8f1	102.278	38.6251	20.2494
ENSMUSG00000070594	Gm4788	94.2941	30.6414	16.0639
ENSMUSG00000030102	Itpr1	73.1157	9.46301	4.96102
ENSMUSG00000075318	Scn2a1	66.5967	2.94403	1.54342
ENSMUSG00000051223	Bzw1	1066.19	1002.54	525.584
ENSMUSG00000051124	Gimap9	79.474	15.8213	8.2944
ENSMUSG00000059479	B3gnt8	102.301	38.6483	20.2615
ENSMUSG00000082955	Gm8036	89.3042	25.6515	13.4479
-	-	3529.12	3465.47	1816.79
ENSMUSG00000069922	Ces3a	63.9554
ENSMUSG00000072718	Klra10	71.7879	8.1352	4.26491
ENSMUSG00000032894	1700031F05Rik	66.9845	3.33182	1.74672
ENSMUSG00000074060	Fbxw15	66.0995	2.44679	1.28274
ENSMUSG00000052368	Gm9873	171.356	107.703	56.4637
ENSMUSG00000052302	Tbc1d30	70.5328	6.88011	3.60692
ENSMUSG00000038791	Scgb3a2	67.6556	4.00288	2.09853
ENSMUSG00000038691	Mbd3l1	85.3115	21.6589	11.3547
ENSMUSG00000037621	Atoh8	208.01	144.357	75.6798
ENSMUSG00000037475	Thoc2	233.801	170.148	89.2007
ENSMUSG00000046434	Hnrnpa1	3636.46	3572.81	1873.06
ENSMUSG00000044024	Fchsd1	120.386	56.7333	29.7426
ENSMUSG00000034438	Gbp8	71.1113	7.45861	3.91021
ENSMUSG00000034297	Med13	114.298	50.645	26.5508
ENSMUSG00000051235	Gen1	98.9677	35.315	18.514
ENSMUSG00000051182	Olfr655	64.1348
ENSMUSG00000101519	Ska2l-ps	204.169	140.516	73.6661
ENSMUSG00000094734	Olfr799	65.126
ENSMUSG00000056926	Tas2r113	64.0473
-	-	19814.3	19750.6	10354.3
-	-	104.635	40.982	21.485
ENSMUSG00000051007	Pddc1	292.891	229.238	120.179
ENSMUSG00000050891	Tatdn1	102.003	38.3506	20.1055
ENSMUSG00000049916	2610318N02Rik	95.6724	32.0198	16.7865
ENSMUSG00000046411	Rps4l-ps	104.235	40.5821	21.2753
ENSMUSG00000048960	Prex2	66.2013	2.54859	1.33611
ENSMUSG00000048703	Speer4b	65.4284	1.77574	0.930936
ENSMUSG00000068373	D430041D05Rik	68.3656	4.71295	2.47078
ENSMUSG00000032494	Tdgf1	90.6599	27.0073	14.1587
ENSMUSG00000046873	Mbtps2	76.516	12.8633	6.74364
-	-	120.727	57.0742	29.9214
ENSMUSG00000052192	LOC102638850	7964.57	7900.92	4142.09
ENSMUSG00000038544	Inip	173.662	110.01	57.6731
ENSMUSG00000038429	Usp5	520.707	457.054	239.613
ENSMUSG00000037270	4932438A13Rik	89.3575	25.7048	13.4759
ENSMUSG00000082894	Gm6480	84.9584	21.3057	11.1696
ENSMUSG00000035642	Aamdc	319.761	256.108	134.266
-	-	73.3726	9.71992	5.0957
ENSMUSG00000034154	Ino80	75.2311	11.5784	6.07004
-	-	179.654	116.001	60.8142
ENSMUSG00000058063	Trim31	65.3377
ENSMUSG00000051038	Rhox11	166.634	102.981	53.9884
ENSMUSG00000066672	Olfr417	66.1039	2.45119	1.28504
ENSMUSG00000055762	Eef1d	87.8048	24.1522	12.6619
ENSMUSG00000056824	Zfp663	65.6853	2.03265	1.06562
ENSMUSG00000051727	Kctd14	141.097	77.4442	40.6004
-	-	89.4164	25.7637	13.5067
-	-	64.9367
ENSMUSG00000050621	Rps27	21401	21337.4	11186.2
ENSMUSG00000094483	Purb	649.071	585.418	306.908
ENSMUSG00000049538	Adamts16	92.9757	29.323	15.3727
ENSMUSG00000048534	Gm10684	77.0176	13.3649	7.00661
ENSMUSG00000048416	Mlf1	161.188	97.5356	51.1334
ENSMUSG00000032343	Impg1	75.8048	12.1521	6.37078
ENSMUSG00000032216	Nedd4	5395.65	5332	2795.32
ENSMUSG00000095956	1700036A12Rik	62.1645
-	-	77.2046	13.5519	7.10465
ENSMUSG00000094002	Gm9866	67.2391	3.58646	1.88022
ENSMUSG00000038257	Glra3	82.833	19.1803	10.0554
ENSMUSG00000038079	Tmem237	380.408	316.756	166.06
ENSMUSG00000052151	Plpp2	325.889	262.236	137.478
ENSMUSG00000036845	Lin37	223.73	160.078	83.9213
ENSMUSG00000035337	Uchl4	1241.96	1178.31	617.732
ENSMUSG00000035142	Nubpl	275.85	212.197	111.245
ENSMUSG00000033882	Rbm46	70.9871	7.3344	3.84509
-	Nrxn2	269.861	206.208	108.105
ENSMUSG00000050945	Zfp438	90.6897	27.037	14.1743
ENSMUSG00000050890	Pdik1l	128.255	64.6025	33.8681
ENSMUSG00000074579	Lekr1	63.6574
ENSMUSG00000107810	RP24-363O21.8	77.2013	13.5487	7.10294
ENSMUSG00000056738	A730036I17Rik	74.4968	10.8441	5.68508
ENSMUSG00000051504	Siglech	87.5546	23.9019	12.5307
ENSMUSG00000051412	Vamp7	277.963	214.31	112.353
ENSMUSG00000050641	BC048562	67.8107	4.158	2.17985
ENSMUSG00000050382	Kif7	140.802	77.1494	40.4459
ENSMUSG00000049410	Zfp683	73.416	9.76332	5.11846
ENSMUSG00000073982	Rhog	494.461	430.808	225.853
ENSMUSG00000048280	Zfp738	97.4513	33.7986	17.7191
ENSMUSG00000048106	4632415L05Rik	781.726	718.073	376.453
ENSMUSG00000031990	Jam3	628.251	564.598	295.993
ENSMUSG00000031827	Cotl1	300.781	237.129	124.316
ENSMUSG00000029918	Mrps33	1518.84	1455.19	762.887
ENSMUSG00000052013	Btla	349.085	285.432	149.639
-	-	85.9606	22.308	11.695
ENSMUSG00000037921	Ddx60	68.5284	4.87571	2.55611
ENSMUSG00000037790	Defb7	62.8356
ENSMUSG00000036585	Fgf1	73.0815	9.42885	4.94311
ENSMUSG00000036275	9530068E07Rik	2447.81	2384.15	1249.9
ENSMUSG00000034818	Celf5	68.7276	5.07491	2.66054
ENSMUSG00000034616	Ssh3	98.4215	34.7688	18.2277
ENSMUSG00000079444	Tomm6	490.118	426.465	223.576
ENSMUSG00000033278	Ptprm	109.185	45.5319	23.8703
ENSMUSG00000050830	Vwc2	78.2766	14.624	7.66666
ENSMUSG00000050763	Olfr1395	93.7775	30.1248	15.7931
ENSMUSG00000070702	Csn1s1	63.8113
ENSMUSG00000059647	Cbx3	1178.64	1114.99	584.536
-	-	225.497	161.844	84.8475
ENSMUSG00000061387	Olfr1490	64.6941
ENSMUSG00000032215	Rsl24d1	502.653	439	230.148
ENSMUSG00000037070	Rbmxl1	1756.87	1693.22	887.678
ENSMUSG00000024026	Glo1	1109.49	1045.84	548.286
ENSMUSG00000033405	Nudt15	126.724	63.0713	33.0654
ENSMUSG00000061411	Nol4l	170.314	106.662	55.9178
ENSMUSG00000074403	Hist2h3c2	6548.22	6484.57	3399.56
ENSMUSG00000059227	Olfr494	67.6544	4.00174	2.09793
ENSMUSG00000057913	Gm10032	107.342	43.6898	22.9045
ENSMUSG00000039419	Cntnap2	63.9852
ENSMUSG00000095390	Olfr229	117.999	54.3466	28.4914
ENSMUSG00000061065	Gm5132	64.5457
ENSMUSG00000059657	Stfa2l1	123.243	59.5906	31.2406
ENSMUSG00000059606	Rnase2b	64.1435
ENSMUSG00000060373	Hnrnpc	1359.7	1296.05	679.458
ENSMUSG00000066030	Oog2	88.9676	25.3149	13.2715
ENSMUSG00000026162	Nhej1	137.152	73.4998	38.5326
-	LOC105247125	65.2156
ENSMUSG00000053541	Gm4759	146.123	82.4708	43.2356
-	-	65.424	1.77134	0.928634
ENSMUSG00000053153	Spag16	66.4972	2.84451	1.49125
ENSMUSG00000053110	Yap1	140.301	76.6487	40.1834
ENSMUSG00000095930	Nim1k	105.841	42.1881	22.1173
-	-	166.913	103.26	54.1347
ENSMUSG00000067767	Clec4b2	65.7717	2.11899	1.11089
-	-	67.8728	4.22011	2.21241
ENSMUSG00000067106	Gm5529	3763.76	3700.11	1939.8
-	-	441.149	377.497	197.904
ENSMUSG00000096336	Igkv1-135	63.4923
ENSMUSG00000081833	Gm13669	2716.67	2653.01	1390.85
ENSMUSG00000069309	Hist1h2an	9915.96	9852.31	5165.11
ENSMUSG00000081769	Gm12216	65.1336
ENSMUSG00000083287	Idi1	690.584	626.932	328.671
ENSMUSG00000098781	Zfp595	83.9606	20.308	10.6465
-	-	63.324
ENSMUSG00000057443	Olfr138	63.8213
ENSMUSG00000059974	Ntm	149.288	85.6352	44.8946
ENSMUSG00000080996	Gm4986	9146.89	9083.23	4761.92
ENSMUSG00000044937	Ttc41	67.6357	3.98304	2.08812
ENSMUSG00000059503	Olfr248	64.2123
-	-	1655.29	1591.64	834.421
ENSMUSG00000059105	Olfr1504	89.7816	26.1289	13.6982
-	-	209.569	145.917	76.4973
-	-	75.1612	11.5085	6.03339
ENSMUSG00000053436	Mapk14	141.371	77.7185	40.7442
ENSMUSG00000053375	Atp6v1e2	89.1936	25.5409	13.3899
-	-	200.002	136.35	71.4819
ENSMUSG00000098705	Gm3428	64.2398
ENSMUSG00000052631	Sh2d6	73.3285	9.67584	5.0726
-	-	63.0039
-	-	68.9734	5.32076	2.78943
ENSMUSG00000061392	Mageb5	62.4203
ENSMUSG00000053287	Olfr1013	89.9103	26.2577	13.7657
ENSMUSG00000067848	4933402N22Rik	77.2046	13.5519	7.10465
ENSMUSG00000046341	Gm11223	2724.69	2661.04	1395.06
ENSMUSG00000069631	Strada	171.443	107.79	56.5096
ENSMUSG00000096747	Olfr823	61.1844
ENSMUSG00000039419	Cntnap2	68.5482	4.89556	2.56651
-	-	73.5123	9.85958	5.16893
ENSMUSG00000068324	Gm10029	14354.8	14291.1	7492.17
ENSMUSG00000021643	Serf1	71.6471	7.9944	4.19109
ENSMUSG00000078354	Ifna2	67.2925	3.63978	1.90817
ENSMUSG00000090166	Ear10	62.8944
ENSMUSG00000059834	Sclt1	134.609	70.9559	37.1989
-	Gm4802	5923.65	5859.99	3072.13
ENSMUSG00000051910	Sox6	156.274	92.6212	48.557
-	Rad51b	92.8573	29.2047	15.3107
ENSMUSG00000074359	Psg23	61.8312
ENSMUSG00000094353	Olfr150	81.5218	17.8691	9.36796
ENSMUSG00000037541	Shank2	75.3186	11.6659	6.1159
ENSMUSG00000053332	Gas5	1036.44	972.792	509.99
-	Prkcg	82.8242	19.1716	10.0508
ENSMUSG00000052962	Mrpl35	71.5695	7.91684	4.15043
ENSMUSG00000083027	Gm13140	648.31	584.657	306.509
-	C030016D13Rik	99.0849	35.4323	18.5755
ENSMUSG00000094118	Gm16445	63.7206
ENSMUSG00000060559	LOC102639847	64.3042
ENSMUSG00000079362	Gbp10	65.4538	1.80111	0.944239
ENSMUSG00000053119	Chmp3	493.241	429.588	225.213
-	-	2651.26	2587.61	1356.56
ENSMUSG00000095189	Olfr1472	66.4917	2.83898	1.48835
ENSMUSG00000067653	Ankrd23	94.4289	30.7762	16.1345
ENSMUSG00000064252	Olfr329-ps	64.2998
ENSMUSG00000058101	1700084J12Rik	278.326	214.673	112.543
ENSMUSG00000058071	Olfr818	63.6474
ENSMUSG00000073959	Olfr584	69.9294	6.27668	3.29058
ENSMUSG00000079523	Tmsb10	3012.05	2948.4	1545.71
ENSMUSG00000057191	AB124611	96.5046	32.8519	17.2228
ENSMUSG00000085837	Kcnmb4os2	87.797	24.1444	12.6578
ENSMUSG00000074108	Rpl10-ps2	13338.8	13275.2	6959.56
ENSMUSG00000060510	Zfp266	160.72	97.067	50.8877
ENSMUSG00000051627	Hist1h1e	64.858
ENSMUSG00000095041	Pisd-ps3	228.041	164.388	86.1813
ENSMUSG00000094669	Olfr441	65.352
ENSMUSG00000090958	Lrrc32	114.782	51.1294	26.8048
ENSMUSG00000065968	Ifitm7	80.6324	16.9797	8.90168
ENSMUSG00000049755	Zfp672	66.9933	3.34061	1.75133
ENSMUSG00000053182	Gm609	72.4545	8.80187	4.61441
ENSMUSG00000052848	C130026L21Rik	66.1682	2.51557	1.3188
ENSMUSG00000052785	Olfr573-ps1	118.639	54.9865	28.8269
ENSMUSG00000032289	Thsd4	64.6952
ENSMUSG00000037411	Serpine1	149.622	85.9696	45.0699
ENSMUSG00000026417	Pigr	139.301	75.6487	39.6591
ENSMUSG00000020923	Ubtf	600.587	536.934	281.49
ENSMUSG00000015522	Arnt	69.5916	5.93896	3.11352
ENSMUSG00000022034	Esco2	143.207	79.5541	41.7065
ENSMUSG00000028345	Tex10	67.0752	3.42256	1.79429
ENSMUSG00000024109	Nrxn1	118.574	54.9214	28.7928
ENSMUSG00000057691	Zfp746	236.13	172.477	90.4217
ENSMUSG00000078607	1810010H24Rik	80.083	16.4303	8.61364
ENSMUSG00000020340	Cyfip2	94.4575	30.8048	16.1495
ENSMUSG00000092837	Rpph1	68.5581	4.90548	2.57172
-	-	87.3928	23.7401	12.4459
-	-	65.2024
ENSMUSG00000094806	Cyp2d10	134.532	70.8795	37.1589
ENSMUSG00000100668	1700083H02Rik	82.5839	18.9312	9.92477
ENSMUSG00000087347	Zfp672	74.0605	10.4079	5.45636
ENSMUSG00000029249	Rest	457.305	393.653	206.374
-	Sec14l3	76.7893	13.1366	6.88693
ENSMUSG00000068551	Zfp467	98.57	34.9173	18.3055
ENSMUSG00000068744	Psrc1	368.358	304.705	159.743
-	-	964.65	900.997	472.351
ENSMUSG00000018340	Anxa6	835.467	771.815	404.627
ENSMUSG00000062162	Mageb1	62.5953
-	-	74.1988	10.5461	5.52883
-	Serpina1b	209.001	145.349	76.1996
ENSMUSG00000067148	Polr1c	928.165	864.513	453.224
ENSMUSG00000062705	Tpbpb	94.8518	31.1991	16.3563
ENSMUSG00000024778	Fas	288.513	224.861	117.884
ENSMUSG00000018927	Ccl6	83.1201	19.4675	10.2059
ENSMUSG00000003308	Keap1	282.414	218.761	114.687
ENSMUSG00000028410	Dnaja1	758.185	694.533	364.112
ENSMUSG00000026594	Ralgps2	111.686	48.0333	25.1817
ENSMUSG00000066037	Hnrnpr	72.8643	9.21162	4.82923
-	Gm31214	66.9169	3.26419	1.71126
ENSMUSG00000048756	Foxo3	603.294	539.641	282.909
-	Tyms-ps	68.4762	4.82353	2.52875
-	-	70.5806	6.9279	3.63198
ENSMUSG00000067773	Defb41	66.7386	3.08597	1.61783
-	-	156.154	92.5018	48.4944
ENSMUSG00000032252	Glce	474.494	410.841	215.385
-	3110009M11Rik	106.032	42.3797	22.2177
-	-	62.3383
ENSMUSG00000073910	Mob3b	70.6482	6.99554	3.66744
ENSMUSG00000073411	H2-D1	72.2373	8.58464	4.50053
-	-	201.273	137.62	72.1479
-	-	195.552	131.899	69.1485
-	-	78.98	15.3273	8.03542
-	-	479.782	416.129	218.157
-	-	76.5358	12.8831	6.75404
ENSMUSG00000078771	Evi2a	202.1	138.447	72.5816
-	Pira6	78.1725	14.5199	7.6121
-	-	1912.54	1848.89	969.286
ENSMUSG00000022500	Litaf	1502.61	1438.95	754.377
ENSMUSG00000037725	Ckap2	285.871	222.218	116.499
ENSMUSG00000047534	Mis18bp1	165.182	101.53	53.2273
ENSMUSG00000020108	Ddit4	1437.49	1373.83	720.238
ENSMUSG00000017716	Birc5	1099.73	1036.08	543.167
ENSMUSG00000097289	2010300F17Rik	70.4975	6.84481	3.58842
ENSMUSG00000033467	Crlf2	474.381	410.728	215.326
ENSMUSG00000026932	Nacc2	263.131	199.478	104.577
ENSMUSG00000056222	Spock1	63.1546
ENSMUSG00000094719	Gm5108	63.4148
ENSMUSG00000075185	Olfr1061	63.4016
-	Tbrg3	70.3402	6.68758	3.50599
ENSMUSG00000066900	Suds3	773.786	710.133	372.29
ENSMUSG00000071138	Tex24	62.3395
ENSMUSG00000037514	Pank2	164.633	100.98	52.9391
-	Exoc3	117.361	53.7087	28.157
ENSMUSG00000097638	Carlr	63.5787
-	-	73.6817	10.029	5.25775
ENSMUSG00000074785	Plxnc1	81.0301	17.3774	9.11018
-	-	204.662	141.009	73.9246
-	-	68.5406	4.88791	2.56251
ENSMUSG00000098022	Zfp82	153.213	89.5602	46.9523
-	-	608.626	544.973	285.704
-	-	1095.94	1032.29	541.182
-	Kif5a	69.2572	5.60449	2.93818
-	-	65.5346	1.88192	0.986605
ENSMUSG00000058427	Cxcl2	70.0256	6.37295	3.34104
ENSMUSG00000033031	C330027C09Rik	161.931	98.2782	51.5227
ENSMUSG00000027306	Nusap1	429.283	365.63	191.683
ENSMUSG00000028063	Lmna	359.461	295.809	155.079
ENSMUSG00000029580	Actb	10629.1	10565.4	5538.98
-	Ap4e1	133.145	69.4919	36.4314
ENSMUSG00000086587	Gm11837	71.7246	8.07196	4.23175
ENSMUSG00000034902	Pip5k1c	199.026	135.373	70.9699
ENSMUSG00000055994	Nod2	66.331	2.67833	1.40413
ENSMUSG00000030058	Copg1	97.0041	33.3514	17.4846
ENSMUSG00000079701	Ssxb3	61.5953
ENSMUSG00000063954	Hist2h2aa1	8174.67	8111.02	4252.23
ENSMUSG00000058756	Thra	166.969	103.316	54.1638
ENSMUSG00000066100	Krtap5-1	85.9865	22.3338	11.7086
-	-	131.323	67.6701	35.4763
-	Gm38938	129.32	65.6675	34.4265
ENSMUSG00000035936	Aldh5a1	87.857	24.2044	12.6892
ENSMUSG00000069601	Ank3	95.7258	32.0731	16.8144
-	-	154.588	90.9358	47.6734
ENSMUSG00000039967	Zfp292	296.018	232.365	121.818
-	-	70.3391	6.68644	3.50539
ENSMUSG00000054364	Rhob	360.048	296.396	155.387
-	-	82.3337	18.681	9.79358
-	-	138.061	74.4079	39.0087
-	-	174.385	110.733	58.052
ENSMUSG00000020122	Egfr	161.098	97.445	51.0859
ENSMUSG00000020081	Tacr2	66.3608	2.7081	1.41973
-	Drd2	69.7786	6.12596	3.21156
ENSMUSG00000060586	H2-Eb1	75.9511	12.2984	6.4475
ENSMUSG00000096730	Vmn2r122	68.6846	5.03197	2.63803
ENSMUSG00000061022	Vmn1r222	62.1701
ENSMUSG00000068231	Vmn1r43	65.4372	1.78452	0.935541
ENSMUSG00000045340	Vmn1r70	66.8217	3.16906	1.66139
ENSMUSG00000049103	Ccr2	63.1546
ENSMUSG00000052821	Cysltr1	79.6303	15.9776	8.37631
ENSMUSG00000022658	Tagln3	145.681	82.028	43.0035
ENSMUSG00000050232	Cxcr3	67.6445	3.99182	2.09273
ENSMUSG00000031965	Tbx20	79.908	16.2553	8.52192
ENSMUSG00000099632	2900093K20Rik	93.9855	30.3328	15.9021
ENSMUSG00000073821	LOC105247143	341.315	277.663	145.566
ENSMUSG00000049511	Htr1b	75.9022	12.2495	6.42185
ENSMUSG00000068220	Lgals1	43210	43146.3	22619.6
ENSMUSG00000015396	Cd83	74.23	10.5773	5.54519
ENSMUSG00000047655	Vmn1r74	61.4258
ENSMUSG00000023964	Calcr	69.0245	5.37181	2.81619
ENSMUSG00000029778	Adcyap1r1	64.9653
ENSMUSG00000106697	Vmn1r186	69.4497	5.79702	3.03911
ENSMUSG00000036832	Lpar3	69.9238	6.27115	3.28768
ENSMUSG00000038071	Npy6r	163.464	99.8112	52.3264
ENSMUSG00000044338	Aplnr	71.0734	7.42074	3.89035
ENSMUSG00000021799	Opn4	62.3427
-	-	64.6177
ENSMUSG00000087165	2010001A14Rik	70.3149	6.6622	3.49269
-	-	78.9834	15.3308	8.03721
ENSMUSG00000056749	Nfil3	724.569	660.917	346.488
ENSMUSG00000036158	Prickle1	177.668	114.015	59.773
ENSMUSG00000020427	Igfbp3	1887.74	1824.09	956.285
ENSMUSG00000060490	Vmn1r218	64.55
ENSMUSG00000093451	Vmn1r24	63.807
ENSMUSG00000062598	Vmn1r178	62.2564
-	Celsr3	63.8757
ENSMUSG00000050147	F2rl3	66.5868	2.93411	1.53822
ENSMUSG00000021804	Rgr	74.9054	11.2527	5.8993
ENSMUSG00000049649	Gpr3	67.3899	3.73719	1.95924
ENSMUSG00000042429	Adora1	74.0903	10.4376	5.47197
ENSMUSG00000085427	6430710C18Rik	69.9926	6.33993	3.32373
-	-	72.8666	9.2139	4.83042
ENSMUSG00000026748	Plxdc2	122.042	58.3889	30.6106
-	-	70.8606	7.20791	3.77877
ENSMUSG00000029366	Dck	118.123	54.4703	28.5563
ENSMUSG00000031779	Ccl22	102.208	38.5558	20.213
ENSMUSG00000019828	Grm1	209.13	145.477	76.2672
ENSMUSG00000051980	Casr	66.5978	2.94517	1.54402
ENSMUSG00000024211	Grm8	65.1925
ENSMUSG00000045092	S1pr1	263.376	199.724	104.706
ENSMUSG00000057672	Pkn1	70.5041	6.85148	3.59192
ENSMUSG00000067586	S1pr3	205.302	141.649	74.2602
ENSMUSG00000020178	Adora2a	76.0804	12.4277	6.51527
ENSMUSG00000050511	Oprd1	76.829	13.1763	6.90774
ENSMUSG00000049091	Sephs2	65.8448	2.19216	1.14925
-	-	1343.76	1280.11	671.103
ENSMUSG00000085940	4930405D11Rik	61.6871
ENSMUSG00000031428	Zcchc18	225.354	161.701	84.7725
ENSMUSG00000037679	Inf2	135.926	72.2738	37.8898
-	-	101.49	37.8375	19.8364
ENSMUSG00000020130	Tbc1d15	298.852	235.2	123.304
ENSMUSG00000042608	Stk40	259.941	196.289	102.905
ENSMUSG00000032726	Bmp8a	75.1568	11.5041	6.03109
ENSMUSG00000050578	Mmp13	230.512	166.859	87.4764
ENSMUSG00000021779	Thrb	69.195	5.54238	2.90562
ENSMUSG00000022996	Wnt10b	72.9518	9.2991	4.87509
ENSMUSG00000022436	Sh3bp1	148.845	85.1919	44.6622
ENSMUSG00000017737	Mmp9	108.511	44.8585	23.5173
ENSMUSG00000028329	Xpa	357.668	294.015	154.138
ENSMUSG00000001829	Clpb	286.79	223.137	116.981
ENSMUSG00000017499	Cdc6	177.39	113.737	59.6273
ENSMUSG00000035455	Fignl1	100.287	36.634	19.2055
ENSMUSG00000024654	Asrgl1	118.582	54.9292	28.7968
ENSMUSG00000055817	Mta3	171.774	108.121	56.6829
ENSMUSG00000026377	Nifk	568.649	504.996	264.746
ENSMUSG00000005354	Txn2	1185.17	1121.52	587.96
ENSMUSG00000015994	Fnta	1533.57	1469.91	770.608
ENSMUSG00000014542	Clec4f	72.4666	8.8139	4.62072
ENSMUSG00000056917	Sipa1	188.685	125.033	65.5489
ENSMUSG00000020346	Mgat1	553.512	489.859	256.811
ENSMUSG00000022283	Pabpc1	8964.81	8901.16	4666.47
ENSMUSG00000017897	Eya2	93.699	30.0463	15.7519
ENSMUSG00000019841	Rev3l	406.296	342.643	179.632
ENSMUSG00000058966	Fam57b	76.7607	13.108	6.87193
ENSMUSG00000022351	Sqle	1127.25	1063.59	557.593
ENSMUSG00000022570	Tsta3	742.904	679.251	356.1
ENSMUSG00000024544	Ldlrad4	239.119	175.466	91.9889
ENSMUSG00000025586	Cpeb1	114.364	50.7115	26.5857
ENSMUSG00000020673	Tpo	64.9466
ENSMUSG00000031074	Fgf3	66.5004	2.84776	1.49295
ENSMUSG00000021356	Irf4	65.5258	1.87314	0.982
ENSMUSG00000034648	Lrrn1	151.595	87.942	46.1039
ENSMUSG00000028214	Gem	178.759	115.106	60.3447
ENSMUSG00000015647	Lama5	100.688	37.035	19.4157
ENSMUSG00000020536	Llgl1	346.697	283.044	148.387
ENSMUSG00000032584	Mst1r	82.7951	19.1425	10.0355
ENSMUSG00000027624	Epb41l1	102.752	39.0992	20.4979
ENSMUSG00000002458	Rgs19	464.575	400.922	210.185
ENSMUSG00000036748	Fbxl15	147.986	84.3337	44.2123
ENSMUSG00000018574	Acadvl	811.085	747.432	391.844
ENSMUSG00000023980	Taf8	131.787	68.1343	35.7197
ENSMUSG00000035896	Rnase1	66.1881	2.53541	1.3292
ENSMUSG00000062929	Cfl2	272.986	209.334	109.744
ENSMUSG00000026254	Eif4e2	1179.18	1115.53	584.821
ENSMUSG00000020542	Myocd	66.6556	3.00288	1.57427
ENSMUSG00000024955	Esrra	185.419	121.766	63.8365
ENSMUSG00000026124	Cfc1	119.278	55.6255	29.1619
ENSMUSG00000039630	Hnrnpu	2592.81	2529.16	1325.92
ENSMUSG00000021982	Cdadc1	202.786	139.133	72.941
ENSMUSG00000047661	Pappa2	71.2274	7.57472	3.97108
ENSMUSG00000020792	Exoc7	351.663	288.011	150.991
ENSMUSG00000003992	4833422C13Rik	127.114	63.4618	33.2701
ENSMUSG00000062478	Cela2a	82.6093	18.9566	9.93808
ENSMUSG00000031545	Gpat4	417.467	353.815	185.489
ENSMUSG00000010803	Gabra1	71.102	7.44937	3.90536
ENSMUSG00000014773	Dll1	86.8379	23.1852	12.1549
ENSMUSG00000000093	Tbx2	118.599	54.9468	28.8061
ENSMUSG00000028890	Mtf1	73.3737	9.72106	5.0963
ENSMUSG00000027447	Cst3	5942.47	5878.82	3081.99
ENSMUSG00000035161	Ints6	162.724	99.0714	51.9385
ENSMUSG00000024360	Etf1	1422.31	1358.66	712.28
ENSMUSG00000021670	Hmgcr	167.772	104.119	54.5848
ENSMUSG00000021219	Rgs6	76.6942	13.0415	6.83706
ENSMUSG00000026895	Ndufa8	2533.27	2469.61	1294.71
ENSMUSG00000025347	Mettl7b	73.0349	9.38219	4.91865
ENSMUSG00000027690	Slc2a2	63.7294
ENSMUSG00000029608	Rph3a	71.7147	8.06203	4.22655
ENSMUSG00000024173	Tpsab1	73.9896	10.337	5.4192
ENSMUSG00000021348	Prl7d1	63.3774
ENSMUSG00000027298	Tyro3	150.876	87.2231	45.7271
ENSMUSG00000024032	LOC102631757	92.897	29.2443	15.3315
ENSMUSG00000028082	Sh3d19	286.504	222.851	116.831
ENSMUSG00000031144	Syp	69.3689	5.7162	2.99674
ENSMUSG00000019518	Taf6	185.719	122.066	63.9938
ENSMUSG00000020175	Rab36	75.0095	11.3568	5.95386
ENSMUSG00000011305	Plin5	170.275	106.623	55.8974
ENSMUSG00000030789	Itgax	69.1895	5.53685	2.90272
ENSMUSG00000024697	Gna14	93.936	30.2834	15.8762
ENSMUSG00000004665	Cnn2	9065.28	9001.62	4719.14
ENSMUSG00000030287	Itpr2	77.1238	13.4711	7.06228
ENSMUSG00000010047	Hyal2	466.224	402.571	211.049
ENSMUSG00000040726	Hesx1	66.0808	2.42809	1.27293
ENSMUSG00000032080	Apoa4	73.2697	9.61698	5.04174
ENSMUSG00000050953	Gja1	2522.32	2458.67	1288.97
ENSMUSG00000020698	Cct6b	68.0653	4.41264	2.31334
ENSMUSG00000060427	Zfp868	199.334	135.681	71.1312
ENSMUSG00000020850	Prpf8	727.559	663.906	348.055
ENSMUSG00000060716	Plekhh1	73.8444	10.1918	5.34308
ENSMUSG00000019278	Dpep1	144.394	80.7411	42.3288
ENSMUSG00000021287	Xrcc3	80.9701	17.3174	9.07873
ENSMUSG00000031672	Got2	1290.2	1226.54	643.02
ENSMUSG00000046959	Slc26a1	73.1256	9.47293	4.96622
ENSMUSG00000029092	D5Ertd615e	210.905	147.252	77.1974
ENSMUSG00000031778	Cx3cl1	192.453	128.801	67.5242
ENSMUSG00000033880	Lgals3bp	439.886	376.233	197.242
ENSMUSG00000026253	Chrng	109.879	46.226	24.2342
ENSMUSG00000029019	Nppb	132.915	69.2624	36.3111
ENSMUSG00000017969	Ptgis	613.666	550.013	288.346
ENSMUSG00000030824	Nucb1	1296.79	1233.14	646.478
ENSMUSG00000005262	Ufd1l	573.022	509.37	267.039
ENSMUSG00000019737	Syne4	92.7611	29.1084	15.2602
ENSMUSG00000039540	4921524L21Rik	64.2756
ENSMUSG00000005506	Celf1	151.347	87.694	45.9739
ENSMUSG00000029512	Ulk1	222.621	158.968	83.3399
ENSMUSG00000015377	Dennd6b	71.1542	7.50155	3.93272
ENSMUSG00000041696	Rasl12	85.026	21.3733	11.2051
ENSMUSG00000063808	Gpatch1	148.272	84.6193	44.362
ENSMUSG00000025531	Chm	291.202	227.549	119.293
ENSMUSG00000006784	Ttc25	64.5258
ENSMUSG00000025963	Mdh1b	63.8933
ENSMUSG00000009646	Pla2g12b	64.8635
ENSMUSG00000021987	Mtmr6	402.976	339.324	177.892
ENSMUSG00000038417	Fig4	216.953	153.3	80.3682
ENSMUSG00000017405	Nek8	115.058	51.4052	26.9494
ENSMUSG00000027871	Hsd3b1	65.7386	2.08597	1.09358
ENSMUSG00000001632	Brpf1	137.209	73.5566	38.5623
ENSMUSG00000034659	Tmem109	234.353	170.7	89.4903
ENSMUSG00000058709	Egln2	346.634	282.982	148.354
ENSMUSG00000038880	Mrps34	176.211	112.559	59.0094
ENSMUSG00000053565	Eif3k	2728.35	2664.7	1396.98
ENSMUSG00000002416	Ndufb2	303.81	240.157	125.903
ENSMUSG00000029061	Mmp23	463.065	399.413	209.394
ENSMUSG00000021087	Rtn1	213.972	150.32	78.8057
ENSMUSG00000004788	Eif2b2	453.02	389.367	204.127
ENSMUSG00000039168	Dap	2109.9	2046.24	1072.75
ENSMUSG00000028382	Ptbp3	244.128	180.476	94.6152
ENSMUSG00000029781	Fkbp9	2512.6	2448.95	1283.87
ENSMUSG00000030664	Sox6os	66.0219	2.36924	1.24208
ENSMUSG00000069633	Pex11g	158.17	94.5177	49.5513
ENSMUSG00000023852	Riok2	201.636	137.983	72.3383
ENSMUSG00000026433	Rab29	220.936	157.283	82.4564
ENSMUSG00000030089	Slc41a3	141.472	77.8198	40.7973
ENSMUSG00000037525	Bcdin3d	124.472	60.8189	31.8846
ENSMUSG00000019832	Rab32	450.324	386.671	202.714
ENSMUSG00000031101	Sash3	103.411	39.7581	20.8433
ENSMUSG00000041308	Sntb2	91.7964	28.1437	14.7544
ENSMUSG00000027287	Snap23	621.66	558.008	292.538
ENSMUSG00000007035	Msh5	111.804	48.151	25.2434
ENSMUSG00000030401	Rtn2	158.663	95.0105	49.8097
ENSMUSG00000040359	Ufl1	215.727	152.074	79.7256
ENSMUSG00000042380	Smim12	306.023	242.371	127.064
ENSMUSG00000000568	Hnrnpd	68.2248	4.57215	2.39697
ENSMUSG00000000399	Ndufa9	1367.69	1304.03	683.645
ENSMUSG00000040521	Tsfm	531.533	467.88	245.288
ENSMUSG00000031323	Dmrtc1a	68.4806	4.82792	2.53106
ENSMUSG00000021958	Pinx1	254.095	190.443	99.8403
ENSMUSG00000022515	Anks3	219.618	155.965	81.7652
ENSMUSG00000018554	Ybx2	64.4681
ENSMUSG00000025766	D3Ertd751e	62.9808
ENSMUSG00000026309	Ilkap	620.864	557.211	292.12
ENSMUSG00000042569	Dhrs7b	621.105	557.453	292.247
ENSMUSG00000074797	Itpa	685.769	622.116	326.147
ENSMUSG00000021192	Golga5	444.553	380.9	199.689
ENSMUSG00000002968	Med25	419.175	355.522	186.384
ENSMUSG00000027718	Il21	64.5346
ENSMUSG00000035711	Dok3	122.509	58.8563	30.8557
ENSMUSG00000029209	Gnpda2	255.22	191.567	100.43
ENSMUSG00000068732	Tmem167b	281.32	217.668	114.113
ENSMUSG00000041483	Zfp281	218.714	155.061	81.2914
ENSMUSG00000051146	Camk2n2	104.534	40.8813	21.4322
ENSMUSG00000021767	Kat6b	184.906	121.253	63.5674
ENSMUSG00000029076	Sdf4	1357.62	1293.96	678.365
ENSMUSG00000053841	Txlna	112.946	49.293	25.842
ENSMUSG00000030236	Slco1b2	62.5754
ENSMUSG00000040466	Blvrb	347.382	283.729	148.746
ENSMUSG00000012422	Tmem167	249.628	185.976	97.4985
ENSMUSG00000027439	Gzf1	87.2266	23.574	12.3587
ENSMUSG00000020374	Rasgef1c	72.7791	9.12642	4.78456
ENSMUSG00000003345	Csnk1g2	830.343	766.69	401.94
ENSMUSG00000023755	Rhebl1	140.437	76.7847	40.2547
ENSMUSG00000002372	Ranbp3	593.47	529.817	277.759
ENSMUSG00000031740	Mmp2	1072.75	1009.09	529.022
ENSMUSG00000055235	Wdr86	83.6471	19.9945	10.4822
ENSMUSG00000028266	Lmo4	1297.52	1233.87	646.86
ENSMUSG00000010607	Pigyl	260.035	196.382	102.954
ENSMUSG00000056271	Lman1l	76.076	12.4233	6.51297
ENSMUSG00000029110	Rnf4	693.42	629.767	330.158
ENSMUSG00000037606	Osbpl5	179.263	115.61	60.609
ENSMUSG00000008730	Hipk1	314.999	251.346	131.769
ENSMUSG00000029831	Npvf	239.504	175.852	92.191
ENSMUSG00000045591	Olig3	69.3744	5.72173	2.99964
ENSMUSG00000033533	Acsm1	65.7617	2.10907	1.10569
ENSMUSG00000036172	Cd200r3	80.9756	17.323	9.08163
ENSMUSG00000045538	Ddx28	201.217	137.564	72.1186
ENSMUSG00000055298	Ctsj	63.1645
ENSMUSG00000020863	Luc7l3	117.273	53.6199	28.1105
ENSMUSG00000030159	Clec1b	65.5357	1.88306	0.987202
ENSMUSG00000070319	Eif3g	2030.66	1967.01	1031.21
ENSMUSG00000040711	Sh3pxd2b	115.731	52.0783	27.3023
ENSMUSG00000010660	Plcd1	200.985	137.332	71.9969
ENSMUSG00000022803	Popdc2	84.3946	20.742	10.8741
ENSMUSG00000020253	Ppm1m	235.556	171.904	90.1212
ENSMUSG00000019808	Adat2	153.492	89.8391	47.0985
ENSMUSG00000027242	Wdr76	66.8238	3.17118	1.6625
ENSMUSG00000026687	Aldh9a1	93.4222	29.7695	15.6068
ENSMUSG00000038967	Pdk2	83.3902	19.7376	10.3475
ENSMUSG00000028622	Mrpl37	607.332	543.679	285.026
ENSMUSG00000025959	Klf7	363.579	299.927	157.238
ENSMUSG00000009863	Sdhb	1985.91	1922.26	1007.75
ENSMUSG00000038301	Snx10	200.662	137.01	71.8279
ENSMUSG00000031803	B3gnt3	84.5167	20.8641	10.9381
ENSMUSG00000061898	Rbak	76.0061	12.3534	6.47632
ENSMUSG00000022009	Nufip1	352.726	289.073	151.548
ENSMUSG00000024944	Arl2	573.713	510.061	267.401
ENSMUSG00000036052	Dnajb5	87.5105	23.8578	12.5076
ENSMUSG00000050473	Slc35d3	81.122	17.4693	9.15835
ENSMUSG00000025038	Efhc2	65.4526	1.79997	0.943642
ENSMUSG00000034532	Fbxo16	361.246	297.593	156.014
ENSMUSG00000001823	Hoxd12	72.8033	9.15065	4.79727
ENSMUSG00000022580	Rhpn1	92.6489	28.9962	15.2014
ENSMUSG00000035277	Arx	252.568	188.915	99.0395
ENSMUSG00000021134	Srsf5	827.221	763.568	400.303
ENSMUSG00000028608	0610037L13Rik	114.969	51.3165	26.9029
ENSMUSG00000028165	Cisd2	107.258	43.6057	22.8605
ENSMUSG00000027444	8030411F24Rik	245.537	181.885	95.3538
ENSMUSG00000042655	Fam159b	69.678	6.0253	3.15879
ENSMUSG00000048911	Rnf24	68.0466	4.39393	2.30354
ENSMUSG00000025961	4933402D24Rik	67.5092	3.85655	2.02181
ENSMUSG00000022598	Psca	86.4127	22.76	11.932
ENSMUSG00000027380	Acoxl	87.1091	23.4564	12.2971
ENSMUSG00000027353	Mcm8	104.619	40.9665	21.4769
ENSMUSG00000021221	Dpf3	65.9169	2.26419	1.18701
ENSMUSG00000021265	Slc25a29	79.1561	15.5035	8.12775
ENSMUSG00000027425	Csrp2bp	178.237	114.584	60.0713
ENSMUSG00000020436	Gabrg2	111.606	47.9536	25.1399
ENSMUSG00000019189	Rnf145	335.942	272.289	142.749
ENSMUSG00000019861	Gopc	124.225	60.5719	31.7551
ENSMUSG00000041193	Pla2g5	69.123	5.47035	2.86785
ENSMUSG00000041669	Prima1	63.3917
ENSMUSG00000022490	Ppp1r1a	188.131	124.478	65.2582
ENSMUSG00000028454	Pigo	107.716	44.0633	23.1003
ENSMUSG00000033342	Plppr5	67.7941	4.14141	2.17115
ENSMUSG00000030834	Abcc6	90.6622	27.0096	14.1599
ENSMUSG00000039410	Prdm16	118.388	54.7355	28.6953
ENSMUSG00000005705	Agrp	73.5799	9.92722	5.20439
ENSMUSG00000008461	Fut1	65.6034	1.9507	1.02266
ENSMUSG00000022906	Parp9	134.523	70.8707	37.1543
ENSMUSG00000020870	Cdc34-ps	193.781	130.128	68.2203
ENSMUSG00000015468	Notch4	84.0745	20.4218	10.7062
ENSMUSG00000030825	Hsd17b14	67.0323	3.37962	1.77178
ENSMUSG00000025086	Trub1	74.5721	10.9194	5.72454
ENSMUSG00000037996	Slc24a2	264.88	201.227	105.494
ENSMUSG00000029320	1700016H13Rik	76.4615	12.8088	6.71508
ENSMUSG00000017720	Trp53tg5	63.406
ENSMUSG00000051747	Ttn	66.2403	2.5876	1.35656
ENSMUSG00000028463	Car9	177.633	113.98	59.7545
ENSMUSG00000024666	Tmem138	125.463	61.8104	32.4044
ENSMUSG00000021373	Cap2	125.266	61.6132	32.301
ENSMUSG00000038415	Foxq1	67.3299	3.67719	1.92778
ENSMUSG00000020334	Slc22a4	81.6137	17.961	9.41612
ENSMUSG00000020307	Cdc34	726.088	662.435	347.284
ENSMUSG00000014543	Klra17	65.7617	2.10907	1.10569
ENSMUSG00000003657	Calb2	80.98	17.3273	9.08393
ENSMUSG00000041534	Rbp3	101.291	37.6384	19.7321
ENSMUSG00000027233	Patl2	63.1447
ENSMUSG00000091780	Ncaph2	112.586	48.9338	25.6537
ENSMUSG00000027073	Prg2	77.4758	13.8231	7.24684
ENSMUSG00000025165	Sectm1a	63.0826
ENSMUSG00000107353	4930430O22Rik	75.1425	11.4898	6.02358
ENSMUSG00000050704	2310061N02Rik	63.6331
ENSMUSG00000030536	Iqgap1	1087.93	1024.28	536.981
ENSMUSG00000019834	Slc22a16	66.8393	3.18663	1.6706
ENSMUSG00000028035	Dnajb4	659.58	595.927	312.417
ENSMUSG00000027956	Tmem144	98.9121	35.2594	18.4849
ENSMUSG00000037993	Dhx38	72.9188	9.26609	4.85778
ENSMUSG00000022032	Scara5	78.9223	15.2696	8.00517
ENSMUSG00000037358	4930578C19Rik	66.3986	2.74597	1.43958
ENSMUSG00000031758	Cdyl2	158.339	94.686	49.6395
ENSMUSG00000060375	3110018I06Rik	80.5802	16.9275	8.87432
ENSMUSG00000035674	Ndufa3	99.0739	35.4212	18.5697
ENSMUSG00000050957	Insl6	106.093	42.4407	22.2497
ENSMUSG00000059230	Defb4	88.2079	24.5553	12.8732
-	Slc26a6	91.2656	27.613	14.4762
ENSMUSG00000034981	Parm1	213.665	150.012	78.6445
ENSMUSG00000022479	Vdr	83.0091	19.3564	10.1477
-	Icos	97.0503	33.3976	17.5088
ENSMUSG00000001986	Gria3	197.658	134.006	70.253
ENSMUSG00000036561	Ppp6r2	85.406	21.7533	11.4043
ENSMUSG00000063785	Utp14a	215.057	151.405	79.3745
ENSMUSG00000049154	Fam183b	68.2968	4.64417	2.43473
ENSMUSG00000030744	Rps3	20335.2	20271.6	10627.4
ENSMUSG00000031729	Ist1	717.727	654.074	342.901
ENSMUSG00000007610	Gtpbp3	291.886	228.233	119.652
ENSMUSG00000021187	Tc2n	63.005
ENSMUSG00000035305	Ror1	80.8051	17.1524	8.99221
ENSMUSG00000031386	Hcfc1	135.486	71.8333	37.6589
ENSMUSG00000031179	3830417A13Rik	63.406
ENSMUSG00000025147	Mob2	273.123	209.47	109.816
ENSMUSG00000028431	Ikbkap	328.128	264.475	138.652
ENSMUSG00000028229	Rmdn1	192.78	129.128	67.6957
ENSMUSG00000042672	Dcst1	81.6137	17.961	9.41612
ENSMUSG00000040705	A930016O22Rik	70.0081	6.35538	3.33183
ENSMUSG00000031559	4930555F03Rik	67.3123	3.65963	1.91857
ENSMUSG00000062511	4930512M02Rik	117.38	53.7273	28.1667
ENSMUSG00000031621	Isx	62.4979
ENSMUSG00000037355	Uvssa	67.8959	4.2432	2.22452
ENSMUSG00000056763	Cspp1	64.5544
ENSMUSG00000032579	Hemk1	172.25	108.597	56.9326
ENSMUSG00000023971	Rrp36	433.257	369.604	193.766
ENSMUSG00000022043	Trim35	247.745	184.093	96.5112
ENSMUSG00000030271	Ogg1	84.3946	20.742	10.8741
ENSMUSG00000025243	Slc6a20b	70.2814	6.62872	3.47513
-	Mrps23	787.784	724.131	379.629
ENSMUSG00000001017	Chtop	1076.99	1013.34	531.246
ENSMUSG00000060098	Prmt7	258.763	195.111	102.288
ENSMUSG00000027828	Ssr3	3911.32	3847.67	2017.16
ENSMUSG00000024180	Tmem8	159.246	95.593	50.115
ENSMUSG00000025466	Prap1	69.359	5.70628	2.99154
ENSMUSG00000028116	Myoz2	86.7294	23.0767	12.0981
-	-	64.3762
ENSMUSG00000029165	Agbl5	115.977	52.3242	27.4312
ENSMUSG00000061894	Zscan20	96.6241	32.9715	17.2854
ENSMUSG00000057530	Ece1	293.743	230.09	120.626
ENSMUSG00000041355	2700060E02Rik	4564.99	4501.33	2359.84
ENSMUSG00000021713	Ppwd1	129.447	65.7938	34.4927
ENSMUSG00000021271	Zfp839	85.3693	21.7166	11.385
ENSMUSG00000021226	Acot2	123.434	59.781	31.3404
ENSMUSG00000020840	Blmh	895.993	832.341	436.358
ENSMUSG00000020805	Slc13a5	76.3895	12.7368	6.67732
ENSMUSG00000020389	Cdkl3	71.8654	8.21276	4.30557
ENSMUSG00000025958	Creb1	88.3174	24.6647	12.9306
ENSMUSG00000039530	Tusc3	688.642	624.99	327.653
ENSMUSG00000090100	Ttbk2	71.4898	7.83716	4.10867
ENSMUSG00000027220	Syt13	191.305	127.653	66.9224
ENSMUSG00000026811	St6galnac6	198.951	135.299	70.9308
ENSMUSG00000026768	Itga8	166.254	102.601	53.7892
ENSMUSG00000019971	Cep290	70.2572	6.60449	3.46243
ENSMUSG00000019894	Slc6a15	82.7291	19.0764	10.0009
-	Srsf1	730.763	667.11	349.735
ENSMUSG00000018126	Baiap2l2	72.8786	9.22594	4.83673
ENSMUSG00000015437	Gzmb	91.7573	28.1047	14.734
ENSMUSG00000015217	Hmgb3	767.626	703.973	369.061
ENSMUSG00000011052	1700049J03Rik	70.4211	6.76839	3.54835
ENSMUSG00000025195	Dnmbp	77.127	13.4744	7.06399
ENSMUSG00000037499	Nenf	750.902	687.249	360.293
ENSMUSG00000079562	Maea	813.496	749.844	393.108
ENSMUSG00000029071	Dvl1	193.187	129.534	67.9089
ENSMUSG00000028707	Dmbx1	84.255	20.6023	10.8008
ENSMUSG00000028668	Tceb3	262.671	199.018	104.336
ENSMUSG00000090631	Olfr456	100.393	36.7402	19.2612
ENSMUSG00000021610	Clptm1l	2101.92	2038.26	1068.57
ENSMUSG00000021182	Ccdc88c	82.5927	18.94	9.92938
ENSMUSG00000025888	Casp1	118.417	54.7642	28.7103
ENSMUSG00000020738	Sumo2	6683.03	6619.38	3470.23
ENSMUSG00000020684	Rasl10b	79.1374	15.4847	8.11794
ENSMUSG00000020265	Sumo3	1395.96	1332.31	698.467
ENSMUSG00000025644	Gm7628	214.153	150.5	78.9004
ENSMUSG00000049902	4921517D22Rik	70.964	7.3113	3.83298
ENSMUSG00000027171	Prrg4	124.329	60.6758	31.8095
ENSMUSG00000075302	Erich2	72.6228	8.97016	4.70264
ENSMUSG00000026708	Cenpl	197.256	133.603	70.0421
ENSMUSG00000026618	Iars2	108.916	45.2629	23.7293
ENSMUSG00000019818	Cd164	2148.54	2084.89	1093.01
ENSMUSG00000078813	Leng1	171.43	107.777	56.5026
ENSMUSG00000017677	Wsb1	673.34	609.687	319.631
ENSMUSG00000017400	Stac2	90.4284	26.7757	14.0373
ENSMUSG00000014852	Adamts13	69.0988	5.44612	2.85515
ENSMUSG00000061769	Klra6	67.4861	3.83345	2.0097
ENSMUSG00000009733	Tfcp2	134.93	71.2772	37.3674
-	Map4k2	84.4205	20.7678	10.8876
ENSMUSG00000027876	Reg4	69.3645	5.71181	2.99444
ENSMUSG00000057751	Megf6	153.533	89.8803	47.1201
ENSMUSG00000030232	Aebp2	90.5126	26.86	14.0814
ENSMUSG00000028610	Dmrtb1	87.746	24.0933	12.631
ENSMUSG00000028573	Fggy	132.78	69.1276	36.2404
ENSMUSG00000021532	Fastkd3	130.501	66.8483	35.0455
ENSMUSG00000021440	Cts7	65.704	2.05135	1.07543
ENSMUSG00000059436	Max	316.063	252.411	132.327
ENSMUSG00000040713	Creg1	167.985	104.332	54.6967
ENSMUSG00000020642	Rnf144a	68.6346	4.9819	2.61178
ENSMUSG00000020611	Gna13	268.735	205.082	107.515
ENSMUSG00000020177	9530003J23Rik	63.9796
ENSMUSG00000020133	2310011J03Rik	499.541	435.888	228.516
-	Eid3	66.6588	3.00614	1.57598
ENSMUSG00000027016	Zfp385b	96.1158	32.4632	17.0189
ENSMUSG00000029280	Smr3a	203.287	139.635	73.204
ENSMUSG00000026567	Adcy10	78.6412	14.9885	7.85777
ENSMUSG00000026511	Srp9	747.678	684.025	358.603
ENSMUSG00000019368	Sec14l4	79.2667	15.614	8.18572
ENSMUSG00000055612	Cdca7	267.775	204.122	107.012
ENSMUSG00000016933	Plcg1	93.469	29.8163	15.6313
ENSMUSG00000016503	Gtf3a	809.401	745.749	390.962
ENSMUSG00000014294	Ndufa2	4514.3	4450.65	2333.27
ENSMUSG00000013787	Ehmt2	933.016	869.364	455.767
ENSMUSG00000009246	Trpm5	83.8154	20.1628	10.5704
ENSMUSG00000008859	Rala	406.67	343.017	179.828
ENSMUSG00000020798	Spns3	69.9238	6.27115	3.28768
ENSMUSG00000028932	Psmc2	3091	3027.35	1587.1
ENSMUSG00000030157	Clec2d	91.7733	28.1206	14.7423
ENSMUSG00000035212	Leprot	1235.89	1172.24	614.551
ENSMUSG00000028469	Npr2	174.434	110.782	58.0776
ENSMUSG00000021361	Tmem14c	2551.14	2487.49	1304.08
-	Gpr137b	176.059	112.406	58.9295
ENSMUSG00000020940	1700023F06Rik	127.134	63.4815	33.2804
ENSMUSG00000020899	Pfas	112.517	48.8644	25.6173
-	-	69.915	6.26237	3.28307
ENSMUSG00000020453	Patz1	82.9805	19.3278	10.1327
ENSMUSG00000020079	Supv3l1	270.86	207.208	108.629
ENSMUSG00000020023	Tmcc3	95.1466	31.4939	16.5108
ENSMUSG00000058743	Kcnj14	75.5358	11.8831	6.22978
ENSMUSG00000026924	Sec16a	544.755	481.103	252.22
-	-	71.9315	8.2788	4.34019
ENSMUSG00000094410	Zc3h11a	1734.95	1671.3	876.185
ENSMUSG00000026407	Cacna1s	63.8746
ENSMUSG00000018800	Abca5	94.7968	31.1441	16.3274
ENSMUSG00000018569	Cldn7	88.2266	24.574	12.883
ENSMUSG00000056602	Fry	134.103	70.4499	36.9336
ENSMUSG00000066979	Bub3	2048.79	1985.14	1040.72
ENSMUSG00000012889	Podnl1	74.51	10.8573	5.69198
ENSMUSG00000011877	Git1	77.2865	13.6339	7.14761
ENSMUSG00000008318	Relt	84.2587	20.606	10.8028
ENSMUSG00000007836	Hnrnpa0	1060.02	996.364	522.348
ENSMUSG00000030366	Ceacam12	65.5369	1.8842	0.987799
ENSMUSG00000045312	Lhfpl2	420.834	357.181	187.254
ENSMUSG00000038599	Capn8	74.3218	10.6692	5.59335
ENSMUSG00000024098	Twsg1	400.153	336.5	176.411
ENSMUSG00000038132	Rbm24	91.3377	27.685	14.514
ENSMUSG00000063730	Hsd3b2	65.5934	1.94078	1.01746
ENSMUSG00000037703	Lzts3	82.1264	18.4737	9.6849
ENSMUSG00000037610	Kcnmb2	65.7084	2.05574	1.07773
ENSMUSG00000037171	Nodal	100.431	36.7781	19.2811
ENSMUSG00000037130	H2-M10.6	72.2175	8.5648	4.49013
ENSMUSG00000048930	Tada3	267.001	203.348	106.606
ENSMUSG00000030200	Bcl2l14	66.4229	2.7702	1.45229
ENSMUSG00000029701	Rbm28	249.09	185.437	97.2162
ENSMUSG00000029635	Cdk8	358.902	295.249	154.785
ENSMUSG00000043289	Mei4	77.754	14.1013	7.39268
ENSMUSG00000036686	Cc2d1a	130.234	66.581	34.9054
ENSMUSG00000036634	Mag	87.0618	23.4091	12.2723
ENSMUSG00000062760	1810041L15Rik	73.6129	9.96024	5.2217
ENSMUSG00000036073	Galt	369.831	306.178	160.515
ENSMUSG00000085521	Tsen34	1772.4	1708.75	895.818
ENSMUSG00000053654	Krt42	138.315	74.6621	39.1419
ENSMUSG00000035112	Wnk4	102.298	38.6454	20.26
ENSMUSG00000035032	Nek11	64.7096
ENSMUSG00000028402	Mpdz	169.366	105.714	55.4208
ENSMUSG00000028322	Exosc3	340.401	276.748	145.086
ENSMUSG00000027829	Ccnl1	179.049	115.396	60.4969
ENSMUSG00000027782	Kpna4	79.5758	15.9231	8.34776
ENSMUSG00000045215	Asxl3	65.0286
ENSMUSG00000038491	Cdk19os	69.3546	5.70189	2.98924
ENSMUSG00000073676	Hspe1	1274.57	1210.92	634.829
ENSMUSG00000038042	Ptpdc1	80.7199	17.0672	8.94754
ENSMUSG00000037995	Igsf9	93.2105	29.5578	15.4958
ENSMUSG00000057072	Spata45	63.2366
ENSMUSG00000037503	Fam168b	466.226	402.574	211.051
ENSMUSG00000037035	Inhbb	91.6078	27.9551	14.6556
ENSMUSG00000056258	Kcnq3	84.3325	20.6798	10.8415
ENSMUSG00000030154	Klrb1f	88.4538	24.8011	13.0021
ENSMUSG00000030101	Sumf1	314.425	250.772	131.468
ENSMUSG00000029605	Oas1b	73.6097	9.95699	5.21999
ENSMUSG00000048578	Mlec	527.877	464.224	243.372
-	-	96.048	32.3954	16.9834
ENSMUSG00000036568	Gltscr1l	66.8437	3.19102	1.67291
ENSMUSG00000058626	Capn11	65.1738
ENSMUSG00000059852	Kcng2	69.1907	5.53799	2.90331
ENSMUSG00000035954	Dock4	71.9705	8.31781	4.36064
ENSMUSG00000053641	Dennd4a	67.6556	4.00288	2.09853
ENSMUSG00000035407	Kank4	76.5181	12.8654	6.74474
ENSMUSG00000069678	Pcgf1	478.212	414.559	217.334
ENSMUSG00000034913	Spert	64.3949
ENSMUSG00000028261	Ndufaf4	370.707	307.054	160.974
ENSMUSG00000028189	Ctbs	142.855	79.2019	41.5219
ENSMUSG00000027669	Gnb4	275.154	211.501	110.88
ENSMUSG00000027589	Pcmtd2	164.299	100.646	52.7641
ENSMUSG00000045071	E130308A19Rik	70.4067	6.75408	3.54085
ENSMUSG00000038331	Satb2	67.7897	4.13702	2.16885
ENSMUSG00000038259	Gdf5	72.5464	8.89374	4.66258
ENSMUSG00000037924	Olfr16	68.6203	4.96759	2.60428
ENSMUSG00000037876	Jmjd1c	83.986	20.3333	10.6598
ENSMUSG00000037437	Adam32	69.6868	6.03409	3.16339
-	-	355.499	291.847	153.002
ENSMUSG00000072501	Phf20l1	72.2119	8.55927	4.48723
ENSMUSG00000036894	Rap2b	206.166	142.513	74.713
ENSMUSG00000030031	Kbtbd8	65.2931
ENSMUSG00000018656	Tcaf3	70.6911	7.03848	3.68995
ENSMUSG00000029472	Anapc5	3742.54	3678.89	1928.67
ENSMUSG00000029406	Pitpnm2	66.3453	2.69265	1.41163
ENSMUSG00000043008	Klhl6	107.259	43.6067	22.861
ENSMUSG00000070471	Erich6	65.8536	2.20094	1.15385
ENSMUSG00000036353	P2ry12	85.0096	21.3569	11.1964
ENSMUSG00000035891	Cerk	92.1209	28.4682	14.9246
ENSMUSG00000078716	Tmem8b	64.632
ENSMUSG00000035352	Ccl12	330.609	266.956	139.953
-	-	112.7	49.0471	25.7131
ENSMUSG00000034858	Fam214a	148.505	84.8524	44.4842
ENSMUSG00000034789	Rab24	720.109	656.457	344.15
ENSMUSG00000028114	Mettl14	129.853	66.2003	34.7058
ENSMUSG00000028033	Kcnq5	74.0859	10.4332	5.46967
ENSMUSG00000027522	Stx16	98.675	35.0223	18.3606
ENSMUSG00000027433	Xrn2	703.397	639.745	335.389
-	Prrxl1	82.9106	19.2579	10.096
ENSMUSG00000038205	Prkab2	77.9278	14.2752	7.48381
ENSMUSG00000038173	Enpp6	65.4284	1.77574	0.930936
ENSMUSG00000037816	Fbxw17	191.201	127.548	66.8677
ENSMUSG00000069601	Ank3	81.9228	18.2701	9.57817
ENSMUSG00000079173	Zan	65.5879	1.93525	1.01456
ENSMUSG00000034583	Olfr1347	189.391	125.738	65.9187
ENSMUSG00000036853	Mcoln3	75.5656	11.9129	6.24539
-	-	62.2564
ENSMUSG00000029798	Herc6	70.2583	6.60563	3.46303
ENSMUSG00000061758	Akr1b10	119.227	55.5744	29.1351
ENSMUSG00000029343	Crybb1	71.4832	7.83049	4.10517
ENSMUSG00000079363	Gbp4	63.3042
ENSMUSG00000095098	Ccdc85b	575.672	512.02	268.428
ENSMUSG00000036295	Lrrn3	208.046	144.393	75.6988
ENSMUSG00000036208	Nepro	166.056	102.403	53.6851
ENSMUSG00000053774	Ubxn7	120.594	56.9417	29.8519
ENSMUSG00000035671	Zswim4	103.008	39.355	20.632
ENSMUSG00000035232	Pdk3	651.374	587.722	308.115
ENSMUSG00000033335	Dnm2	72.2796	8.62691	4.52269
ENSMUSG00000034729	Mrps10	676.687	613.034	321.386
ENSMUSG00000034636	Zyg11b	88.3031	24.6504	12.9231
ENSMUSG00000027966	Col11a1	513.354	449.701	235.758
ENSMUSG00000046213	Cym	128.983	65.3308	34.2499
ENSMUSG00000027387	Zc3h8	110.519	46.8662	24.5698
ENSMUSG00000027339	Rassf2	83.2374	19.5847	10.2674
ENSMUSG00000025916	Ppp1r42	63.1535
ENSMUSG00000025650	Col7a1	149.721	86.0682	45.1216
ENSMUSG00000063954	Hist2h2aa1	294.348	230.695	120.943
ENSMUSG00000045594	Glb1	449.998	386.346	202.543
ENSMUSG00000022335	Zfat	88.0605	24.4078	12.7959
ENSMUSG00000022187	Gm5546	77.4317	13.7791	7.22373
ENSMUSG00000048226	Olfr1212	67.578	3.92532	2.05787
ENSMUSG00000046814	Gchfr	100.202	36.5498	19.1614
ENSMUSG00000029167	Ppargc1a	73.0612	9.40854	4.93246
ENSMUSG00000039616	Mocos	80.5834	16.9308	8.87602
ENSMUSG00000045896	Paip2b	113.349	49.6961	26.0534
ENSMUSG00000038742	Angptl6	108.091	44.4384	23.297
ENSMUSG00000074102	Rbm15b	193.443	129.791	68.0433
-	-	77.2547	13.602	7.1309
ENSMUSG00000081540	Gm12538	216.223	152.571	79.9858
ENSMUSG00000006764	Tph2	67.2292	3.57654	1.87501
ENSMUSG00000041624	Gucy1a2	82.3711	18.7184	9.81319
ENSMUSG00000000957	Mmp14	904.215	840.562	440.668
ENSMUSG00000000215	Ins2	92.2936	28.6409	15.0151
ENSMUSG00000044923	Olfr1030	64.6265
ENSMUSG00000044857	Lemd2	191.452	127.8	66.9994
ENSMUSG00000048410	Zfp407	63.8201
ENSMUSG00000044306	4930500M09Rik	106.715	43.0623	22.5756
ENSMUSG00000043885	Slc36a4	86.6839	23.0312	12.0742
ENSMUSG00000075279	Mrpl23	1182.1	1118.44	586.349
ENSMUSG00000042050	Wdr60	78.0852	14.4326	7.56633
-	-	63.7139
ENSMUSG00000033356	Pus7l	130.274	66.6212	34.9264
ENSMUSG00000073471	Rsph3a	617.497	553.844	290.355
ENSMUSG00000042133	Ppig	232.506	168.853	88.5218
ENSMUSG00000021959	Lats2	298.443	234.79	123.09
ENSMUSG00000021810	Ecd	223.657	160.004	83.8827
ENSMUSG00000046764	A530053G22Rik	63.2278
ENSMUSG00000046714	Foxc2	198.524	134.871	70.7068
ENSMUSG00000046248	Krtap5-3	77.1039	13.4513	7.05188
ENSMUSG00000046178	Nxph1	67.3832	3.73052	1.95574
ENSMUSG00000045746	B230317F23Rik	69.1076	5.4549	2.85975
ENSMUSG00000045679	Pqlc3	359.83	296.177	155.272
ENSMUSG00000101888	1700025H01Rik	74.3329	10.6802	5.59915
ENSMUSG00000015950	Ncf1	215.043	151.39	79.3667
ENSMUSG00000029864	Gstk1	217.21	153.557	80.5031
ENSMUSG00000005681	Apoa2	90.6721	27.0195	14.1651
ENSMUSG00000041459	Tardbp	2141.53	2077.88	1089.33
ENSMUSG00000051706	Olfr1325	65.2756
ENSMUSG00000051617	Krt9	73.7768	10.1241	5.30762
ENSMUSG00000035569	Ankrd11	184.403	120.75	63.3039
ENSMUSG00000044647	Csrnp3	63.1359
ENSMUSG00000044250	Pced1b	62.6673
-	-	74.5942	10.9415	5.73614
ENSMUSG00000043747	1520401A03Rik	93.3293	29.6767	15.5581
ENSMUSG00000021217	Tshz3	144.495	80.8422	42.3818
ENSMUSG00000043207	Zmpste24	412.724	349.071	183.002
ENSMUSG00000011254	Thg1l	168.181	104.528	54.7993
ENSMUSG00000024811	Tnks2	100.767	37.1147	19.4575
ENSMUSG00000023007	Prpf40b	88.1502	24.4975	12.8429
ENSMUSG00000020706	Ftsj3	355.863	292.21	153.192
ENSMUSG00000021696	Elovl7	84.6218	20.9691	10.9931
ENSMUSG00000021559	Dapk1	81.9327	18.28	9.58337
ENSMUSG00000073111	Olfr446	68.2925	4.63978	2.43242
ENSMUSG00000046593	Tmem215	74.6683	11.0157	5.77501
ENSMUSG00000046095	Krt32	103.1	39.4473	20.6804
ENSMUSG00000079451	Tmprss11g	69.3359	5.68318	2.97943
ENSMUSG00000048031	Fcrl5	63.1502
ENSMUSG00000045576	St7l	356.503	292.85	153.528
ENSMUSG00000045150	Olfr1161	72.7625	9.10983	4.77586
ENSMUSG00000068086	Cyp2d9	65.8294	2.17671	1.14115
ENSMUSG00000012405	Rpl15	18873.8	18810.1	9861.28
ENSMUSG00000003746	Man1a	239.84	176.187	92.3667
ENSMUSG00000003038	Hmgn2	7526.92	7463.27	3912.65
ENSMUSG00000085666	Tdg	190.312	126.659	66.4016
ENSMUSG00000051493	Olfr974	72.7302	9.07749	4.75891
ENSMUSG00000044595	Dnd1	79.2238	15.5711	8.1632
ENSMUSG00000034333	Zbed4	120.322	56.6689	29.7089
ENSMUSG00000044134	Fam109a	97.488	33.8353	17.7383
ENSMUSG00000044083	Efcab8	97.0515	33.3988	17.5094
ENSMUSG00000043639	Rbm20	80.6225	16.9698	8.89648
ENSMUSG00000038060	Dlec1	72.778	9.12528	4.78396
ENSMUSG00000043085	Tmem82	65.5967	1.94403	1.01917
ENSMUSG00000024608	Rps14	22592.8	22529.2	11811
ENSMUSG00000024480	Ap3s1	1220.51	1156.86	606.489
ENSMUSG00000074991	Gabrr3	69.5916	5.93896	3.11352
ENSMUSG00000022583	Ly6f	148.666	85.0136	44.5687
ENSMUSG00000063586	Gm5513	3287.64	3223.99	1690.19
ENSMUSG00000030688	Stard10	169.162	105.51	55.3138
ENSMUSG00000029134	Plb1	92.2947	28.6421	15.0157
ENSMUSG00000046441	Cmtr2	119.742	56.0897	29.4052
ENSMUSG00000045991	Onecut2	76.3906	12.7379	6.67792
ENSMUSG00000045946	Gm9804	102.415	38.7626	20.3215
ENSMUSG00000045514	Olfr460	75.8867	12.234	6.41374
ENSMUSG00000038677	Scube3	70.1796	6.52693	3.42177
ENSMUSG00000063374	Olfr763	65.836	2.18338	1.14464
-	-	221.036	157.383	82.5089
ENSMUSG00000008305	Tle1	69.6059	5.95327	3.12103
ENSMUSG00000002222	Rmnd5a	79.0984	15.4457	8.09749
ENSMUSG00000001416	Cct3	3968.33	3904.68	2047.04
ENSMUSG00000051367	Six1	240.908	177.256	92.9269
ENSMUSG00000051297	2410124H12Rik	107.642	43.9891	23.0615
ENSMUSG00000044487	Olfr1112	64.126
ENSMUSG00000024191	Bnip1	356.017	292.364	153.273
ENSMUSG00000044026	Slc35g1	71.1323	7.4796	3.92121
ENSMUSG00000043932	Klri2	62.2564
ENSMUSG00000043505	Gimap5	78.2778	14.6251	7.66726
ENSMUSG00000037395	Rcor3	84.1201	20.4675	10.7302
ENSMUSG00000078161	Erich3	62.7437
ENSMUSG00000055833	1700034H15Rik	64.3707
ENSMUSG00000071281	Zfp65	77.3399	13.6872	7.17557
ENSMUSG00000055435	Maf	100.767	37.1142	19.4573
ENSMUSG00000095332	Dgkz	67.7364	4.08369	2.14089
ENSMUSG00000046761	Fam83h	105.966	42.313	22.1828
ENSMUSG00000103606	Gm412	62.5055
ENSMUSG00000046782	Ttc6	63.7338
ENSMUSG00000045794	Lkaaear1	62.1844
-	-	200.257	136.604	71.6154
ENSMUSG00000044705	Olfr670	64.3806
ENSMUSG00000104667	Gm4961	83.7621	20.1094	10.5425
ENSMUSG00000027341	Tmem230	365.214	301.561	158.095
ENSMUSG00000027022	Xirp2	63.6463
ENSMUSG00000054258	Gm5082	85.3649	21.7122	11.3827
ENSMUSG00000053896	4933409G03Rik	74.3461	10.6934	5.60606
ENSMUSG00000053862	Slc51b	66.3453	2.69265	1.41163
ENSMUSG00000089672	Lilr4b	107.9	44.247	23.1967
ENSMUSG00000043531	Sorcs1	68.5251	4.87246	2.55441
ENSMUSG00000052395	Rft1	73.8054	10.1528	5.32263
ENSMUSG00000042423	Fbrs	109.563	45.9102	24.0686
ENSMUSG00000028992	Nmnat1	134.692	71.039	37.2425
ENSMUSG00000069049	Eif2s3y	302.479	238.826	125.206
ENSMUSG00000106615	Gm8968	256.319	192.667	101.006
ENSMUSG00000040025	Ythdf2	378.253	314.6	164.931
ENSMUSG00000020886	Dlg4	194.339	130.686	68.5127
ENSMUSG00000002205	Vrk3	453.924	390.271	204.601
ENSMUSG00000055745	Ldoc1l	73.2175	9.5648	5.01438
-	-	62.4979
ENSMUSG00000055341	Zfp457	94.4388	30.7861	16.1397
ENSMUSG00000047674	Pdha2	64.0671
ENSMUSG00000083156	Gm12201	253.623	189.97	99.5925
ENSMUSG00000024816	Frmd8	65.9256	2.27297	1.19161
-	-	6447	6383.35	3346.5
ENSMUSG00000045475	Lce3c	401.275	337.622	177
-	-	146.819	83.1661	43.6002
ENSMUSG00000044471	Lncpint	83.5684	19.9158	10.4409
ENSMUSG00000044312	Neurog3	65.6022	1.94956	1.02206
ENSMUSG00000026843	Fubp3	265.136	201.483	105.628
ENSMUSG00000026648	Dclre1c	76.2745	12.6218	6.61705
ENSMUSG00000047604	Frat2	87.0292	23.3766	12.2553
ENSMUSG00000092404	Gm9921	67.9734	4.32076	2.26518
-	Gm5094	62.9088
ENSMUSG00000075376	Rc3h2	83.2109	19.5582	10.2535
ENSMUSG00000043286	Pnpla1	65.5159	1.86322	0.976799
ENSMUSG00000042286	Stab1	233.911	170.259	89.2588
ENSMUSG00000042228	Lyn	116.532	52.8791	27.7221
-	-	62.725
ENSMUSG00000044703	Phf11a	66.3365	2.68386	1.40703
ENSMUSG00000039879	Heca	72.7048	9.05211	4.74561
ENSMUSG00000039742	Fam71f1	65.2112
ENSMUSG00000020431	Adcy1	66.9157	3.26305	1.71067
ENSMUSG00000020213	Glipr1l1	63.0006
ENSMUSG00000095839	Olfr965	66.7474	3.09476	1.62244
-	-	66.4097	2.75703	1.44538
ENSMUSG00000055210	Foxd2	75.2189	11.5662	6.06365
ENSMUSG00000023087	Noct	319.973	256.32	134.377
ENSMUSG00000047227	Gm527	80.914	17.2613	9.04931
ENSMUSG00000046314	Stxbp6	80.6137	16.961	8.89187
ENSMUSG00000046192	Iqub	82.8572	19.2046	10.0681
ENSMUSG00000045236	Krtap5-4	123.393	59.7402	31.319
ENSMUSG00000089992	G6pd2	185.224	121.571	63.734
ENSMUSG00000044177	Wfikkn2	64.6463
ENSMUSG00000037236	Matr3	965.844	902.192	472.978
ENSMUSG00000073902	Gm1966	74.4192	10.7666	5.64442
ENSMUSG00000026411	Tmem9	923.158	859.506	450.599
ENSMUSG00000054034	Tceal5	89.8146	26.1619	13.7155
ENSMUSG00000053730	Tmem39b	191.581	127.929	67.0671
ENSMUSG00000053678	Defb40	65.3421
-	-	66.1881	2.53541	1.3292
ENSMUSG00000043060	Fscb	63.2553
ENSMUSG00000042066	Tmcc2	138.195	74.5422	39.0791
-	-	65.5978	1.94517	1.01976
-	-	63.0782
ENSMUSG00000027455	Nsfl1c	1614.02	1550.37	812.787
ENSMUSG00000090298	Gm4794	61.5798
ENSMUSG00000039419	Cntnap2	77.7173	14.0646	7.37343
-	-	64.3774
ENSMUSG00000069668	Sult3a1	65.5445	1.89184	0.991807
ENSMUSG00000073821	8030451A03Rik	64.0429
ENSMUSG00000055170	Ifng	68.2248	4.57215	2.39697
ENSMUSG00000055128	Cgrrf1	363.308	299.655	157.095
ENSMUSG00000095373	Olfr705	91.2469	27.5943	14.4664
ENSMUSG00000047034	Ankrd33	82.7709	19.1182	10.0228
ENSMUSG00000046049	Rp1l1	80.1208	16.4682	8.63349
ENSMUSG00000041161	Otud3	139.475	75.8227	39.7504
ENSMUSG00000044952	Kctd21	75.3983	11.7456	6.15767
ENSMUSG00000086167	Gm13827	15870	15806.3	8286.53
ENSMUSG00000043945	Adam6a	62.5798
-	Gm4814	67.1572	3.50451	1.83725
ENSMUSG00000058019	Ces5a	69.3645	5.71181	2.99444
ENSMUSG00000026049	Tex30	235.11	171.457	89.8873
ENSMUSG00000092518	Fam71e2	68.7798	5.1271	2.6879
ENSMUSG00000053624	Gykl1	62.0969
ENSMUSG00000053574	4930563E22Rik	81.0433	17.3906	9.11709
ENSMUSG00000042863	Olfr1026	81.6467	17.994	9.43343
ENSMUSG00000042750	Bex2	246.136	182.483	95.6677
ENSMUSG00000031059	Ndufb11	359.057	295.404	154.867
ENSMUSG00000074364	Ehd2	223.692	160.04	83.9014
ENSMUSG00000040498	Igsf23	65.4383	1.78566	0.936138
ENSMUSG00000040364	Sec1	72.4732	8.82057	4.62422
ENSMUSG00000026609	Ush2a	63.005
ENSMUSG00000075569	Pms2	93.463	29.8104	15.6282
ENSMUSG00000019139	Isyna1	367.529	303.877	159.309
ENSMUSG00000018599	Mief2	131.821	68.1683	35.7375
-	-	64.951
ENSMUSG00000095603	Olfr106-ps	88.6832	25.0305	13.1224
ENSMUSG00000087208	LOC102641382	74.57	10.9173	5.72344
ENSMUSG00000063714	Sp3os	184.319	120.666	63.2597
ENSMUSG00000091198	Gm5218	5794.86	5731.21	3004.61
-	-	71.0767	7.42399	3.89206
ENSMUSG00000062892	Olfr1450	65.0131
-	-	90.2943	26.6416	13.967
ENSMUSG00000056698	Elmod3	151.902	88.249	46.2649
-	-	67.3321	3.67947	1.92898
ENSMUSG00000056270	Prr9	85.0705	21.4179	11.2284
ENSMUSG00000056209	Npm3-ps1	843.636	779.983	408.909
ENSMUSG00000055882	Abhd16b	97.2719	33.6193	17.625
ENSMUSG00000034522	Zfp395	283.604	219.951	115.31
ENSMUSG00000073821	8030451A03Rik	66.3465	2.69379	1.41223
ENSMUSG00000066880	Zfp617	192.881	129.229	67.7486
ENSMUSG00000081502	Gm5646	62.614
ENSMUSG00000068141	U2af1	1370.78	1307.12	685.265
ENSMUSG00000061544	Zfp229	100.151	36.4988	19.1346
ENSMUSG00000060808	B9d1os	66.2458	2.59313	1.35946
ENSMUSG00000027339	Rassf2	66.2788	2.62615	1.37677
ENSMUSG00000022680	Pdxdc1	251.882	188.229	98.6799
-	-	69.9294	6.27668	3.29058
ENSMUSG00000107619	RP24-83C9.1	64.3839
ENSMUSG00000054622	D730045B01Rik	85.3505	21.6979	11.3752
ENSMUSG00000068885	Lce3f	230.764	167.111	87.6088
ENSMUSG00000064129	Gm14781	62.0105
ENSMUSG00000064063	BC048507	65.1348
ENSMUSG00000036087	Slain2	64.4483
ENSMUSG00000063590	Slc22a28	63.4148
ENSMUSG00000063230	Olfr535	75.6265	11.9739	6.27735
ENSMUSG00000094189	Gm6134	12538.1	12474.4	6539.78
ENSMUSG00000062791	Gm382	63.8257
ENSMUSG00000062727	Hist1h2bk	471.743	408.09	213.943
ENSMUSG00000056598	Lrrc48	70.316	6.66334	3.49328
ENSMUSG00000050222	Il17d	78.8184	15.1657	7.95069
ENSMUSG00000056162	Cndp1	66.0808	2.42809	1.27293
ENSMUSG00000056115	Tas2r134	78.9047	15.2521	7.99596
ENSMUSG00000096035	Gm1045	71.2175	7.5648	3.96588
ENSMUSG00000062319	Gm10115	68.9337	5.28108	2.76863
-	-	7168.03	7104.37	3724.5
ENSMUSG00000073991	Cnbd1	67.1274	3.47474	1.82165
ENSMUSG00000061928	Dsg1b	63.9323
-	-	4149.18	4085.53	2141.86
ENSMUSG00000061414	Cracr2a	91.5115	27.8588	14.6051
ENSMUSG00000060534	Dcc	65.6022	1.94956	1.02206
ENSMUSG00000060407	Cyp2a12	65.753	2.10029	1.10108
ENSMUSG00000054999	Naaladl1	68.1318	4.47914	2.3482
ENSMUSG00000054944	5330416C01Rik	72.3758	8.72317	4.57316
-	-	66.3365	2.68386	1.40703
ENSMUSG00000054526	Olfr1500	64.517
ENSMUSG00000054178	Gm9938	79.1462	15.4935	8.12254
ENSMUSG00000068466	Gm5518	3701.66	3638.01	1907.24
ENSMUSG00000063919	Srrm4	196.447	132.794	69.618
ENSMUSG00000081260	Gm13149	6825.09	6761.44	3544.71
ENSMUSG00000052613	Pcdh15	81.8452	18.1925	9.53751
ENSMUSG00000094805	Olfr311	65.1969
ENSMUSG00000063109	Dgkeos	63.0595
ENSMUSG00000062651	H2afb1	68.5328	4.88011	2.55841
ENSMUSG00000035093	Secisbp2l	405.974	342.321	179.463
ENSMUSG00000093550	Higd1c	66.0131	2.36045	1.23748
ENSMUSG00000056427	Slit3	290.863	227.21	119.116
ENSMUSG00000056035	Cyp3a11	67.4894	3.8367	2.01141
-	-	64.7915
ENSMUSG00000069044	Usp9y	66.9113	3.25866	1.70836
ENSMUSG00000062235	Gm5341	491.071	427.418	224.076
ENSMUSG00000062186	Olfr395	96.7302	33.0775	17.341
ENSMUSG00000061859	Inadl	68.9536	5.30092	2.77903
-	Sacs	68.3767	4.72401	2.47658
-	-	73.8114	10.1588	5.32577
ENSMUSG00000079235	Ccdc13	65.9268	2.27411	1.19221
ENSMUSG00000060314	Zfp941	73.768	10.1154	5.30302
-	-	63.5743
ENSMUSG00000054901	Arhgef33	71.8666	8.2139	4.30617
ENSMUSG00000082368	Gm11225	66.1583	2.50565	1.3136
ENSMUSG00000054493	Gm9947	68.4564	4.80368	2.51835
-	-	109.384	45.7311	23.9747
ENSMUSG00000105589	Fbxw14	73.0249	9.37227	4.91345
-	-	78.1815	14.5288	7.61679
ENSMUSG00000063827	Olfr1382	67.8783	4.22564	2.21531
-	-	4052.27	3988.62	2091.05
ENSMUSG00000052595	A1cf	135.462	71.8091	37.6462
ENSMUSG00000073770	Olfr1333	71.1565	7.50383	3.93391
ENSMUSG00000099349	1700047G03Rik	65.8003	2.14762	1.1259
ENSMUSG00000075153	Olfr1135	62.1788
ENSMUSG00000076731	Ighv8-12	88.093	24.4403	12.8129
-	Sftpb	64.2899
ENSMUSG00000056316	Soga3	63.4681
ENSMUSG00000023235	Ccl25	71.9617	8.30903	4.35604
ENSMUSG00000090102	Gm4985	67.2303	3.57768	1.87561
ENSMUSG00000066440	Zfyve26	73.3285	9.67584	5.0726
-	-	3324.87	3261.21	1709.7
ENSMUSG00000062103	Olfr924	62.9275
ENSMUSG00000061755	Bod1l	78.1672	14.5145	7.60929
-	-	105.351	41.6987	21.8607
ENSMUSG00000084811	1700092E19Rik	63.951
ENSMUSG00000102843	Serpinb10	74.9165	11.2638	5.9051
ENSMUSG00000085774	Gm13055	65.9411	2.28842	1.19972
ENSMUSG00000060161	Klk1b7-ps	64.8735
-	-	64.2756
ENSMUSG00000054727	1700013H16Rik	62.0826
ENSMUSG00000086058	Unc45bos	65.6078	1.95509	1.02496
ENSMUSG00000042523	Pnma1	69.123	5.47035	2.86785
ENSMUSG00000053877	Srcap	190.669	127.017	66.589
ENSMUSG00000058084	Olfr825	64.3141
ENSMUSG00000026872	Zeb2	71.069	7.41635	3.88805
-	-	69.3012	5.64857	2.96128
ENSMUSG00000075595	Zfp652	92.6759	29.0232	15.2155
-	-	66.0752	2.42256	1.27004
ENSMUSG00000070509	Rgma	269.856	206.204	108.103
ENSMUSG00000038070	Cntln	71.7258	8.0731	4.23235
ENSMUSG00000080076	Hist2h2aa1	11390.9	11327.3	5938.38
ENSMUSG00000057706	Mex3b	253.465	189.812	99.5098
-	-	77.1238	13.4711	7.06228
-	-	82.8154	19.1628	10.0462
-	-	91.4972	27.8445	14.5976
-	Olfr915	66.6567	3.00402	1.57487
ENSMUSG00000092147	Gm7052	70.0102	6.3575	3.33294
-	-	65.5946	1.94192	1.01806
-	-	72.3957	8.74301	4.58356
ENSMUSG00000089706	B230216N24Rik	99.0794	35.4267	18.5726
ENSMUSG00000008200	Fnbp4	92.2193	28.5666	14.9762
ENSMUSG00000075218	Olfr995	62.8257
ENSMUSG00000074965	Olfr1277	70.8077	7.15505	3.75106
ENSMUSG00000029528	Pxn	86.8125	23.1598	12.1416
-	-	540.828	477.176	250.161
ENSMUSG00000067101	1700010H22Rik	61.9275
ENSMUSG00000027459	Fam110a	66.9289	3.27622	1.71757
-	-	164.214	100.561	52.7195
-	Fam136a	403.213	339.561	178.016
ENSMUSG00000057933	Gsta2	65.1248
-	-	66.9988	3.34614	1.75423
ENSMUSG00000031543	Ank1	68.2292	4.57654	2.39927
ENSMUSG00000026103	Gls	548.525	484.872	254.196
ENSMUSG00000028382	Ptbp3	771.174	707.521	370.921
ENSMUSG00000030283	St8sia1	161.797	98.1445	51.4527
-	-	69.1807	5.52807	2.89811
ENSMUSG00000043430	Psapl1	77.0518	13.3991	7.02452
ENSMUSG00000070794	BC016548	62.0094
ENSMUSG00000075190	Olfr1054	68.3211	4.66841	2.44743
ENSMUSG00000091983	Olfr457	108.879	45.226	23.7099
ENSMUSG00000075121	Olfr1195	78.7408	15.0882	7.91003
ENSMUSG00000067522	Olfr76	62.9896
ENSMUSG00000071477	Zfp777	142.737	79.0843	41.4603
-	-	63.252
-	-	65.94	2.28728	1.19912
ENSMUSG00000029655	N4bp2l2	525.17	461.517	241.952
ENSMUSG00000085516	4930538E20Rik	62.7393
ENSMUSG00000075067	Olfr1269	64.1502
ENSMUSG00000068815	Olfr1143	67.3167	3.66402	1.92088
ENSMUSG00000031227	Magee1	198.634	134.982	70.7647
ENSMUSG00000103567	Pcdhga5	96.3171	32.6645	17.1245
ENSMUSG00000050876	Spata31d1a	68.6313	4.97865	2.61008
ENSMUSG00000056870	Gulp1	62.9088
-	-	95.9716	32.3189	16.9433
ENSMUSG00000066152	Slc31a2	211.588	147.936	77.5559
-	LOC102634058	199.864	136.212	71.4094
ENSMUSG00000087382	Ctcflos	70.4056	6.75294	3.54025
-	-	77.6397	13.987	7.33277
-	-	72.6526	8.99993	4.71825
ENSMUSG00000038116	Phf20	196.668	133.015	69.7336
-	-	95.5185	31.8658	16.7058
ENSMUSG00000065954	Tacc1	70.5663	6.91359	3.62447
-	-	163.369	99.7161	52.2765
ENSMUSG00000055775	Myh8	492.397	428.745	224.771
ENSMUSG00000075097	Olfr1226	98.6118	34.9591	18.3274
-	-	65.9312	2.2785	1.19451
-	-	63.7294
-	-	63.8878
-	-	69.0256	5.37295	2.81679
-	-	65.352
-	-	75.2597	11.6071	6.08505
-	-	63.632
ENSMUSG00000056116	A930015D03Rik	1247.68	1184.03	620.733
-	-	95.1895	31.5368	16.5333
ENSMUSG00000029722	Agfg2	78.7408	15.0882	7.91003
-	-	248.165	184.513	96.7314
ENSMUSG00000001786	Fbxo7	67.9014	4.24873	2.22742
ENSMUSG00000029620	1700018F24Rik	66.7562	3.10354	1.62704
ENSMUSG00000073725	Lmbrd1	124.203	60.55	31.7436
-	-	70.2528	6.6001	3.46013
-	-	1274.42	1210.76	634.747
-	-	65.6622	2.00955	1.05352
ENSMUSG00000084756	Gm13881	64.2899
-	-	63.2509
ENSMUSG00000045231	BC106179	63.7206
-	Cntn5	61.9275
ENSMUSG00000072889	Nfxl1	62.4979
ENSMUSG00000026915	Strbp	134.488	70.835	37.1355
-	2310067E19Rik	100.806	37.1532	19.4777
ENSMUSG00000043323	Fbrsl1	149.724	86.0713	45.1232
ENSMUSG00000094858	Olfr1297	63.4258
ENSMUSG00000075172	Olfr1090	66.7419	3.08922	1.61954
ENSMUSG00000096858	Olfr805	61.6717
-	Olfr899	62.098
-	-	69.1307	5.478	2.87186
ENSMUSG00000051323	Pcdh19	339.485	275.832	144.606
-	-	63.5369
-	-	66.5104	2.85769	1.49815
-	-	72.2075	8.55488	4.48493
-	-	65.0187
-	-	304.081	240.428	126.045
-	-	564.18	500.527	262.404
-	-	87.6211	23.9684	12.5655
-	-	746.856	683.204	358.172
ENSMUSG00000030759	Far1	76.7272	13.0745	6.85437
ENSMUSG00000066705	Fxyd6	641.511	577.858	302.944
-	-	1204.86	1141.21	598.282
-	-	65.8691	2.21639	1.16195
ENSMUSG00000086490	Gm12292	63.3818
-	-	133.222	69.5693	36.472
ENSMUSG00000036391	Sec24a	76.775	13.1223	6.87943
-	-	65.0242
ENSMUSG00000027677	Ttc14	95.1223	31.4697	16.4981
-	-	141.456	77.8037	40.7889
ENSMUSG00000032352	Lrrc1	67.4086	3.75589	1.96904
ENSMUSG00000037408	Cnnm4	605.746	542.093	284.194
-	-	63.4879
ENSMUSG00000086514	Gm11747	86.6596	23.007	12.0615
ENSMUSG00000026904	Slc4a10	68.4619	4.80922	2.52125
ENSMUSG00000027165	B230118H07Rik	67.4086	3.75589	1.96904
-	-	62.7504
-	-	63.0782
ENSMUSG00000018363	Smurf2	415.487	351.834	184.45
ENSMUSG00000095670	Vmn1r30	62.4979
ENSMUSG00000093411	Vmn1r17	62.5897
ENSMUSG00000051224	Tceanc	104.523	40.8703	21.4264
-	-	64.1881
-	-	75.9918	12.3391	6.46882
-	-	75.57	11.9173	6.24769
ENSMUSG00000107476	Zfp862-ps	71.0789	7.42627	3.89325
-	-	70.6637	7.01099	3.67554
ENSMUSG00000060699	Vmn1r35	68.8585	5.2058	2.72916
ENSMUSG00000034730	Adgrb1	135.628	71.9751	37.7332
ENSMUSG00000087702	Gm13575	62.8201
-	-	63.7195
-	-	63.4637
ENSMUSG00000029627	Zkscan14	130.043	66.3901	34.8053
ENSMUSG00000004661	Arid3b	84.0823	20.4296	10.7103
ENSMUSG00000020523	Fam114a2	313.587	249.934	131.029
ENSMUSG00000030805	Stx4a	810.362	746.71	391.466
ENSMUSG00000038683	Pak1ip1	693.709	630.057	330.31
ENSMUSG00000018238	Gdf9	89.3829	25.7302	13.4892
ENSMUSG00000027978	Prss12	144.236	80.5837	42.2463
ENSMUSG00000030001	Figla	86.0602	22.4075	11.7472
ENSMUSG00000035847	Ids	73.7383	10.0856	5.28741
ENSMUSG00000025260	Hsd17b10	1157.59	1093.94	573.502
ENSMUSG00000047238	Mageh1	785.023	721.371	378.181
ENSMUSG00000020155	Kcnmb1	98.3648	34.7121	18.198
ENSMUSG00000022443	Myh9	468.883	405.23	212.444
ENSMUSG00000031848	Lsm4	1943.87	1880.21	985.71
ENSMUSG00000029570	Lfng	73.5755	9.92283	5.20208
ENSMUSG00000031870	Pgr	69.5729	5.92026	3.10372
ENSMUSG00000028957	Per3	72.8984	9.24578	4.84714
ENSMUSG00000046259	Sprr2h	170.201	106.548	55.8584
ENSMUSG00000027739	Rab33b	285.722	222.069	116.42
ENSMUSG00000030830	Itgal	68.6147	4.96206	2.60138
ENSMUSG00000016998	Svs4	66.1694	2.51671	1.3194
ENSMUSG00000018930	Ccl4	128.897	65.2444	34.2046
ENSMUSG00000004187	Kifc2	385.25	321.597	168.599
ENSMUSG00000059975	Zfp74	88.6486	24.9959	13.1042
ENSMUSG00000015222	Map2	71.398	7.74529	4.0605
ENSMUSG00000031378	Abcd1	125.985	62.3319	32.6777
ENSMUSG00000034135	Sik3	225.581	161.928	84.8916
ENSMUSG00000021929	Kpna3	183.911	120.259	63.046
ENSMUSG00000027635	Dsn1	225.116	161.464	84.6479
ENSMUSG00000024935	Slc1a1	67.7177	4.06499	2.13109
ENSMUSG00000035171	1110059E24Rik	504.811	441.159	231.279
ENSMUSG00000038776	Ephx1	542.15	478.497	250.854
ENSMUSG00000031980	Agt	79.5538	15.9012	8.33625
ENSMUSG00000022420	Dnal4	282.214	218.561	114.582
ENSMUSG00000032553	Srprb	106.353	42.7008	22.3861
ENSMUSG00000063802	Hspbp1	282.798	219.145	114.888
ENSMUSG00000022240	Ctnnd2	84.2852	20.6325	10.8167
ENSMUSG00000038172	Ttc39b	131.154	67.5013	35.3878
ENSMUSG00000000560	Gabra2	70.0212	6.36856	3.33874
ENSMUSG00000028936	Rpl22	486.146	422.493	221.494
ENSMUSG00000021392	Nol8	178.144	114.492	60.0227
ENSMUSG00000028466	Creb3	1328.96	1265.31	663.344
[truncated: 25,457 more rows]

## Sheet: Sbno1 KO
ensembl_id	symbol	rawdata	BG subtraction	global normalization
ENSMUSG00000021607	Mrpl36	886.519	821.948	391.601
ENSMUSG00000028034	Fubp1	701.111	636.54	303.267
ENSMUSG00000040532	Abhd11	609.903	545.332	259.813
ENSMUSG00000019797	1700021F05Rik	438.492	373.921	178.147
ENSMUSG00000033542	Arhgef5	268.259	203.688	97.0432
ENSMUSG00000022711	Pmm2	268.969	204.398	97.3813
ENSMUSG00000041120	Nbl1	504.015	439.444	209.365
ENSMUSG00000021940	Ptpn20	165.684	101.113	48.1731
ENSMUSG00000056829	Foxb2	103.553	38.9816	18.572
ENSMUSG00000028393	Alad	1079.19	1014.62	483.397
ENSMUSG00000024960	Plcb3	208.833	144.261	68.7305
ENSMUSG00000062556	Scgb1b2	74.1153	9.54411	4.54711
ENSMUSG00000030769	Slc5a11	85.6137	21.0425	10.0253
ENSMUSG00000024283	Wac	539.435	474.863	226.24
ENSMUSG00000022800	Fyttd1	414.427	349.856	166.682
ENSMUSG00000057363	Uxs1	498.847	434.275	206.902
ENSMUSG00000024963	Dnajc4	352.47	287.899	137.164
ENSMUSG00000032394	Igdcc3	97.8952	33.3241	15.8766
ENSMUSG00000057092	Fxyd3	127.926	63.3544	30.184
ENSMUSG00000042340	Ctf1	156.24	91.6693	43.6741
ENSMUSG00000020383	Il13	103.172	38.6007	18.3905
ENSMUSG00000000028	Cdc45	383.228	318.657	151.818
ENSMUSG00000018973	Hoxb1	79.4491	14.8779	7.0883
ENSMUSG00000034164	Emid1	132.352	67.7804	32.2927
ENSMUSG00000042677	Zc3h12a	112.066	47.4953	22.6282
ENSMUSG00000032207	Lipc	77.4199	12.8487	6.12152
ENSMUSG00000033065	Pfkm	225.232	160.661	76.5439
ENSMUSG00000032766	Gng11	1233.81	1169.23	557.059
ENSMUSG00000022602	Arc	95.5729	31.0018	14.7702
ENSMUSG00000063052	Lrrc40	196.723	132.151	62.961
ENSMUSG00000031347	Cetn2	622.17	557.599	265.657
ENSMUSG00000015165	Hnrnpl	1037.57	972.996	463.565
ENSMUSG00000021974	Fgf9	77.2796	12.7084	6.05469
ENSMUSG00000022194	Pabpn1	701.381	636.81	303.396
ENSMUSG00000026471	Mr1	120.582	56.0113	26.6855
ENSMUSG00000008136	Fhl2	1738.19	1673.62	797.365
ENSMUSG00000032290	Ptpn9	633.262	568.691	270.942
ENSMUSG00000022945	Chaf1b	159.818	95.2471	45.3786
ENSMUSG00000039835	Nhsl1	162.042	97.4705	46.4379
ENSMUSG00000024338	Psmb8	2431.58	2367.01	1127.72
ENSMUSG00000026327	Serpinb11	83.2886	18.7175	8.91758
ENSMUSG00000031367	Ap1s2	365.172	300.601	143.215
ENSMUSG00000041841	Rpl37	73.2107	8.63959	4.11617
ENSMUSG00000032540	Abhd5	357.434	292.862	139.529
ENSMUSG00000027488	Snta1	224.72	160.149	76.2997
ENSMUSG00000003070	Efna2	134.958	70.3873	33.5346
ENSMUSG00000042240	Crybb2	64.9453
ENSMUSG00000035000	Dpp4	94.4276	29.8564	14.2245
ENSMUSG00000022587	Ly6e	1727.05	1662.48	792.056
ENSMUSG00000064179	Tnnt1	308.612	244.04	116.268
ENSMUSG00000003477	Inmt	110.138	45.567	21.7095
ENSMUSG00000006395	Hyi	157.933	93.3621	44.4806
ENSMUSG00000044573	Acp1	228.041	163.47	77.8821
ENSMUSG00000001665	Gstt3	137.704	73.1329	34.8427
ENSMUSG00000027253	Lrp4	99.0352	34.464	16.4197
ENSMUSG00000020744	Slc25a19	227.161	162.59	77.4629
ENSMUSG00000049134	Nrap	68.8376	4.26645	2.03267
ENSMUSG00000039989	Cbx4	164.783	100.212	47.7442
ENSMUSG00000004567	Mcoln1	278.997	214.426	102.159
ENSMUSG00000026620	Mark1	330.77	266.199	126.825
ENSMUSG00000020150	Gamt	333.328	268.757	128.044
ENSMUSG00000019428	Fkbp8	389.93	325.359	155.011
ENSMUSG00000039994	Timeless	123.46	58.8888	28.0565
ENSMUSG00000064023	Klk8	165.834	101.263	48.2449
ENSMUSG00000025219	Fgf8	106.84	42.2686	20.1381
ENSMUSG00000032478	Nme6	396.273	331.702	158.033
ENSMUSG00000027882	Stxbp3	377.493	312.922	149.086
ENSMUSG00000038510	Rpf2	614.675	550.104	262.087
ENSMUSG00000022415	Syngr1	247.36	182.789	87.0863
ENSMUSG00000060445	Sycp2	67.2154	2.64429	1.25982
ENSMUSG00000041984	Rptn	89.0055	24.4343	11.6413
ENSMUSG00000004771	Rab11a	3651.21	3586.64	1708.78
ENSMUSG00000001924	Uba1	1399.09	1334.52	635.804
ENSMUSG00000018909	Arrb1	76.7842	12.2131	5.81869
ENSMUSG00000026182	Tnp1	65.9142
ENSMUSG00000036427	Gpi1	2844.75	2780.18	1324.56
ENSMUSG00000018143	Mafk	183.645	119.074	56.7303
ENSMUSG00000057378	Ryr3	67.0762	2.50507	1.19349
ENSMUSG00000006269	Atp6v1b1	86.0238	21.4527	10.2207
ENSMUSG00000015149	Sirt2	941.084	876.513	417.598
ENSMUSG00000040761	Spen	437.574	373.003	177.71
ENSMUSG00000033634	Nat8f2	81.7992	17.2281	8.20799
ENSMUSG00000034656	Cacna1a	107.663	43.0921	20.5304
ENSMUSG00000023852	Chd1	222.815	158.244	75.3924
ENSMUSG00000021108	Prkch	84.8181	20.2469	9.64626
ENSMUSG00000020679	Hnf1b	89.2109	24.6398	11.7392
ENSMUSG00000029096	Htra3	101.611	37.0396	17.6468
ENSMUSG00000020891	Alox8	66.9132	2.34201	1.11581
ENSMUSG00000007207	Stx1a	255.322	190.751	90.8796
ENSMUSG00000026167	Wnt10a	106.568	41.9966	20.0085
ENSMUSG00000024224	Clpsl2	81.3267	16.7555	7.98285
ENSMUSG00000058159	T2	89.5132	24.9421	11.8832
ENSMUSG00000048379	Socs4	121.838	57.2667	27.2836
ENSMUSG00000042179	Pnliprp1	72.086	7.51488	3.58032
ENSMUSG00000033429	Mcee	429.306	364.735	173.771
ENSMUSG00000027355	Tmco5	66.5757	2.00455	0.955027
ENSMUSG00000005892	Trh	67.9569	3.38576	1.61308
ENSMUSG00000041798	Gck	76.5516	11.9804	5.70784
ENSMUSG00000034781	Gna11	1134.62	1070.05	509.806
ENSMUSG00000030029	Lrig1	466.86	402.289	191.663
ENSMUSG00000015889	Lta4h	1897.52	1832.94	873.271
ENSMUSG00000024682	Gif	65.2962
ENSMUSG00000021326	Trim27	793.607	729.036	347.335
ENSMUSG00000002409	Dyrk1b	130.44	65.8687	31.3818
ENSMUSG00000018449	Rpain	644.125	579.554	276.117
ENSMUSG00000012777	Acpt	71.0516	6.48046	3.08749
ENSMUSG00000048429	1810026J23Rik	356.374	291.803	139.024
ENSMUSG00000016526	Dyrk3	150.032	85.4612	40.7163
ENSMUSG00000025050	Pcgf6	208.153	143.582	68.4066
ENSMUSG00000060512	0610040J01Rik	83.4203	18.8492	8.98033
ENSMUSG00000026127	Imp4	167.284	102.713	48.9355
ENSMUSG00000021963	Sap18	120.7	56.1285	26.7414
ENSMUSG00000014763	Fam120b	301.928	237.357	113.084
ENSMUSG00000095608	Gm10310	109.134	44.5626	21.231
ENSMUSG00000034456	Uroc1	91.2754	26.7042	12.7227
ENSMUSG00000018012	Rac3	191.594	127.022	60.5173
ENSMUSG00000013523	Bcas1	69.4908	4.91965	2.34387
ENSMUSG00000032220	Myo1e	427.242	362.671	172.788
ENSMUSG00000056832	Ttc26	70.954	6.38288	3.041
ENSMUSG00000046082	Tmem174	74.7123	10.1412	4.83157
ENSMUSG00000039000	Ube3c	266.052	201.48	95.9914
ENSMUSG00000061559	Wdr61	1333.97	1269.4	604.779
ENSMUSG00000005983	Gm41410	86.7216	22.1504	10.5531
ENSMUSG00000026437	Cdk18	100.155	35.5838	16.9532
ENSMUSG00000014303	Glis2	215.64	151.069	71.9739
ENSMUSG00000034194	R3hcc1	348.611	284.04	135.325
ENSMUSG00000022013	Dnajc15	616.672	552.1	263.038
ENSMUSG00000105383	Trex1	946.855	882.284	420.347
ENSMUSG00000071711	Mpst	286.707	222.136	105.832
ENSMUSG00000002010	Idh3g	1560.25	1495.68	712.587
ENSMUSG00000021044	Adck1	250.844	186.273	88.7461
ENSMUSG00000010025	Aldh3a2	119.67	55.0993	26.251
ENSMUSG00000015961	Adss	609.761	545.19	259.745
ENSMUSG00000026304	Rab17	75.9566	11.3855	5.42439
ENSMUSG00000038156	Spon1	107.41	42.8387	20.4097
ENSMUSG00000043168	4930426D05Rik	111.834	47.2626	22.5174
ENSMUSG00000018740	Slc25a35	93.1253	28.5541	13.6041
ENSMUSG00000023191	P3h3	545.28	480.709	229.025
-	-	67.2382	2.66708	1.27068
ENSMUSG00000021743	Fezf2	88.0717	23.5006	11.1964
ENSMUSG00000024353	Mzb1	85.1297	20.5585	9.79472
ENSMUSG00000028420	Tmem38b	171.504	106.932	50.9459
ENSMUSG00000034664	Itga2b	79.7428	15.1717	7.22824
ENSMUSG00000059434	Gckr	90.7376	26.1665	12.4665
ENSMUSG00000047242	Taf9b	89.7469	25.1758	11.9945
ENSMUSG00000026096	Osgepl1	192.752	128.181	61.0695
ENSMUSG00000025161	Slc16a3	1419.87	1355.3	645.707
ENSMUSG00000056999	Ide	503.255	438.684	209.002
ENSMUSG00000036672	Cenpt	633.575	569.004	271.091
ENSMUSG00000035775	Krt20	94.391	29.8199	14.2071
ENSMUSG00000029363	Rfc5	355.947	291.375	138.82
ENSMUSG00000028294	Cfap206	72.8347	8.26357	3.93702
ENSMUSG00000020476	Dbnl	593.573	529.002	252.033
ENSMUSG00000028419	Chmp5	2154.85	2090.28	995.875
ENSMUSG00000070880	Gad1	137.532	72.9608	34.7607
ENSMUSG00000028796	Phc2	561.224	496.653	236.621
ENSMUSG00000028148	Them5	77.8831	13.3119	6.34221
ENSMUSG00000020121	Srgap1	70.3277	5.75659	2.74262
ENSMUSG00000030095	Tmem43	725.748	661.177	315.005
ENSMUSG00000020599	Rgs9	86.0466	21.4755	10.2316
ENSMUSG00000000056	Narf	87.8859	23.3147	11.1079
ENSMUSG00000022361	Zhx1	223.755	159.184	75.8401
ENSMUSG00000032436	Cmtm7	1190.84	1126.26	536.587
ENSMUSG00000046854	Pip5kl1	68.312	3.74082	1.78224
ENSMUSG00000029642	Polr1d	1105.04	1040.47	495.713
ENSMUSG00000003199	Mpnd	532.956	468.385	223.153
ENSMUSG00000029176	Anapc4	2469.13	2404.56	1145.61
ENSMUSG00000032381	Fam96a	943.935	879.363	418.956
ENSMUSG00000017868	Sgk2	68.7545	4.18337	1.99309
ENSMUSG00000025978	Rftn2	90.0875	25.5163	12.1568
ENSMUSG00000022358	Fbxo32	178.101	113.53	54.0893
ENSMUSG00000029199	Lias	471.65	407.078	193.945
ENSMUSG00000027710	Acad9	426.114	361.542	172.25
ENSMUSG00000031387	Renbp	595.859	531.288	253.122
ENSMUSG00000026295	Spp2	78.5019	13.9307	6.63702
ENSMUSG00000006095	Tbcb	2009.19	1944.62	926.474
ENSMUSG00000073633	Fbxo36	131.73	67.1585	31.9964
ENSMUSG00000058291	Zfp68	474.169	409.597	195.145
ENSMUSG00000038538	Ubn2	156.375	91.8043	43.7384
ENSMUSG00000090110	Cmc4	180.87	116.299	55.4082
ENSMUSG00000044148	1810030O07Rik	257.258	192.687	91.8021
ENSMUSG00000024186	Rgs11	74.3914	9.82024	4.67866
ENSMUSG00000038879	Nipal2	81.0223	16.4512	7.83783
ENSMUSG00000036504	Phpt1	401.336	336.764	160.445
ENSMUSG00000032059	Alg9	300.445	235.874	112.378
ENSMUSG00000036278	Macrod1	142.165	77.5935	36.9679
ENSMUSG00000024846	Cst6	183.946	119.375	56.8737
ENSMUSG00000001707	Eef1e1	984.914	920.343	438.479
ENSMUSG00000000731	Aire	231.957	167.386	79.7477
ENSMUSG00000038347	Tcte2	72.5451	7.97398	3.79905
ENSMUSG00000002228	Ppm1j	104.659	40.0877	19.099
-	LOC102632291	65.7781
ENSMUSG00000020700	Map3k3	353.646	289.075	137.724
ENSMUSG00000030521	Mphosph10	432.127	367.556	175.115
ENSMUSG00000020904	Cfap52	73.9305	9.35933	4.45907
ENSMUSG00000020721	Helz	236.884	172.313	82.0953
ENSMUSG00000006471	Ndor1	90.2278	25.6566	12.2236
ENSMUSG00000025421	Hdhd2	311.574	247.003	117.68
ENSMUSG00000054414	Slc30a7	639.593	575.022	273.958
ENSMUSG00000028434	Epb41l4b	94.3434	29.7723	14.1844
ENSMUSG00000034931	Dhx8	252.8	188.229	89.6779
ENSMUSG00000071655	Ubxn1	2932.5	2867.93	1366.37
ENSMUSG00000026668	Ucma	288.023	223.452	106.459
ENSMUSG00000031432	Prps1	519.481	454.91	216.733
-	Tmem181b-ps	341.915	277.343	132.135
ENSMUSG00000027954	Efna1	185.072	120.501	57.4102
ENSMUSG00000048307	Ankrd46	565.533	500.962	238.673
ENSMUSG00000030447	Cyfip1	1253.04	1188.46	566.221
ENSMUSG00000001844	Zdhhc4	490.689	426.118	203.016
ENSMUSG00000037466	4930427A07Rik	93.6517	29.0805	13.8549
ENSMUSG00000019699	Akt3	169.794	105.223	50.1315
ENSMUSG00000029471	Camkk2	201.936	137.365	65.4449
ENSMUSG00000036244	Tbc1d21	73.247	8.67583	4.13343
ENSMUSG00000019338	Zfp687	152.621	88.05	41.9497
ENSMUSG00000022353	Mtss1	83.3466	18.7754	8.9452
ENSMUSG00000050017	Pitpnb	504.088	439.517	209.399
ENSMUSG00000032254	Kif23	165.574	101.003	48.1211
ENSMUSG00000026421	Csrp1	3935.98	3871.41	1844.46
ENSMUSG00000078656	Vps25	771.946	707.374	337.015
ENSMUSG00000019039	Dalrd3	303.669	239.098	113.914
ENSMUSG00000042386	Tex13	96.8649	32.2938	15.3857
ENSMUSG00000007987	Ift22	297.688	233.116	111.064
ENSMUSG00000030083	Abtb1	170.682	106.111	50.5544
ENSMUSG00000032251	Irak1bp1	290.826	226.255	107.795
ENSMUSG00000037326	Capn15	68.3026	3.7315	1.7778
ENSMUSG00000023393	Slc17a9	75.6222	11.0511	5.26508
ENSMUSG00000021831	Ero1l	441.993	377.422	179.815
ENSMUSG00000018428	Akap1	89.1186	24.5474	11.6951
ENSMUSG00000025602	Zfp202	95.2169	30.6458	14.6006
ENSMUSG00000028318	Polr1e	278.136	213.565	101.749
ENSMUSG00000025317	Car5a	91.8727	27.3016	13.0073
ENSMUSG00000042579	4632404H12Rik	163.382	98.8113	47.0767
ENSMUSG00000041741	Pde3a	73.8526	9.28145	4.42197
ENSMUSG00000044807	Zfp354c	83.1129	18.5417	8.83385
ENSMUSG00000029048	Rer1	2572.32	2507.75	1194.77
ENSMUSG00000021668	Polk	370.471	305.9	145.74
ENSMUSG00000038302	Lace1	142.287	77.7159	37.0262
ENSMUSG00000022765	Snap29	313.414	248.843	118.556
ENSMUSG00000062376	Borcs7	167.305	102.734	48.9454
ENSMUSG00000020100	Slc29a3	227.45	162.879	77.6005
ENSMUSG00000022052	Ppp2r2a	217.98	153.409	73.0886
ENSMUSG00000042229	Rabif	529.945	465.374	221.719
ENSMUSG00000033423	Eri3	1257.53	1192.96	568.361
ENSMUSG00000022441	Efcab6	79.2351	14.6639	6.98634
ENSMUSG00000091780	Ncaph2	294.367	229.796	109.482
ENSMUSG00000049699	Ucn2	83.6841	19.1129	9.10598
ENSMUSG00000039634	Zfp189	112.775	48.2036	22.9657
ENSMUSG00000038187	Btbd10	163.135	98.5642	46.959
ENSMUSG00000022757	Tfg	907.097	842.526	401.405
ENSMUSG00000032417	Rwdd2a	80.7596	16.1885	7.71269
ENSMUSG00000044646	Zbtb7c	530.214	465.643	221.847
ENSMUSG00000042320	Prox2	73.5586	8.98744	4.28189
ENSMUSG00000015291	Gdi1	342.421	277.85	132.376
ENSMUSG00000016356	Col20a1	71.9978	7.42662	3.53827
ENSMUSG00000031963	Bmper	358.646	294.075	140.106
ENSMUSG00000033849	B3galt2	76.7708	12.1996	5.81228
ENSMUSG00000058240	Cryzl1	348.947	284.376	135.485
ENSMUSG00000010841	1700006E09Rik	90.6224	26.0513	12.4116
ENSMUSG00000040021	Lats1	100.376	35.8049	17.0585
ENSMUSG00000055409	Nell1	90.1395	25.5684	12.1815
ENSMUSG00000029097	Trmt44	111.244	46.6728	22.2364
ENSMUSG00000033249	Hsf4	68.5125	3.94138	1.8778
ENSMUSG00000017740	Slc12a5	87.8921	23.321	11.1108
ENSMUSG00000040272	Accs	124.635	60.0643	28.6165
ENSMUSG00000008843	Cldn13	69.5832	5.01205	2.38789
ENSMUSG00000022179	4931414P19Rik	204.936	140.365	66.8742
ENSMUSG00000024780	Cdc37l1	323.472	258.901	123.348
ENSMUSG00000037933	Bicd2	212.051	147.48	70.2638
ENSMUSG00000029802	Abcg2	606.115	541.543	258.008
ENSMUSG00000032279	Idh3a	1141.68	1077.11	513.167
ENSMUSG00000028345	Tex10	386.156	321.584	153.213
ENSMUSG00000044496	2510039O18Rik	537.825	473.253	225.472
ENSMUSG00000031766	Slc12a3	69.5997	5.02859	2.39577
ENSMUSG00000036699	Zcchc12	209.001	144.43	68.8107
ENSMUSG00000029392	Rilpl1	336.052	271.481	129.342
ENSMUSG00000021185	9030617O03Rik	392.326	327.755	156.153
ENSMUSG00000040018	Cox15	414.681	350.109	166.803
ENSMUSG00000055413	H2-Q5	102.482	37.9112	18.0621
ENSMUSG00000027470	Mylk2	88.1268	23.5557	11.2226
-	-	123.77	59.1984	28.2039
ENSMUSG00000021838	Samd4	362.535	297.964	141.959
ENSMUSG00000051354	Samd3	68.3557	3.78457	1.80308
ENSMUSG00000026866	Kynu	64.371
ENSMUSG00000003134	Tbc1d8	84.8846	20.3135	9.67796
ENSMUSG00000032840	2410131K14Rik	107.454	42.8832	20.4309
ENSMUSG00000009596	Taf7l	68.7108	4.13963	1.97225
ENSMUSG00000001089	Luzp1	419.166	354.595	168.94
ENSMUSG00000042298	Ttc19	325.166	260.595	124.155
ENSMUSG00000038671	Arfrp1	528.059	463.488	220.82
ENSMUSG00000023906	Cldn6	75.6719	11.1008	5.28876
ENSMUSG00000046523	Kctd4	87.5068	22.9356	10.9272
ENSMUSG00000031966	Glb1l3	96.0942	31.5231	15.0186
ENSMUSG00000050382	Kif7	70.3632	5.79207	2.75952
ENSMUSG00000009876	Cox4i2	237.528	172.957	82.4021
ENSMUSG00000035637	Grhpr	522.293	457.722	218.073
-	-	74.5182	9.94706	4.73908
ENSMUSG00000027952	Pmvk	65.5985
ENSMUSG00000027173	Depdc7	122.532	57.9613	27.6146
ENSMUSG00000049907	Rasl11b	459.642	395.071	188.224
ENSMUSG00000026526	Fh1	820.204	755.633	360.007
ENSMUSG00000029804	Herc3	70.8316	6.26049	2.98269
ENSMUSG00000028145	Them4	112.066	47.4953	22.6282
ENSMUSG00000046785	Epm2aip1	115.691	51.1198	24.355
ENSMUSG00000033080	Vsx1	73.9866	9.41548	4.48582
ENSMUSG00000005951	Shpk	122.619	58.0478	27.6557
ENSMUSG00000009563	Tor2a	558.223	493.652	235.191
ENSMUSG00000074771	Ankef1	63.8319
ENSMUSG00000026672	Optn	84.7674	20.1963	9.62212
ENSMUSG00000026686	Lmx1a	64.5289
ENSMUSG00000029915	Clec5a	110.568	45.9969	21.9143
ENSMUSG00000040722	Scamp5	370.169	305.598	145.596
ENSMUSG00000030237	Slco1a4	65.1155
ENSMUSG00000031495	Cd209d	72.1067	7.53556	3.59017
ENSMUSG00000031376	Atp2b3	64.6816
ENSMUSG00000030800	Prss8	79.2164	14.6453	6.97745
ENSMUSG00000030735	Tufm	1166.83	1102.26	525.152
ENSMUSG00000063889	Crem	68.8907	4.31951	2.05795
ENSMUSG00000073433	Arhgdig	162.067	97.4963	46.4502
ENSMUSG00000023387	Kcnk16	127.518	62.9471	29.9899
ENSMUSG00000027363	Usp8	221.338	156.767	74.6887
ENSMUSG00000022742	Cpox	165.306	100.734	47.993
ENSMUSG00000058550	Dppa4	67.3329	2.76178	1.3158
ENSMUSG00000022309	Angpt1	163.12	98.5486	46.9516
ENSMUSG00000022244	Amacr	563.537	498.966	237.723
ENSMUSG00000020608	Smc6	743.461	678.89	323.444
ENSMUSG00000025264	Tsr2	523.29	458.719	218.548
ENSMUSG00000025209	Peo1	232.488	167.917	80.0006
ENSMUSG00000024673	Ms4a1	69.2103	4.6391	2.21021
ENSMUSG00000052026	Slc6a7	75.3417	10.7705	5.13141
ENSMUSG00000061046	Haghl	357.373	292.802	139.5
ENSMUSG00000006931	P3h4	1175.97	1111.4	529.506
ENSMUSG00000005320	Fgfr4	70.6072	6.03609	2.87578
ENSMUSG00000005078	Jkamp	454.073	389.501	185.57
ENSMUSG00000003154	Foxj2	127.047	62.4758	29.7654
ENSMUSG00000002948	Map2k7	169.941	105.37	50.2016
ENSMUSG00000001260	Gabrg1	66.8873	2.31615	1.10348
ENSMUSG00000024052	Lpin2	129.788	65.2168	31.0713
ENSMUSG00000029598	Plbd2	175.35	110.779	52.7785
ENSMUSG00000031292	Cdkl5	71.0943	6.52316	3.10783
ENSMUSG00000031207	Msn	272.065	207.494	98.8566
ENSMUSG00000030670	Cyp2r1	75.7198	11.1487	5.31157
ENSMUSG00000030607	Acan	65.6119
ENSMUSG00000024143	Rhoq	1343.69	1279.12	609.411
ENSMUSG00000024109	Nrxn1	119.74	55.1689	26.2842
ENSMUSG00000023047	Amhr2	72.3976	7.82649	3.72878
ENSMUSG00000023008	Fmnl3	82.47	17.8989	8.52758
ENSMUSG00000022621	Rabl2	80.6848	16.1137	7.67705
ENSMUSG00000022562	Smpd5	154.993	90.4221	43.0799
ENSMUSG00000022210	Dhrs4	618.177	553.606	263.755
ENSMUSG00000026305	Lrrfip1	116.896	52.3245	24.929
ENSMUSG00000001815	Evx2	71.924	7.35288	3.50314
ENSMUSG00000025094	Slc18a2	76.2141	11.643	5.54706
ENSMUSG00000071528	Usmg5	5802.21	5737.64	2733.59
ENSMUSG00000024548	Setbp1	141.77	77.1988	36.7799
ENSMUSG00000020321	Mdh1	2777.17	2712.6	1292.37
ENSMUSG00000006641	Slc5a6	136.926	72.3552	34.4722
ENSMUSG00000006456	Rbm14	282.667	218.096	103.908
ENSMUSG00000004709	Cd244	68.8241	4.25298	2.02625
ENSMUSG00000004552	Ctse	68.9476	4.37643	2.08507
ENSMUSG00000002617	Zfp40	103.808	39.2371	18.6937
ENSMUSG00000002266	Zim1	89.1582	24.587	11.714
ENSMUSG00000000791	Il12rb1	72.1639	7.59276	3.61743
ENSMUSG00000023093	Gm7257	100.973	36.4022	17.3431
ENSMUSG00000032380	Dapk2	88.808	24.2369	11.5472
ENSMUSG00000031145	Prickle3	155.111	90.5397	43.1359
ENSMUSG00000030562	Nox4	66.4096	1.83841	0.875873
ENSMUSG00000030534	Vps33b	219.507	154.936	73.8163
ENSMUSG00000055102	Zfp819	70.4867	5.91552	2.81833
ENSMUSG00000024045	Akap8	346.847	282.276	134.485
ENSMUSG00000023991	Foxp4	81.5666	16.9954	8.09714
ENSMUSG00000022947	Cbr3	212.918	148.347	70.6769
ENSMUSG00000022875	Kng1	66.3306	1.75947	0.838266
ENSMUSG00000022526	Zfp251	81.0016	16.4305	7.82798
-	Gm13194	186.51	121.939	58.0954
ENSMUSG00000022108	Itm2b	6021.98	5957.41	2838.29
ENSMUSG00000022035	Ccdc25	320.147	255.576	121.764
-	-	69.0558	4.4846	2.1366
ENSMUSG00000048720	Tbc1d12	177.731	113.16	53.9128
ENSMUSG00000070985	Acnat1	76.8456	12.2744	5.84792
ENSMUSG00000024430	Cabyr	75.966	11.3948	5.42883
ENSMUSG00000024378	Stard4	213.058	148.487	70.7435
ENSMUSG00000006310	Zbtb32	73.5941	9.02291	4.29879
ENSMUSG00000006019	Dhx34	182.115	117.544	56.0015
ENSMUSG00000074406	Zfp628	100.246	35.675	16.9967
ENSMUSG00000004032	Gstm5	1541.57	1477	703.689
ENSMUSG00000057229	Atp5sl	366.641	302.07	143.915
ENSMUSG00000060499	Rpl10l	75.1973	10.6261	5.06261
ENSMUSG00000000386	Mx1	332.741	268.17	127.764
ENSMUSG00000000168	Dlat	710.24	645.669	307.616
ENSMUSG00000028243	Ubxn2b	162.975	98.4042	46.8828
ENSMUSG00000030972	Acsm5	86.1349	21.5637	10.2736
ENSMUSG00000030507	Dbx1	370.777	306.206	145.886
ENSMUSG00000030403	Vasp	862.327	797.756	380.075
ENSMUSG00000030335	Mrpl51	121.86	57.2885	27.294
ENSMUSG00000023931	Efhb	66.6588	2.08761	0.994604
ENSMUSG00000023830	Igf2r	773.191	708.62	337.608
ENSMUSG00000022828	Gtf2e1	496.197	431.626	205.64
ENSMUSG00000022793	B4galt4	189.012	124.441	59.2877
ENSMUSG00000022408	Fam83f	68.6756	4.10444	1.95548
ENSMUSG00000022350	E430025E21Rik	1157.82	1093.25	520.858
ENSMUSG00000021973	Micu2	730.417	665.846	317.23
ENSMUSG00000021906	Oxnad1	285.815	221.244	105.407
ENSMUSG00000040482	Dxo	235.766	171.195	81.5627
ENSMUSG00000024853	Sf3b2	1830.59	1766.02	841.384
ENSMUSG00000027993	Trim2	152.708	88.1364	41.9909
ENSMUSG00000024300	Myo1f	183.714	119.143	56.7635
ENSMUSG00000024273	2700062C07Rik	706.296	641.725	305.737
ENSMUSG00000005716	Pvalb	124.129	59.5576	28.3751
ENSMUSG00000074254	Cyp2a4	70.3901	5.81899	2.77234
ENSMUSG00000003617	Cp	232.356	167.785	79.9378
ENSMUSG00000003380	Rabac1	3542.99	3478.42	1657.23
ENSMUSG00000001674	Ddx18	857.026	792.455	377.55
ENSMUSG00000001493	Meox1	186.975	122.404	58.3171
ENSMUSG00000048583	Igf2	22304.7	22240.1	10595.9
ENSMUSG00000063145	Bbs5	151.42	86.8484	41.3772
ENSMUSG00000050846	Zfp623	253.444	188.873	89.9847
ENSMUSG00000047390	Defb9	64.8487
ENSMUSG00000040569	Slc26a7	67.2861	2.71496	1.29349
ENSMUSG00000040524	Zfp609	127.603	63.0314	30.0301
ENSMUSG00000039983	Ccdc32	495.156	430.585	205.144
ENSMUSG00000039913	Pak7	87.1641	22.593	10.764
ENSMUSG00000039492	Ccdc27	73.3924	8.8213	4.20274
ENSMUSG00000062713	Sim2	73.2721	8.70093	4.14539
ENSMUSG00000039070	Cpa4	74.1528	9.58162	4.56497
ENSMUSG00000039043	Arpin	349.509	284.938	135.753
ENSMUSG00000032452	Clstn2	124.041	59.4694	28.333
ENSMUSG00000032386	Trip4	252.012	187.441	89.3028
ENSMUSG00000031948	Kars	2641.35	2576.78	1227.65
ENSMUSG00000053687	Dpep2	106.958	42.3869	20.1944
ENSMUSG00000041073	Nacad	136.965	72.3942	34.4908
ENSMUSG00000034584	Exph5	66.0325
ENSMUSG00000034488	Edil3	121.064	56.4929	26.915
ENSMUSG00000034064	Poglut1	634.027	569.456	271.306
ENSMUSG00000034006	Pqlc1	285.639	221.068	105.323
ENSMUSG00000033545	Znrf1	152.095	87.5239	41.6991
ENSMUSG00000064247	Plcxd1	82.2074	17.6362	8.40244
ENSMUSG00000096573	1700009J07Rik	73.3883	8.81716	4.20077
ENSMUSG00000032872	Cyb5r4	253.453	188.882	89.9892
ENSMUSG00000064302	Clasp1	164.151	99.5797	47.4428
ENSMUSG00000054545	Ugt1a6a	130.68	66.1093	31.4965
ENSMUSG00000025857	Dnaaf5	153.638	89.0667	42.4341
ENSMUSG00000025793	Hgs	431.258	366.686	174.701
ENSMUSG00000047248	C2cd3	263.376	198.805	94.7167
ENSMUSG00000054453	Sytl5	127.921	63.35	30.1819
ENSMUSG00000055670	Zzef1	160.437	95.8659	45.6735
ENSMUSG00000039838	Slc45a1	82.2332	17.6621	8.41476
ENSMUSG00000061535	C1qtnf7	87.3665	22.7954	10.8604
ENSMUSG00000039361	Picalm	1445.57	1381	657.949
ENSMUSG00000039307	Hexdc	140.962	76.3908	36.3949
ENSMUSG00000038963	Slco4a1	77.7584	13.1872	6.2828
ENSMUSG00000038902	Pogz	188.5	123.929	59.0437
ENSMUSG00000055720	Ubl7	163.525	98.9534	47.1444
ENSMUSG00000032271	Nnmt	343.476	278.905	132.879
ENSMUSG00000031839	Hsbp1	3398.87	3334.29	1588.56
ENSMUSG00000031790	Mmp15	99.3851	34.8139	16.5864
ENSMUSG00000040935	Padi6	76.3854	11.8143	5.62869
ENSMUSG00000034450	Gulo	78.394	13.8228	6.58562
ENSMUSG00000035051	Dhx57	74.3241	9.75295	4.6466
ENSMUSG00000033949	Trim36	72.7695	8.19838	3.90596
ENSMUSG00000033909	Usp36	74.0446	9.47345	4.51344
ENSMUSG00000046844	Vat1l	86.5409	21.9698	10.4671
ENSMUSG00000022119	Rbm26	172.089	107.518	51.2249
ENSMUSG00000032777	Gtf3c1	392.178	327.607	156.082
ENSMUSG00000032740	Ccdc88a	441.254	376.683	179.463
ENSMUSG00000026193	Fn1	15085	15020.4	7156.17
ENSMUSG00000026142	Rhbdd1	78.6691	14.0979	6.71668
ENSMUSG00000025743	Sdc3	85.6905	21.1194	10.0619
ENSMUSG00000105383	Atrip	257.655	193.084	91.9911
ENSMUSG00000050195	Scd4	93.3921	28.8209	13.7312
ENSMUSG00000040298	Btbd16	70.8813	6.31019	3.00637
ENSMUSG00000040254	Sema3d	72.6644	8.09329	3.85589
ENSMUSG00000062825	Actg1	49199	49134.4	23409.1
ENSMUSG00000039683	Sdk1	94.2697	29.6985	14.1493
ENSMUSG00000039242	B3galnt2	128.007	63.4354	30.2226
ENSMUSG00000035355	Kcnh4	68.1989	3.62775	1.72837
ENSMUSG00000038848	Ythdf1	373.305	308.734	147.09
ENSMUSG00000070056	Mfhas1	232.406	167.835	79.9619
ENSMUSG00000032217	Rnf111	321.551	256.98	122.433
ENSMUSG00000032116	Stt3a	1855.81	1791.24	853.401
ENSMUSG00000031732	Phlpp2	116.78	52.2093	24.8741
ENSMUSG00000031651	Triml1	63.9815
ENSMUSG00000040818	Dennd6a	161.537	96.9658	46.1975
ENSMUSG00000034312	Iqsec1	205.139	140.568	66.9707
ENSMUSG00000034252	Senp6	502.936	438.365	208.851
ENSMUSG00000045095	Magi1	93.4511	28.88	13.7593
ENSMUSG00000033773	Rpap2	276.749	212.178	101.088
ENSMUSG00000033257	Ttll4	77.9931	13.4219	6.39461
-	Gm40527	67.7108	3.13963	1.49582
ENSMUSG00000032688	Malt1	81.4004	16.8293	8.01799
ENSMUSG00000032633	Flcn	813.607	749.036	356.864
ENSMUSG00000060715	1700019A02Rik	63.2483
ENSMUSG00000026039	Sgol2a	134.45	69.8792	33.2926
ENSMUSG00000025551	Fgf14	71.8399	7.26876	3.46306
ENSMUSG00000025489	Ifitm5	213.636	149.065	71.0192
ENSMUSG00000046985	Tapt1	235.042	170.471	81.2177
ENSMUSG00000040154	Wfdc5	71.2084	6.63728	3.1622
ENSMUSG00000064065	Ipcef1	154.791	90.2195	42.9833
ENSMUSG00000050530	Fam171a1	89.0489	24.4778	11.662
ENSMUSG00000039542	Ncam1	258.546	193.975	92.4155
ENSMUSG00000039163	Cmc1	684.975	620.404	295.58
ENSMUSG00000035164	Zc3h12c	88.9887	24.4175	11.6332
ENSMUSG00000038732	Mboat1	150.055	85.4843	40.7273
ENSMUSG00000057058	Skap1	75.1008	10.5296	5.01663
ENSMUSG00000032058	Ppp2r1b	202.623	138.052	65.7722
ENSMUSG00000031996	Aplp2	291.334	226.763	108.037
ENSMUSG00000031575	Ash2l	935.961	871.39	415.157
ENSMUSG00000031540	Kat6a	116.506	51.935	24.7434
ENSMUSG00000051403	Ppp1r37	135.323	70.7517	33.7083
ENSMUSG00000031314	Taf1	156.84	92.2686	43.9596
ENSMUSG00000047793	Sned1	117.838	53.2673	25.3782
ENSMUSG00000033705	Stard9	82.6227	18.0516	8.60032
ENSMUSG00000033632	AW554918	68.1272	3.55603	1.6942
ENSMUSG00000033126	Ybey	90.4074	25.8362	12.3092
ENSMUSG00000031936	Hephl1	84.6822	20.1111	9.58154
ENSMUSG00000032562	Gnai2	2641.97	2577.4	1227.95
-	Clasp2	74.7341	10.1629	4.84192
ENSMUSG00000025993	Slc40a1	176.026	111.455	53.1007
ENSMUSG00000028487	Bnc2	105.096	40.5248	19.3073
ENSMUSG00000025409	Mbd6	296.033	231.462	110.276
ENSMUSG00000025364	Pa2g4	447.328	382.757	182.357
ENSMUSG00000070047	Fat1	1438.82	1374.25	654.733
ENSMUSG00000031512	Tex29	105.234	40.663	19.3731
ENSMUSG00000030365	Clec2i	98.9948	34.4237	16.4005
ENSMUSG00000086926	Gm6226	70.7276	6.15646	2.93312
ENSMUSG00000028889	Yrdc	775.363	710.792	338.643
-	-	143.989	79.418	37.8372
ENSMUSG00000049018	Olfr368	63.8278
ENSMUSG00000048970	C1galt1c1	339.792	275.221	131.124
-	Zdhhc22	71.8668	7.29568	3.47588
ENSMUSG00000055214	Pld5	72.1732	7.60209	3.62187
ENSMUSG00000074934	Grem1	1176.68	1112.11	529.841
ENSMUSG00000040327	Cul9	136.921	72.35	34.4697
ENSMUSG00000034413	Neurl1b	73.6241	9.05291	4.31309
ENSMUSG00000050705	2310061I04Rik	317.369	252.798	120.441
ENSMUSG00000050625	Ccdc121	65.7002
ENSMUSG00000050121	Opalin	70.0433	5.47219	2.60712
ENSMUSG00000040751	Lat2	135.307	70.7361	33.7008
ENSMUSG00000049605	Olfr418	91.7917	27.2205	12.9687
ENSMUSG00000049555	Tmie	91.5466	26.9754	12.8519
ENSMUSG00000042834	Nrep	1507.79	1443.22	687.593
ENSMUSG00000042761	Mrap2	71.2457	6.67458	3.17997
ENSMUSG00000042354	Gnl3	1372.84	1308.27	623.299
ENSMUSG00000042271	Nxt2	171.659	107.088	51.02
ENSMUSG00000041757	Plekha6	150.143	85.5723	40.7692
ENSMUSG00000041708	Mpped1	90.2102	25.639	12.2152
ENSMUSG00000041187	Prkd2	265.203	200.632	95.5871
ENSMUSG00000031342	Gpm6b	74.4703	9.89918	4.71627
ENSMUSG00000031202	Rab39b	131.558	66.9869	31.9146
-	-	79.9923	15.4212	7.34711
ENSMUSG00000021400	Wrnip1	116.175	51.6037	24.5856
ENSMUSG00000038782	1700028J19Rik	92.9289	28.3577	13.5105
ENSMUSG00000068547	Clca4a	69.1657	4.59459	2.189
ENSMUSG00000083012	Fam220a	545.575	481.004	229.165
ENSMUSG00000073956	Olfr592	64.4675
ENSMUSG00000048373	Fgfbp1	130.769	66.1979	31.5387
ENSMUSG00000010021	Kif19a	74.6117	10.0405	4.7836
ENSMUSG00000047787	Flrt1	76.2776	11.7064	5.57729
ENSMUSG00000040037	Negr1	186.698	122.127	58.185
ENSMUSG00000047324	4931429P17Rik	64.7043
ENSMUSG00000050552	Lamtor4	1337.7	1273.13	606.557
ENSMUSG00000050478	Olfr807	68.2103	3.6391	1.73378
ENSMUSG00000050010	Shisa3	107.489	42.9177	20.4473
ENSMUSG00000040612	Ildr2	83.1005	18.5293	8.82794
ENSMUSG00000049502	Dtx3l	853.852	789.281	376.038
ENSMUSG00000030779	Rbbp6	95.4369	30.8657	14.7054
ENSMUSG00000042694	Obfc1	369.359	304.788	145.21
ENSMUSG00000042642	Lenep	91.6442	27.073	12.8984
ENSMUSG00000042202	Slc35e2	72.7206	8.14944	3.88264
ENSMUSG00000042148	Cox10	312.597	248.026	118.167
ENSMUSG00000041670	Rims1	70.7276	6.15646	2.93312
ENSMUSG00000041592	Sdk2	69.0796	4.50844	2.14796
ENSMUSG00000057195	Ceacam13	63.4986
ENSMUSG00000031028	Tub	93.3797	28.8085	13.7253
ENSMUSG00000030801	Kat8	209.076	144.505	68.8465
-	-	91.3401	26.7689	12.7535
ENSMUSG00000000751	Rpa1	389.981	325.41	155.035
ENSMUSG00000028080	Lrba	124.401	59.8296	28.5047
ENSMUSG00000060671	Atp8b2	78.9462	14.3751	6.84874
ENSMUSG00000058046	4933430I17Rik	78.051	13.4799	6.42224
ENSMUSG00000048752	Prss50	167.232	102.661	48.9109
ENSMUSG00000048218	Amigo2	94.1649	29.5937	14.0994
ENSMUSG00000048148	Nwd1	68.8728	4.30164	2.04943
ENSMUSG00000047686	Zcchc5	197.387	132.816	63.2777
ENSMUSG00000047638	Nr1h4	106.007	41.4358	19.7413
ENSMUSG00000047171	Helt	111.832	47.2606	22.5164
ENSMUSG00000050377	Il31ra	77.6877	13.1166	6.24913
ENSMUSG00000050321	Neto1	71.8886	7.31741	3.48624
ENSMUSG00000060924	Csmd1	96.7153	32.1442	15.3145
ENSMUSG00000049811	Fam161a	90.2226	25.6514	12.2211
ENSMUSG00000032204	Aqp9	75.1673	10.5961	5.04832
ENSMUSG00000049280	Olfr509	83.6737	19.1025	9.10103
ENSMUSG00000042589	Cux2	74.7457	10.1745	4.84746
ENSMUSG00000042520	Ubap2l	224.556	159.984	76.2215
ENSMUSG00000042079	Hnrnpf	4293.29	4228.72	2014.69
ENSMUSG00000041992	Rapgef5	86.7915	22.2203	10.5864
-	Serpina3c	97.4724	32.9012	15.6751
ENSMUSG00000036862	Dchs1	608.174	543.603	258.989
ENSMUSG00000040865	Ino80d	133.46	68.8886	32.8206
ENSMUSG00000030598	Fbxo17	278.53	213.959	101.936
ENSMUSG00000030433	Sbk2	69.8148	5.24366	2.49824
ENSMUSG00000018474	Chd3	396.453	331.881	158.118
ENSMUSG00000023912	Slc25a27	81.3246	16.7534	7.98185
ENSMUSG00000027860	Vangl1	178.413	113.842	54.2379
ENSMUSG00000027531	Impa1	459.158	394.587	187.993
ENSMUSG00000048668	Rhno1	492.407	427.836	203.834
ENSMUSG00000040537	Adam22	99.9058	35.3346	16.8345
ENSMUSG00000048070	Pirt	72.8961	8.32491	3.96624
ENSMUSG00000048001	Hes5	206.198	141.627	67.4752
ENSMUSG00000022000	Zc3h13	242.193	177.621	84.6243
ENSMUSG00000032892	Rangrf	290.78	226.209	107.773
ENSMUSG00000047040	Prr15l	72.9447	8.37356	3.98942
ENSMUSG00000050239	Krtap24-1	74.754	10.1828	4.8514
ENSMUSG00000050189	Etos1	69.0879	4.51671	2.1519
ENSMUSG00000049739	Prss53	137.098	72.5268	34.554
ENSMUSG00000049670	Morn4	171.862	107.291	51.1169
ENSMUSG00000049176	Frmpd4	75.3065	10.7354	5.11465
ENSMUSG00000049100	Pcdh10	79.6649	15.0938	7.19114
ENSMUSG00000042477	Tfap2e	68.1937	3.62256	1.7259
ENSMUSG00000042417	Ccno	75.0374	10.4662	4.98644
ENSMUSG00000041923	Nol4	69.1699	4.59872	2.19097
ENSMUSG00000041852	Tcf20	216.538	151.967	72.4018
ENSMUSG00000041360	Pum3	919.453	854.881	407.292
ENSMUSG00000082115	Gm15490	586.09	521.519	248.468
ENSMUSG00000040723	Rcsd1	154.575	90.0037	42.8805
ENSMUSG00000057503	Olfr1459	92.5986	28.0275	13.3531
ENSMUSG00000057103	Nat8f1	124.772	60.2004	28.6813
ENSMUSG00000070594	Gm4788	95.9167	31.3455	14.934
ENSMUSG00000030102	Itpr1	78.9413	14.3702	6.8464
ENSMUSG00000075318	Scn2a1	68.8511	4.27991	2.03908
ENSMUSG00000051223	Bzw1	1193.75	1129.18	537.975
ENSMUSG00000051124	Gimap9	85.622	21.0508	10.0292
ENSMUSG00000059479	B3gnt8	108.58	44.0093	20.9674
ENSMUSG00000082955	Gm8036	98.5357	33.9646	16.1818
-	-	3059.12	2994.55	1426.69
ENSMUSG00000069922	Ces3a	65.5009
ENSMUSG00000072718	Klra10	73.4351	8.86399	4.22308
ENSMUSG00000032894	1700031F05Rik	69.1003	4.52911	2.15781
ENSMUSG00000074060	Fbxw15	70.172	5.60083	2.66841
ENSMUSG00000052368	Gm9873	160.189	95.6177	45.5552
ENSMUSG00000052302	Tbc1d30	71.0195	6.44836	3.07219
ENSMUSG00000038791	Scgb3a2	131.355	66.7836	31.8177
ENSMUSG00000038691	Mbd3l1	94.7868	30.2156	14.3956
ENSMUSG00000037621	Atoh8	239.34	174.769	83.2652
ENSMUSG00000037475	Thoc2	263.834	199.263	94.9348
ENSMUSG00000046434	Hnrnpa1	3002.39	2937.81	1399.66
ENSMUSG00000044024	Fchsd1	134.078	69.5073	33.1154
ENSMUSG00000034438	Gbp8	492.971	428.4	204.103
ENSMUSG00000034297	Med13	144.263	79.6914	37.9674
ENSMUSG00000051235	Gen1	108.328	43.7567	20.847
ENSMUSG00000051182	Olfr655	66.0938
ENSMUSG00000101519	Ska2l-ps	202.605	138.034	65.7635
ENSMUSG00000094734	Olfr799	64.7657
ENSMUSG00000056926	Tas2r113	65.0938
-	-	17720.7	17656.1	8411.92
-	-	116.773	52.2018	24.8705
ENSMUSG00000051007	Pddc1	318.55	253.979	121.003
ENSMUSG00000050891	Tatdn1	127.055	62.4841	29.7693
ENSMUSG00000049916	2610318N02Rik	105.842	41.2704	19.6625
ENSMUSG00000046411	Rps4l-ps	110.648	46.0768	21.9524
ENSMUSG00000048960	Prex2	69.8948	5.32365	2.53635
ENSMUSG00000048703	Speer4b	68.0534	3.48229	1.65907
ENSMUSG00000068373	D430041D05Rik	71.5345	6.9634	3.31758
ENSMUSG00000032494	Tdgf1	98.9552	34.3841	16.3816
ENSMUSG00000046873	Mbtps2	83.1802	18.609	8.86591
-	-	146.1	81.5285	38.8427
ENSMUSG00000052192	LOC102638850	8850.32	8785.74	4185.8
ENSMUSG00000038544	Inip	184.578	120.006	57.1747
ENSMUSG00000038429	Usp5	554.705	490.134	233.515
ENSMUSG00000037270	4932438A13Rik	94.794	30.2228	14.3991
ENSMUSG00000082894	Gm6480	96.625	32.0538	15.2714
ENSMUSG00000035642	Aamdc	336.988	272.417	129.788
-	-	75.6802	11.1091	5.2927
ENSMUSG00000034154	Ino80	79.9972	15.4261	7.34945
-	-	196.51	131.939	62.8596
ENSMUSG00000058063	Trim31	68.7141	4.143	1.97385
ENSMUSG00000051038	Rhox11	196.315	131.743	62.7666
ENSMUSG00000066672	Olfr417	70.7328	6.16165	2.9356
ENSMUSG00000055762	Eef1d	97.2407	32.6695	15.5648
ENSMUSG00000056824	Zfp663	68.4347	3.8635	1.84069
ENSMUSG00000051727	Kctd14	146.981	82.41	39.2627
-	-	95.8574	31.2863	14.9057
-	-	67.4668	2.89561	1.37956
ENSMUSG00000050621	Rps27	24023.8	23959.3	11414.9
ENSMUSG00000094483	Purb	773.342	708.771	337.68
ENSMUSG00000049538	Adamts16	105.253	40.6816	19.382
ENSMUSG00000048534	Gm10684	88.182	23.6108	11.2489
ENSMUSG00000048416	Mlf1	171.785	107.214	51.0799
ENSMUSG00000032343	Impg1	81.58	17.0089	8.10355
ENSMUSG00000032216	Nedd4	5695.12	5630.55	2682.57
ENSMUSG00000095956	1700036A12Rik	64.5465
-	-	88.8735	24.3023	11.5784
ENSMUSG00000094002	Gm9866	70.709	6.13781	2.92424
ENSMUSG00000038257	Glra3	98.625	34.0538	16.2243
ENSMUSG00000038079	Tmem237	365.063	300.492	143.163
ENSMUSG00000052151	Plpp2	379.46	314.889	150.023
ENSMUSG00000036845	Lin37	261.452	196.881	93.7999
ENSMUSG00000035337	Uchl4	1345.25	1280.68	610.156
ENSMUSG00000035142	Nubpl	319.406	254.835	121.411
ENSMUSG00000033882	Rbm46	73.1942	8.62305	4.10829
-	Nrxn2	295.225	230.654	109.891
ENSMUSG00000050945	Zfp438	91.911	27.3398	13.0255
ENSMUSG00000050890	Pdik1l	138.784	74.2131	35.3574
ENSMUSG00000074579	Lekr1	66.8477	2.27654	1.08461
ENSMUSG00000107810	RP24-363O21.8	79.3399	14.7687	7.03627
ENSMUSG00000056738	A730036I17Rik	80.8396	16.2685	7.7508
ENSMUSG00000051504	Siglech	94.4814	29.9102	14.2502
ENSMUSG00000051412	Vamp7	318.39	253.819	120.927
ENSMUSG00000050641	BC048562	71.923	7.35183	3.50264
ENSMUSG00000050382	Kif7	150.874	86.3033	41.1176
ENSMUSG00000049410	Zfp683	81.4408	16.8697	8.03722
ENSMUSG00000073982	Rhog	590.005	525.434	250.333
ENSMUSG00000048280	Zfp738	117.047	52.4761	25.0012
ENSMUSG00000048106	4632415L05Rik	875.981	811.41	386.58
ENSMUSG00000031990	Jam3	741.366	676.795	322.446
ENSMUSG00000031827	Cotl1	313.736	249.164	118.71
ENSMUSG00000029918	Mrps33	1539.36	1474.79	702.635
ENSMUSG00000052013	Btla	340.796	276.225	131.602
-	-	97.73	33.1589	15.7979
ENSMUSG00000037921	Ddx60	327.934	263.363	125.474
ENSMUSG00000037790	Defb7	64.3003
ENSMUSG00000036585	Fgf1	78.9204	14.3492	6.83641
ENSMUSG00000036275	9530068E07Rik	3368.15	3303.58	1573.93
ENSMUSG00000034818	Celf5	73.3924	8.8213	4.20274
ENSMUSG00000034616	Ssh3	116.961	52.3899	24.9602
ENSMUSG00000079444	Tomm6	588.069	523.498	249.411
ENSMUSG00000033278	Ptprm	125.947	61.3762	29.2415
ENSMUSG00000050830	Vwc2	89.4126	24.8414	11.8352
ENSMUSG00000050763	Olfr1395	117.199	52.6275	25.0734
ENSMUSG00000070702	Csn1s1	64.7967
ENSMUSG00000059647	Cbx3	1090.07	1025.5	488.58
-	-	288.474	223.903	106.674
ENSMUSG00000061387	Olfr1490	68.1376	3.56641	1.69915
ENSMUSG00000032215	Rsl24d1	589.348	524.777	250.02
ENSMUSG00000037070	Rbmxl1	1580.47	1515.9	722.219
ENSMUSG00000024026	Glo1	1103.07	1038.5	494.774
ENSMUSG00000033405	Nudt15	126.378	61.8068	29.4467
ENSMUSG00000061411	Nol4l	177.663	113.092	53.8804
ENSMUSG00000074403	Hist2h3c2	7107.08	7042.51	3355.27
ENSMUSG00000059227	Olfr494	68.7628	4.19165	1.99703
ENSMUSG00000057913	Gm10032	108.717	44.1462	21.0326
ENSMUSG00000039419	Cntnap2	66.0897
ENSMUSG00000095390	Olfr229	129.157	64.5863	30.7709
ENSMUSG00000061065	Gm5132	67.0097	2.43854	1.1618
ENSMUSG00000059657	Stfa2l1	124.596	60.025	28.5977
ENSMUSG00000059606	Rnase2b	67.3868	2.81562	1.34145
ENSMUSG00000060373	Hnrnpc	1393.05	1328.47	632.926
ENSMUSG00000066030	Oog2	92.4011	27.83	13.2591
ENSMUSG00000026162	Nhej1	127.007	62.4354	29.7462
-	LOC105247125	67.6184	3.04724	1.4518
ENSMUSG00000053541	Gm4759	185.124	120.552	57.4349
-	-	67.7845	3.21338	1.53095
ENSMUSG00000053153	Spag16	68.2499	3.67871	1.75265
ENSMUSG00000053110	Yap1	167.562	102.991	49.0682
ENSMUSG00000095930	Nim1k	115.993	51.422	24.499
-	-	184.056	119.485	56.9263
ENSMUSG00000067767	Clec4b2	67.9828	3.41162	1.6254
-	-	72.4328	7.86168	3.74554
ENSMUSG00000067106	Gm5529	4244.51	4179.93	1991.45
-	-	764.949	700.378	333.682
ENSMUSG00000096336	Igkv1-135	65.7605
ENSMUSG00000081833	Gm13669	2957.01	2892.44	1378.05
ENSMUSG00000069309	Hist1h2an	8232.1	8167.53	3891.26
ENSMUSG00000081769	Gm12216	73.5534	8.98225	4.27942
ENSMUSG00000083287	Idi1	611.841	547.27	260.736
ENSMUSG00000098781	Zfp595	90.0534	25.4822	12.1405
-	-	64.2225
ENSMUSG00000057443	Olfr138	63.3459
ENSMUSG00000059974	Ntm	197.325	132.753	63.2478
ENSMUSG00000080996	Gm4986	9310.31	9245.74	4404.95
ENSMUSG00000044937	Ttc41	67.9621	3.39095	1.61555
ENSMUSG00000059503	Olfr248	69.0007	4.4295	2.11035
-	-	1699.12	1634.55	778.748
ENSMUSG00000059105	Olfr1504	108.541	43.9697	20.9485
-	-	250.875	186.304	88.761
-	-	82.7589	18.1877	8.66518
ENSMUSG00000053436	Mapk14	166.688	102.117	48.6515
ENSMUSG00000053375	Atp6v1e2	104.842	40.2704	19.1861
-	-	223.961	159.39	75.9382
ENSMUSG00000098705	Gm3428	67.8032	3.23203	1.53984
ENSMUSG00000052631	Sh2d6	83.763	19.1918	9.14358
-	-	65.8446
-	-	74.109	9.53787	4.54413
ENSMUSG00000061392	Mageb5	65.2038
ENSMUSG00000053287	Olfr1013	66.6681	2.09694	0.999047
ENSMUSG00000067848	4933402N22Rik	84.139	19.5679	9.32273
ENSMUSG00000046341	Gm11223	2341.85	2277.28	1084.96
ENSMUSG00000069631	Strada	173.038	108.467	51.6771
ENSMUSG00000096747	Olfr823	64.967
ENSMUSG00000039419	Cntnap2	72.5814	8.01022	3.81631
-	-	77.3709	12.7998	6.0982
ENSMUSG00000068324	Gm10029	13812.3	13747.7	6549.84
ENSMUSG00000021643	Serf1	75.5661	10.9949	5.23832
ENSMUSG00000078354	Ifna2	74.7861	10.2149	4.8667
ENSMUSG00000090166	Ear10	68.0358	3.46469	1.65069
ENSMUSG00000059834	Sclt1	143.246	78.6747	37.4831
-	Gm4802	8246.58	8182.01	3898.16
ENSMUSG00000051910	Sox6	178.034	113.462	54.057
-	Rad51b	98.0256	33.4544	15.9387
ENSMUSG00000074359	Psg23	65.6026
ENSMUSG00000094353	Olfr150	87.1372	22.566	10.7512
ENSMUSG00000037541	Shank2	82.8168	18.2457	8.6928
ENSMUSG00000053332	Gas5	1091.97	1027.4	489.485
-	Prkcg	89.8248	25.2537	12.0316
ENSMUSG00000052962	Mrpl35	75.241	10.6699	5.08345
ENSMUSG00000083027	Gm13140	695.747	631.176	300.712
-	C030016D13Rik	106.279	41.7078	19.8709
ENSMUSG00000094118	Gm16445	66.3055	1.73438	0.82631
ENSMUSG00000060559	LOC102639847	67.3399	2.7688	1.31914
ENSMUSG00000079362	Gbp10	326.814	262.243	124.94
ENSMUSG00000053119	Chmp3	523.117	458.546	218.465
-	-	2717.38	2652.81	1263.88
ENSMUSG00000095189	Olfr1472	69.4036	4.83245	2.30233
ENSMUSG00000067653	Ankrd23	109.083	44.5118	21.2068
ENSMUSG00000064252	Olfr329-ps	66.9838	2.41268	1.14947
ENSMUSG00000058101	1700084J12Rik	265.664	201.093	95.8069
ENSMUSG00000058071	Olfr818	67.6225	3.05137	1.45377
ENSMUSG00000073959	Olfr584	75.027	10.4559	4.98149
ENSMUSG00000079523	Tmsb10	3193.86	3129.29	1490.89
ENSMUSG00000057191	AB124611	115.996	51.4251	24.5005
ENSMUSG00000085837	Kcnmb4os2	89.7945	25.2234	12.0172
ENSMUSG00000074108	Rpl10-ps2	14192.4	14127.9	6730.95
ENSMUSG00000060510	Zfp266	165.764	101.193	48.2112
ENSMUSG00000051627	Hist1h1e	70.2136	5.64247	2.68825
ENSMUSG00000095041	Pisd-ps3	316.32	251.749	119.941
ENSMUSG00000094669	Olfr441	68.0358	3.46469	1.65069
ENSMUSG00000090958	Lrrc32	143.366	78.7951	37.5404
ENSMUSG00000065968	Ifitm7	113.882	49.3108	23.4932
ENSMUSG00000049755	Zfp672	68.2675	3.69631	1.76103
ENSMUSG00000053182	Gm609	75.3252	10.754	5.12354
ENSMUSG00000052848	C130026L21Rik	71.1657	6.59459	3.14186
ENSMUSG00000052785	Olfr573-ps1	138.808	74.2369	35.3687
ENSMUSG00000032289	Thsd4	67.5395	2.9683	1.41419
ENSMUSG00000037411	Serpine1	270.192	205.621	97.964
ENSMUSG00000026417	Pigr	173.846	109.275	52.0621
ENSMUSG00000020923	Ubtf	710.171	645.6	307.584
ENSMUSG00000015522	Arnt	73.6241	9.05291	4.31309
ENSMUSG00000022034	Esco2	139.207	74.6357	35.5587
ENSMUSG00000028345	Tex10	68.444	3.87283	1.84513
ENSMUSG00000024109	Nrxn1	133.582	69.0112	32.8791
ENSMUSG00000057691	Zfp746	260.014	195.443	93.1148
ENSMUSG00000078607	1810010H24Rik	81.1357	16.5645	7.89184
ENSMUSG00000020340	Cyfip2	104.353	39.7823	18.9535
ENSMUSG00000092837	Rpph1	70.7879	6.21674	2.96185
-	-	93.4617	28.8905	13.7643
-	-	67.2248	2.65362	1.26426
ENSMUSG00000094806	Cyp2d10	141.707	77.1355	36.7497
ENSMUSG00000100668	1700083H02Rik	85.542	20.9708	9.99114
ENSMUSG00000087347	Zfp672	78.638	14.0669	6.70188
ENSMUSG00000029249	Rest	463.914	399.342	190.259
-	Sec14l3	85.2304	20.6592	9.84268
ENSMUSG00000068551	Zfp467	107.253	42.6819	20.335
ENSMUSG00000068744	Psrc1	809.904	745.333	355.099
-	-	920.719	856.148	407.895
ENSMUSG00000018340	Anxa6	776.144	711.572	339.015
ENSMUSG00000062162	Mageb1	64.5599
-	-	72.7964	8.22529	3.91878
-	Serpina1b	234.763	170.192	81.0848
ENSMUSG00000067148	Polr1c	989.27	924.699	440.555
ENSMUSG00000062705	Tpbpb	105.557	40.986	19.527
ENSMUSG00000024778	Fas	461.935	397.364	189.316
ENSMUSG00000018927	Ccl6	105.99	41.419	19.7333
ENSMUSG00000003308	Keap1	358.146	293.575	139.868
ENSMUSG00000028410	Dnaja1	1045.88	981.308	467.525
ENSMUSG00000026594	Ralgps2	110.758	46.1868	22.0048
ENSMUSG00000066037	Hnrnpr	77.2848	12.7136	6.05716
-	Gm31214	68.4429	3.87177	1.84463
ENSMUSG00000048756	Foxo3	797.859	733.288	349.361
-	Tyms-ps	71.924	7.35288	3.50314
-	-	73.7206	9.14944	4.35907
ENSMUSG00000067773	Defb41	67.6494	3.07829	1.46659
-	-	169.146	104.575	49.8227
ENSMUSG00000032252	Glce	544.033	479.462	228.43
-	3110009M11Rik	125.009	60.4383	28.7947
-	-	68.7025	4.13136	1.96831
ENSMUSG00000073910	Mob3b	72.6593	8.0881	3.85342
ENSMUSG00000073411	H2-D1	74.9077	10.3365	4.92464
-	-	220.733	156.162	74.4002
-	-	242.355	177.783	84.7015
-	-	83.3507	18.7796	8.94717
-	-	658.973	594.401	283.191
-	-	80.6714	16.1002	7.67064
ENSMUSG00000078771	Evi2a	373.626	309.055	147.243
-	Pira6	88.5577	23.9866	11.4279
-	-	2467.07	2402.5	1144.63
ENSMUSG00000022500	Litaf	2234.1	2169.53	1033.63
ENSMUSG00000037725	Ckap2	249.363	184.792	88.0407
ENSMUSG00000047534	Mis18bp1	167.596	103.025	49.084
ENSMUSG00000020108	Ddit4	1697.12	1632.55	777.795
ENSMUSG00000017716	Birc5	950.13	885.559	421.907
ENSMUSG00000097289	2010300F17Rik	86.735	22.1639	10.5595
ENSMUSG00000033467	Crlf2	571.12	506.549	241.335
ENSMUSG00000026932	Nacc2	318.96	254.389	121.199
ENSMUSG00000056222	Spock1	66.1955	1.62439	0.773908
ENSMUSG00000094719	Gm5108	65.6337
ENSMUSG00000075185	Olfr1061	64.481
-	Tbrg3	74.489	9.91783	4.72516
ENSMUSG00000066900	Suds3	867.052	802.481	382.326
ENSMUSG00000071138	Tex24	65.1603
ENSMUSG00000037514	Pank2	213.31	148.739	70.8636
-	Exoc3	137.189	72.6178	34.5974
ENSMUSG00000097638	Carlr	67.1324	2.56122	1.22025
-	-	76.8029	12.2317	5.82758
ENSMUSG00000074785	Plxnc1	89.9565	25.3854	12.0944
-	-	218.906	154.335	73.5297
-	-	70.7786	6.20742	2.9574
ENSMUSG00000098022	Zfp82	172.037	107.466	51.2001
-	-	699.482	634.911	302.491
-	-	1642.82	1578.24	751.924
-	Kif5a	74.3562	9.78505	4.6619
-	-	69.5915	5.02032	2.39183
ENSMUSG00000058427	Cxcl2	81.4128	16.8417	8.0239
ENSMUSG00000033031	C330027C09Rik	140.22	75.6484	36.0412
ENSMUSG00000027306	Nusap1	416.131	351.56	167.494
ENSMUSG00000028063	Lmna	436.303	371.732	177.105
ENSMUSG00000029580	Actb	12541.2	12476.7	5944.27
-	Ap4e1	151.798	87.2267	41.5575
ENSMUSG00000086587	Gm11837	74.4475	9.87639	4.70542
ENSMUSG00000034902	Pip5k1c	233.417	168.846	80.4435
ENSMUSG00000055994	Nod2	68.1937	3.62256	1.7259
ENSMUSG00000030058	Copg1	114.829	50.2576	23.9443
ENSMUSG00000079701	Ssxb3	64.9005
ENSMUSG00000063954	Hist2h2aa1	7384.46	7319.89	3487.42
ENSMUSG00000058756	Thra	189.773	125.202	59.6501
ENSMUSG00000066100	Krtap5-1	87.8828	23.3117	11.1064
-	-	155.711	91.1398	43.4218
-	Gm38938	168.81	104.239	49.6628
ENSMUSG00000035936	Aldh5a1	93.9664	29.3952	14.0048
ENSMUSG00000069601	Ank3	100.164	35.5932	16.9577
-	-	191.948	127.376	60.686
ENSMUSG00000039967	Zfp292	231.369	166.798	79.4677
-	-	77.4416	12.8704	6.13187
ENSMUSG00000054364	Rhob	438.459	373.888	178.132
-	-	90.0523	25.4812	12.14
-	-	139.686	75.1145	35.7868
-	-	184.069	119.498	56.9326
ENSMUSG00000020122	Egfr	196.507	131.936	62.8582
ENSMUSG00000020081	Tacr2	68.5395	3.9683	1.89062
-	Drd2	73.1639	8.59276	4.09386
ENSMUSG00000060586	H2-Eb1	90.3856	25.8145	12.2988
ENSMUSG00000096730	Vmn2r122	68.6704	4.09925	1.95301
ENSMUSG00000061022	Vmn1r222	63.2225
ENSMUSG00000068231	Vmn1r43	67.0056	2.43441	1.15983
ENSMUSG00000045340	Vmn1r70	69.5177	4.94657	2.3567
ENSMUSG00000049103	Ccr2	65.7033
ENSMUSG00000052821	Cysltr1	87.3479	22.7767	10.8515
ENSMUSG00000022658	Tagln3	165.323	100.752	48.0014
ENSMUSG00000050232	Cxcr3	68.5353	3.96417	1.88865
ENSMUSG00000031965	Tbx20	89.587	25.0158	11.9183
ENSMUSG00000099632	2900093K20Rik	112.969	48.398	23.0583
ENSMUSG00000073821	LOC105247143	386.331	321.76	153.296
ENSMUSG00000049511	Htr1b	79.7742	15.203	7.24317
ENSMUSG00000068220	Lgals1	50855	50790.4	24198.1
ENSMUSG00000015396	Cd83	83.5999	19.0288	9.0659
ENSMUSG00000047655	Vmn1r74	63.9991
ENSMUSG00000023964	Calcr	75.9046	11.3335	5.39961
ENSMUSG00000029778	Adcyap1r1	68.6756	4.10444	1.95548
ENSMUSG00000106697	Vmn1r186	74.2762	9.70506	4.62379
ENSMUSG00000036832	Lpar3	76.1538	11.5827	5.51834
ENSMUSG00000038071	Npy6r	229.808	165.237	78.724
ENSMUSG00000044338	Aplnr	79.6204	15.0493	7.16993
ENSMUSG00000021799	Opn4	64.7033
-	-	65.1114
ENSMUSG00000087165	2010001A14Rik	76.7645	12.1934	5.8093
-	-	90.0658	25.4946	12.1464
ENSMUSG00000056749	Nfil3	856.148	791.577	377.132
ENSMUSG00000036158	Prickle1	205.879	141.308	67.3235
ENSMUSG00000020427	Igfbp3	1654.69	1590.12	757.582
ENSMUSG00000060490	Vmn1r218	66.0108
ENSMUSG00000093451	Vmn1r24	68.3733	3.80216	1.81147
ENSMUSG00000062598	Vmn1r178	64.2452
-	Celsr3	67.2809	2.70977	1.29102
ENSMUSG00000050147	F2rl3	71.3311	6.75996	3.22065
ENSMUSG00000021804	Rgr	90.4604	25.8893	12.3345
ENSMUSG00000049649	Gpr3	70.1492	5.57805	2.65755
ENSMUSG00000042429	Adora1	79.6215	15.0503	7.17043
ENSMUSG00000085427	6430710C18Rik	71.4194	6.84822	3.2627
-	-	78.2765	13.7053	6.52965
ENSMUSG00000026748	Plxdc2	129.009	64.4375	30.7
-	-	77.9807	13.4095	6.3887
ENSMUSG00000029366	Dck	129.857	65.2861	31.1043
ENSMUSG00000031779	Ccl22	131.3	66.7287	31.7916
ENSMUSG00000019828	Grm1	242.284	177.713	84.6679
ENSMUSG00000051980	Casr	68.3037	3.73255	1.7783
ENSMUSG00000024211	Grm8	66.8218	2.25067	1.07229
ENSMUSG00000045092	S1pr1	337.512	272.941	130.037
ENSMUSG00000057672	Pkn1	70.3288	5.75765	2.74312
ENSMUSG00000067586	S1pr3	233.461	168.89	80.4642
ENSMUSG00000020178	Adora2a	76.3252	11.754	5.59997
ENSMUSG00000050511	Oprd1	81.3308	16.7597	7.98482
ENSMUSG00000049091	Sephs2	68.5791	4.00791	1.90949
-	-	850.732	786.161	374.551
ENSMUSG00000085940	4930405D11Rik	63.1518
ENSMUSG00000031428	Zcchc18	243.804	179.233	85.3923
ENSMUSG00000037679	Inf2	169.806	105.235	50.1373
-	-	117.654	53.0825	25.2901
ENSMUSG00000020130	Tbc1d15	297.177	232.606	110.821
ENSMUSG00000042608	Stk40	293.323	228.752	108.985
ENSMUSG00000032726	Bmp8a	82.093	17.5218	8.34793
ENSMUSG00000050578	Mmp13	383.079	318.508	151.747
ENSMUSG00000021779	Thrb	71.5459	6.97475	3.32298
ENSMUSG00000022996	Wnt10b	79.6308	15.0596	7.17488
ENSMUSG00000022436	Sh3bp1	161.718	97.1464	46.2835
ENSMUSG00000017737	Mmp9	111.297	46.7259	22.2616
ENSMUSG00000028329	Xpa	343.284	278.713	132.787
ENSMUSG00000001829	Clpb	325.075	260.504	124.112
ENSMUSG00000017499	Cdc6	161.389	96.8183	46.1272
ENSMUSG00000035455	Fignl1	82.8647	18.2936	8.71562
ENSMUSG00000024654	Asrgl1	117.327	52.7554	25.1343
ENSMUSG00000055817	Mta3	167.595	103.024	49.0838
ENSMUSG00000026377	Nifk	636.778	572.207	272.617
ENSMUSG00000005354	Txn2	1246.34	1181.76	563.029
ENSMUSG00000015994	Fnta	1225.28	1160.71	552.997
ENSMUSG00000014542	Clec4f	74.8609	10.2897	4.90234
ENSMUSG00000056917	Sipa1	202.409	137.838	65.6704
ENSMUSG00000020346	Mgat1	702.713	638.141	304.03
ENSMUSG00000022283	Pabpc1	10214.9	10150.3	4835.92
ENSMUSG00000017897	Eya2	100.137	35.566	16.9447
ENSMUSG00000019841	Rev3l	376.923	312.352	148.814
ENSMUSG00000058966	Fam57b	84.4069	19.8357	9.45035
ENSMUSG00000022351	Sqle	1102.44	1037.87	494.471
ENSMUSG00000022570	Tsta3	989.1	924.529	440.474
ENSMUSG00000024544	Ldlrad4	309.688	245.117	116.781
ENSMUSG00000025586	Cpeb1	133.349	68.7775	32.7677
ENSMUSG00000020673	Tpo	68.1792	3.60805	1.71898
ENSMUSG00000031074	Fgf3	69.3153	4.74419	2.26028
ENSMUSG00000021356	Irf4	68.0483	3.4771	1.6566
ENSMUSG00000034648	Lrrn1	162.206	97.6346	46.5161
ENSMUSG00000028214	Gem	304.017	239.446	114.079
ENSMUSG00000015647	Lama5	111.286	46.7145	22.2562
ENSMUSG00000020536	Llgl1	376.178	311.606	148.459
ENSMUSG00000032584	Mst1r	89.4136	24.8425	11.8357
ENSMUSG00000027624	Epb41l1	119.876	55.305	26.349
ENSMUSG00000002458	Rgs19	446.938	382.366	182.171
ENSMUSG00000036748	Fbxl15	191.909	127.338	60.6676
ENSMUSG00000018574	Acadvl	1012.56	947.991	451.652
ENSMUSG00000023980	Taf8	115.822	51.2507	24.4174
ENSMUSG00000035896	Rnase1	70.8844	6.31327	3.00784
ENSMUSG00000062929	Cfl2	284.39	219.818	104.728
ENSMUSG00000026254	Eif4e2	1464.79	1400.21	667.105
ENSMUSG00000020542	Myocd	70.9199	6.34874	3.02474
ENSMUSG00000024955	Esrra	278.373	213.802	101.862
ENSMUSG00000026124	Cfc1	129.422	64.8508	30.8969
ENSMUSG00000039630	Hnrnpu	3163.18	3098.6	1476.27
ENSMUSG00000021982	Cdadc1	240.606	176.035	83.8685
ENSMUSG00000047661	Pappa2	77.6388	13.0676	6.22582
ENSMUSG00000020792	Exoc7	436.556	371.985	177.225
ENSMUSG00000003992	4833422C13Rik	132.33	67.7587	32.2823
ENSMUSG00000062478	Cela2a	92.8499	28.2788	13.4729
ENSMUSG00000031545	Gpat4	470.902	406.331	193.589
ENSMUSG00000010803	Gabra1	73.2615	8.69035	4.14035
ENSMUSG00000014773	Dll1	100.903	36.3323	17.3098
ENSMUSG00000000093	Tbx2	132.477	67.9062	32.3526
ENSMUSG00000028890	Mtf1	80.4667	15.8955	7.57312
ENSMUSG00000027447	Cst3	7243.65	7179.07	3420.33
ENSMUSG00000035161	Ints6	178.021	113.45	54.051
ENSMUSG00000024360	Etf1	1702.89	1638.32	780.546
ENSMUSG00000021670	Hmgcr	178.817	114.245	54.4301
ENSMUSG00000021219	Rgs6	74.8557	10.2845	4.89986
ENSMUSG00000026895	Ndufa8	3143.12	3078.54	1466.71
ENSMUSG00000025347	Mettl7b	77.6046	13.0335	6.20956
ENSMUSG00000027690	Slc2a2	67.0814	2.51026	1.19597
ENSMUSG00000029608	Rph3a	77.6701	13.099	6.24075
ENSMUSG00000024173	Tpsab1	78.9059	14.3347	6.8295
ENSMUSG00000021348	Prl7d1	66.5009	1.92975	0.91939
ENSMUSG00000027298	Tyro3	170.149	105.578	50.3008
ENSMUSG00000024032	LOC102631757	99.0041	34.433	16.4049
ENSMUSG00000028082	Sh3d19	310.843	246.272	117.332
ENSMUSG00000031144	Syp	75.7333	11.1621	5.31798
ENSMUSG00000019518	Taf6	162.739	98.1679	46.7702
ENSMUSG00000020175	Rab36	77.1217	12.5506	5.97947
ENSMUSG00000011305	Plin5	196.602	132.031	62.9036
ENSMUSG00000030789	Itgax	72.6999	8.12877	3.87279
ENSMUSG00000024697	Gna14	96.8328	32.2617	15.3704
ENSMUSG00000004665	Cnn2	10157.9	10093.3	4808.77
ENSMUSG00000030287	Itpr2	73.0902	8.51902	4.05872
ENSMUSG00000010047	Hyal2	590.119	525.548	250.387
ENSMUSG00000040726	Hesx1	67.2289	2.65775	1.26623
ENSMUSG00000032080	Apoa4	104.162	39.5913	18.8625
ENSMUSG00000050953	Gja1	3468.89	3404.32	1621.92
ENSMUSG00000020698	Cct6b	74.8619	10.2908	4.90284
ENSMUSG00000060427	Zfp868	190.755	126.183	60.1176
ENSMUSG00000020850	Prpf8	940.682	876.111	417.406
ENSMUSG00000060716	Plekhh1	79.1509	14.5798	6.94626
ENSMUSG00000019278	Dpep1	165.46	100.889	48.0667
ENSMUSG00000021287	Xrcc3	81.712	17.1409	8.16644
ENSMUSG00000031672	Got2	1685.44	1620.87	772.23
ENSMUSG00000046959	Slc26a1	77.1448	12.5736	5.99046
ENSMUSG00000029092	D5Ertd615e	248.97	184.399	87.8533
ENSMUSG00000031778	Cx3cl1	291.858	227.287	108.286
ENSMUSG00000033880	Lgals3bp	5392.47	5327.9	2538.38
ENSMUSG00000026253	Chrng	122.366	57.7951	27.5354
ENSMUSG00000029019	Nppb	172.79	108.219	51.5588
ENSMUSG00000017969	Ptgis	842.461	777.89	370.611
ENSMUSG00000030824	Nucb1	1569.83	1505.26	717.15
ENSMUSG00000005262	Ufd1l	675.915	611.344	291.263
ENSMUSG00000019737	Syne4	98.678	34.1069	16.2496
ENSMUSG00000039540	4921524L21Rik	66.0938
ENSMUSG00000005506	Celf1	169.623	105.051	50.0497
ENSMUSG00000029512	Ulk1	252.199	187.628	89.3918
ENSMUSG00000015377	Dennd6b	74.7685	10.1973	4.85832
ENSMUSG00000041696	Rasl12	84.2169	19.6458	9.35984
ENSMUSG00000063808	Gpatch1	156.428	91.8571	43.7636
ENSMUSG00000025531	Chm	292.025	227.454	108.366
ENSMUSG00000006784	Ttc25	67.203	2.63189	1.25391
ENSMUSG00000025963	Mdh1b	65.7657
ENSMUSG00000009646	Pla2g12b	69.2809	4.70977	2.24388
ENSMUSG00000021987	Mtmr6	429.363	364.792	173.798
ENSMUSG00000038417	Fig4	240.468	175.897	83.8025
ENSMUSG00000017405	Nek8	105.004	40.4324	19.2632
ENSMUSG00000027871	Hsd3b1	70.2936	5.72246	2.72635
ENSMUSG00000001632	Brpf1	141.025	76.454	36.425
ENSMUSG00000034659	Tmem109	256.612	192.041	91.4943
ENSMUSG00000058709	Egln2	348.361	283.79	135.206
ENSMUSG00000038880	Mrps34	171.106	106.534	50.7562
ENSMUSG00000053565	Eif3k	3224.01	3159.44	1505.26
ENSMUSG00000002416	Ndufb2	378.245	313.674	149.444
ENSMUSG00000029061	Mmp23	658.21	593.639	282.828
ENSMUSG00000021087	Rtn1	289.838	225.267	107.324
ENSMUSG00000004788	Eif2b2	592.189	527.618	251.373
ENSMUSG00000039168	Dap	2134.97	2070.4	986.402
ENSMUSG00000028382	Ptbp3	327.269	262.698	125.157
ENSMUSG00000029781	Fkbp9	3151.87	3087.3	1470.89
ENSMUSG00000030664	Sox6os	66.8311	2.26	1.07673
ENSMUSG00000069633	Pex11g	159.59	95.0184	45.2697
ENSMUSG00000023852	Riok2	260.748	196.177	93.4645
ENSMUSG00000026433	Rab29	279.661	215.09	102.475
ENSMUSG00000030089	Slc41a3	165.905	101.334	48.2785
ENSMUSG00000037525	Bcdin3d	125.424	60.8526	28.992
ENSMUSG00000019832	Rab32	565.967	501.396	238.88
ENSMUSG00000031101	Sash3	113.183	48.6117	23.1601
ENSMUSG00000041308	Sntb2	107.35	42.7784	20.381
ENSMUSG00000027287	Snap23	732.023	667.452	317.994
ENSMUSG00000007035	Msh5	127.351	62.7802	29.9104
ENSMUSG00000030401	Rtn2	177.278	112.707	53.6972
ENSMUSG00000040359	Ufl1	262.119	197.548	94.1178
ENSMUSG00000042380	Smim12	371.245	306.674	146.109
ENSMUSG00000000568	Hnrnpd	72.1732	7.60209	3.62187
ENSMUSG00000000399	Ndufa9	1477.14	1412.57	672.989
ENSMUSG00000040521	Tsfm	578.494	513.923	244.849
ENSMUSG00000031323	Dmrtc1a	73.1859	8.61478	4.10435
ENSMUSG00000021958	Pinx1	318.571	253.999	121.013
ENSMUSG00000022515	Anks3	240.372	175.801	83.7569
ENSMUSG00000018554	Ybx2	66.747	2.17588	1.03665
ENSMUSG00000025766	D3Ertd751e	66.4002	1.82908	0.87143
ENSMUSG00000026309	Ilkap	705.477	640.906	305.347
ENSMUSG00000042569	Dhrs7b	667.863	603.292	287.427
ENSMUSG00000074797	Itpa	816.944	752.373	358.454
ENSMUSG00000021192	Golga5	622.982	558.411	266.044
ENSMUSG00000002968	Med25	463.354	398.783	189.992
ENSMUSG00000027718	Il21	68.7328	4.16165	1.98273
ENSMUSG00000035711	Dok3	149.37	84.7987	40.4007
ENSMUSG00000029209	Gnpda2	337.193	272.622	129.885
ENSMUSG00000068732	Tmem167b	329.151	264.58	126.054
ENSMUSG00000041483	Zfp281	259.027	194.456	92.6446
ENSMUSG00000051146	Camk2n2	117.341	52.7701	25.1413
ENSMUSG00000021767	Kat6b	210.276	145.705	69.4185
ENSMUSG00000029076	Sdf4	1600.59	1536.02	731.808
ENSMUSG00000053841	Txlna	121.455	56.8835	27.101
ENSMUSG00000030236	Slco1b2	65.2703
ENSMUSG00000040466	Blvrb	342.194	277.623	132.268
ENSMUSG00000012422	Tmem167	241.427	176.856	84.2596
ENSMUSG00000027439	Gzf1	93.0233	28.4521	13.5555
ENSMUSG00000020374	Rasgef1c	75.562	10.9908	5.23635
ENSMUSG00000003345	Csnk1g2	969.986	905.415	431.367
ENSMUSG00000023755	Rhebl1	149.13	84.5588	40.2864
ENSMUSG00000002372	Ranbp3	691.952	627.381	298.903
ENSMUSG00000031740	Mmp2	1746.23	1681.66	801.192
ENSMUSG00000055235	Wdr86	83.6082	19.0371	9.06984
ENSMUSG00000028266	Lmo4	1566.33	1501.76	715.486
ENSMUSG00000010607	Pigyl	226.754	162.183	77.2689
ENSMUSG00000056271	Lman1l	81.6714	17.1002	8.14707
ENSMUSG00000029110	Rnf4	864.281	799.71	381.006
ENSMUSG00000037606	Osbpl5	235.998	171.426	81.6728
ENSMUSG00000008730	Hipk1	372.811	308.24	146.855
ENSMUSG00000029831	Npvf	274.972	210.401	100.241
ENSMUSG00000045591	Olig3	72.3094	7.73823	3.68673
ENSMUSG00000033533	Acsm1	70.9675	6.39634	3.04741
ENSMUSG00000036172	Cd200r3	86.9232	22.352	10.6492
ENSMUSG00000045538	Ddx28	227.043	162.472	77.4065
ENSMUSG00000055298	Ctsj	65.2049
ENSMUSG00000020863	Luc7l3	133.894	69.3228	33.0275
ENSMUSG00000030159	Clec1b	65.8394
ENSMUSG00000070319	Eif3g	2417.82	2353.25	1121.16
ENSMUSG00000040711	Sh3pxd2b	136.545	71.9739	34.2906
ENSMUSG00000010660	Plcd1	233.054	168.483	80.2703
ENSMUSG00000022803	Popdc2	91.7285	27.1573	12.9386
ENSMUSG00000020253	Ppm1m	283.793	219.222	104.444
ENSMUSG00000019808	Adat2	161.145	96.574	46.0108
ENSMUSG00000027242	Wdr76	69.66	5.08887	2.42449
ENSMUSG00000026687	Aldh9a1	95.9625	31.3914	14.9558
ENSMUSG00000038967	Pdk2	83.5179	18.9468	9.02682
ENSMUSG00000028622	Mrpl37	582.209	517.638	246.619
ENSMUSG00000025959	Klf7	390.252	325.68	155.164
ENSMUSG00000009863	Sdhb	1695.09	1630.52	776.83
ENSMUSG00000038301	Snx10	223.305	158.734	75.6257
ENSMUSG00000031803	B3gnt3	88.992	24.4209	11.6349
ENSMUSG00000061898	Rbak	80.7169	16.1458	7.69235
ENSMUSG00000022009	Nufip1	384.262	319.69	152.31
ENSMUSG00000024944	Arl2	710.499	645.927	307.74
ENSMUSG00000036052	Dnajb5	98.3926	33.8214	16.1136
ENSMUSG00000050473	Slc35d3	90.5828	26.0117	12.3928
ENSMUSG00000025038	Efhc2	69.364	4.79284	2.28346
ENSMUSG00000034532	Fbxo16	365.416	300.845	143.332
ENSMUSG00000001823	Hoxd12	73.0363	8.46518	4.03307
ENSMUSG00000022580	Rhpn1	101.607	37.0354	17.6448
ENSMUSG00000035277	Arx	286.114	221.543	105.55
ENSMUSG00000021134	Srsf5	969.262	904.69	431.022
ENSMUSG00000028608	0610037L13Rik	107.897	43.3258	20.6417
ENSMUSG00000028165	Cisd2	105.622	41.0504	19.5577
ENSMUSG00000027444	8030411F24Rik	236.344	171.773	81.8378
ENSMUSG00000042655	Fam159b	80.7087	16.1375	7.68841
ENSMUSG00000048911	Rnf24	68.2633	3.69217	1.75906
ENSMUSG00000025961	4933402D24Rik	69.8189	5.2478	2.50021
ENSMUSG00000022598	Psca	86.2407	21.6696	10.3241
ENSMUSG00000027380	Acoxl	95.2459	30.6747	14.6144
ENSMUSG00000027353	Mcm8	102.027	37.456	17.8452
ENSMUSG00000021221	Dpf3	67.637	3.06589	1.46068
ENSMUSG00000021265	Slc25a29	85.3777	20.8065	9.91286
ENSMUSG00000027425	Csrp2bp	210.042	145.471	69.307
ENSMUSG00000020436	Gabrg2	116.074	51.503	24.5376
ENSMUSG00000019189	Rnf145	425.26	360.689	171.843
ENSMUSG00000019861	Gopc	144.85	80.279	38.2474
ENSMUSG00000041193	Pla2g5	72.6375	8.06637	3.84307
ENSMUSG00000041669	Prima1	63.2049
ENSMUSG00000022490	Ppp1r1a	216.214	151.643	72.2474
ENSMUSG00000028454	Pigo	125.128	60.5566	28.851
ENSMUSG00000033342	Plppr5	72.034	7.46287	3.55554
ENSMUSG00000030834	Abcc6	101.204	36.6325	17.4528
ENSMUSG00000039410	Prdm16	139.031	74.4602	35.4751
ENSMUSG00000005705	Agrp	79.9496	15.3785	7.32677
ENSMUSG00000008461	Fut1	67.4512	2.88004	1.37214
ENSMUSG00000022906	Parp9	1144.87	1080.29	514.686
ENSMUSG00000020870	Cdc34-ps	233.558	168.987	80.5104
ENSMUSG00000015468	Notch4	88.5922	24.021	11.4443
ENSMUSG00000030825	Hsd17b14	71.3756	6.80447	3.24186
ENSMUSG00000025086	Trub1	79.1093	14.5382	6.92642
ENSMUSG00000037996	Slc24a2	323.002	258.431	123.124
ENSMUSG00000029320	1700016H13Rik	80.8386	16.2674	7.7503
ENSMUSG00000017720	Trp53tg5	66.4189	1.84773	0.880315
ENSMUSG00000051747	Ttn	71.0206	6.44941	3.0727
ENSMUSG00000028463	Car9	169.785	105.213	50.1269
ENSMUSG00000024666	Tmem138	143.239	78.6683	37.48
ENSMUSG00000021373	Cap2	139.562	74.9908	35.7279
ENSMUSG00000038415	Foxq1	70.7714	6.2002	2.95397
ENSMUSG00000020334	Slc22a4	91.3067	26.7356	12.7376
ENSMUSG00000020307	Cdc34	1055.62	991.044	472.164
ENSMUSG00000014543	Klra17	73.2949	8.72371	4.15625
ENSMUSG00000003657	Calb2	93.2363	28.6652	13.657
ENSMUSG00000041534	Rbp3	113.897	49.326	23.5004
ENSMUSG00000027233	Patl2	68.1937	3.62256	1.7259
ENSMUSG00000091780	Ncaph2	104.029	39.4583	18.7991
ENSMUSG00000027073	Prg2	82.2208	17.6497	8.40885
ENSMUSG00000025165	Sectm1a	71.7889	7.21779	3.43878
ENSMUSG00000107353	4930430O22Rik	81.7462	17.175	8.18271
ENSMUSG00000050704	2310061N02Rik	65.7657
ENSMUSG00000030536	Iqgap1	1324.77	1260.2	600.397
ENSMUSG00000019834	Slc22a16	71.1005	6.5294	3.11081
ENSMUSG00000028035	Dnajb4	775.986	711.415	338.94
ENSMUSG00000027956	Tmem144	114.449	49.8778	23.7633
ENSMUSG00000037993	Dhx38	74.8205	10.2493	4.8831
ENSMUSG00000022032	Scara5	85.0738	20.5027	9.76811
ENSMUSG00000037358	4930578C19Rik	69.0213	4.45018	2.1202
ENSMUSG00000031758	Cdyl2	172.567	107.996	51.4524
ENSMUSG00000060375	3110018I06Rik	87.4133	22.8422	10.8827
ENSMUSG00000035674	Ndufa3	110.783	46.2117	22.0167
ENSMUSG00000050957	Insl6	110.11	45.5388	21.6961
ENSMUSG00000059230	Defb4	100.949	36.3781	17.3316
-	Slc26a6	101.721	37.1496	17.6992
ENSMUSG00000034981	Parm1	224.222	159.651	76.0627
ENSMUSG00000022479	Vdr	100.175	35.6035	16.9626
-	Icos	94.7513	30.1801	14.3787
ENSMUSG00000001986	Gria3	263.924	199.353	94.978
ENSMUSG00000036561	Ppp6r2	96.5606	31.9895	15.2408
ENSMUSG00000063785	Utp14a	241.686	177.115	84.3831
ENSMUSG00000049154	Fam183b	76.4344	11.8632	5.652
ENSMUSG00000030744	Rps3	22501.6	22437.1	10689.7
ENSMUSG00000031729	Ist1	887.16	822.589	391.907
ENSMUSG00000007610	Gtpbp3	365.895	301.324	143.56
ENSMUSG00000021187	Tc2n	66.5102	1.93907	0.923833
ENSMUSG00000035305	Ror1	85.1483	20.5772	9.80361
ENSMUSG00000031386	Hcfc1	137.048	72.4768	34.5302
ENSMUSG00000031179	3830417A13Rik	68.7242	4.15309	1.97866
ENSMUSG00000025147	Mob2	335.198	270.627	128.935
ENSMUSG00000028431	Ikbkap	436.583	372.012	177.238
ENSMUSG00000028229	Rmdn1	244.814	180.243	85.8731
ENSMUSG00000042672	Dcst1	92.8885	28.3173	13.4912
ENSMUSG00000040705	A930016O22Rik	74.3562	9.78505	4.6619
ENSMUSG00000031559	4930555F03Rik	70.9634	6.3922	3.04544
ENSMUSG00000062511	4930512M02Rik	129.284	64.7126	30.8311
ENSMUSG00000031621	Isx	64.1435
ENSMUSG00000037355	Uvssa	71.358	6.78688	3.23348
ENSMUSG00000056763	Cspp1	65.5278
ENSMUSG00000032579	Hemk1	197.096	132.525	63.1389
ENSMUSG00000023971	Rrp36	620.416	555.845	264.822
ENSMUSG00000022043	Trim35	279.282	214.711	102.295
ENSMUSG00000030271	Ogg1	85.5898	21.0187	10.014
ENSMUSG00000025243	Slc6a20b	74.0322	9.46105	4.50753
-	Mrps23	808.108	743.536	354.244
ENSMUSG00000001017	Chtop	1196.91	1132.34	539.481
ENSMUSG00000060098	Prmt7	278.942	214.371	102.133
ENSMUSG00000027828	Ssr3	4350.8	4286.23	2042.09
ENSMUSG00000024180	Tmem8	180.987	116.416	55.464
ENSMUSG00000025466	Prap1	77.8839	13.3127	6.34258
ENSMUSG00000028116	Myoz2	103.539	38.9681	18.5656
-	-	65.664
ENSMUSG00000029165	Agbl5	133.356	68.7848	32.7712
ENSMUSG00000061894	Zscan20	105.684	41.1128	19.5874
ENSMUSG00000057530	Ece1	414.931	350.36	166.922
ENSMUSG00000041355	2700060E02Rik	4459.23	4394.66	2093.75
ENSMUSG00000021713	Ppwd1	145.335	80.7641	38.4785
ENSMUSG00000021271	Zfp839	91.9723	27.4012	13.0548
ENSMUSG00000021226	Acot2	138.232	73.6605	35.0941
ENSMUSG00000020840	Blmh	923.073	858.501	409.016
ENSMUSG00000020805	Slc13a5	82.741	18.1698	8.65667
ENSMUSG00000020389	Cdkl3	83.3507	18.7796	8.94717
ENSMUSG00000025958	Creb1	100.208	35.6366	16.9784
ENSMUSG00000039530	Tusc3	934.767	870.196	414.588
ENSMUSG00000090100	Ttbk2	73.8961	9.32491	4.44267
ENSMUSG00000027220	Syt13	231.723	167.151	79.636
ENSMUSG00000026811	St6galnac6	218.638	154.067	73.4021
ENSMUSG00000026768	Itga8	168.371	103.8	49.4536
ENSMUSG00000019971	Cep290	73.4672	8.8961	4.23837
ENSMUSG00000019894	Slc6a15	84.7767	20.2056	9.62656
-	Srsf1	690.134	625.563	298.037
ENSMUSG00000018126	Baiap2l2	78.1748	13.6036	6.48119
ENSMUSG00000015437	Gzmb	99.8848	35.3137	16.8245
ENSMUSG00000015217	Hmgb3	665.181	600.61	286.149
ENSMUSG00000011052	1700049J03Rik	69.4784	4.90725	2.33796
ENSMUSG00000025195	Dnmbp	84.6396	20.0684	9.5612
ENSMUSG00000037499	Nenf	817.636	753.064	358.783
ENSMUSG00000079562	Maea	1011.6	947.03	451.194
ENSMUSG00000029071	Dvl1	241.836	177.265	84.4546
ENSMUSG00000028707	Dmbx1	85.7788	21.2076	10.104
ENSMUSG00000028668	Tceb3	360.204	295.633	140.848
ENSMUSG00000090631	Olfr456	111.53	46.9585	22.3725
ENSMUSG00000021610	Clptm1l	2658.78	2594.21	1235.96
ENSMUSG00000021182	Ccdc88c	86.595	22.0239	10.4929
ENSMUSG00000025888	Casp1	193.756	129.185	61.5475
ENSMUSG00000020738	Sumo2	6774.24	6709.67	3196.69
ENSMUSG00000020684	Rasl10b	86.4757	21.9046	10.436
ENSMUSG00000020265	Sumo3	1484.71	1420.13	676.596
ENSMUSG00000025644	Gm7628	239.143	174.572	83.1716
ENSMUSG00000049902	4921517D22Rik	74.9305	10.3593	4.9355
ENSMUSG00000027171	Prrg4	157.638	93.0673	44.3401
ENSMUSG00000075302	Erich2	81.1678	16.5966	7.90714
ENSMUSG00000026708	Cenpl	205.694	141.123	67.2355
ENSMUSG00000026618	Iars2	121.577	57.0061	27.1595
ENSMUSG00000019818	Cd164	2642.34	2577.77	1228.13
ENSMUSG00000078813	Leng1	220.161	155.59	74.1276
ENSMUSG00000017677	Wsb1	880.276	815.705	388.627
ENSMUSG00000017400	Stac2	103.536	38.9651	18.5641
ENSMUSG00000014852	Adamts13	75.1153	10.5441	5.02354
ENSMUSG00000061769	Klra6	70.2053	5.6342	2.68431
ENSMUSG00000009733	Tfcp2	157.791	93.2201	44.4129
-	Map4k2	92.0774	27.5063	13.1048
ENSMUSG00000027876	Reg4	70.9468	6.37566	3.03756
ENSMUSG00000057751	Megf6	147.934	83.3624	39.7164
ENSMUSG00000030232	Aebp2	102.256	37.6845	17.9541
ENSMUSG00000028610	Dmrtb1	94.3486	29.7775	14.1869
ENSMUSG00000028573	Fggy	146.886	82.3145	39.2171
ENSMUSG00000021532	Fastkd3	150.433	85.8621	40.9073
ENSMUSG00000021440	Cts7	69.5604	4.98926	2.37704
ENSMUSG00000059436	Max	437.516	372.944	177.682
ENSMUSG00000040713	Creg1	218.841	154.27	73.499
ENSMUSG00000020642	Rnf144a	73.4455	8.87437	4.22802
ENSMUSG00000020611	Gna13	349.106	284.535	135.561
ENSMUSG00000020177	9530003J23Rik	68.3505	3.77938	1.80061
ENSMUSG00000020133	2310011J03Rik	651.988	587.417	279.863
-	Eid3	68.3172	3.74601	1.78472
ENSMUSG00000027016	Zfp385b	107.742	43.171	20.568
ENSMUSG00000029280	Smr3a	246.852	182.281	86.8443
ENSMUSG00000026567	Adcy10	82.4035	17.8324	8.49589
ENSMUSG00000026511	Srp9	710.122	645.551	307.56
ENSMUSG00000019368	Sec14l4	85.7185	21.1473	10.0752
ENSMUSG00000055612	Cdca7	235.181	170.61	81.2836
ENSMUSG00000016933	Plcg1	94.4741	29.903	14.2467
ENSMUSG00000016503	Gtf3a	1081.49	1016.92	484.491
ENSMUSG00000014294	Ndufa2	4348.93	4284.36	2041.2
ENSMUSG00000013787	Ehmt2	1201.8	1137.23	541.81
ENSMUSG00000009246	Trpm5	95.0588	30.4876	14.5252
ENSMUSG00000008859	Rala	410.844	346.273	164.975
ENSMUSG00000020798	Spns3	72.4224	7.8513	3.7406
ENSMUSG00000028932	Psmc2	4062.09	3997.52	1904.54
ENSMUSG00000030157	Clec2d	108.387	43.8159	20.8753
ENSMUSG00000035212	Leprot	1599.02	1534.45	731.057
ENSMUSG00000028469	Npr2	217.692	153.121	72.9516
ENSMUSG00000021361	Tmem14c	2869.31	2804.74	1336.26
-	Gpr137b	232.777	168.206	80.1386
ENSMUSG00000020940	1700023F06Rik	147.753	83.1817	39.6303
ENSMUSG00000020899	Pfas	122.077	57.5056	27.3974
-	-	74.0363	9.46518	4.5095
ENSMUSG00000020453	Patz1	90.6587	26.0875	12.4289
ENSMUSG00000020079	Supv3l1	333.938	269.367	128.335
ENSMUSG00000020023	Tmcc3	109.544	44.9728	21.4264
ENSMUSG00000058743	Kcnj14	78.5943	14.0231	6.68104
ENSMUSG00000026924	Sec16a	639.09	574.518	273.718
-	-	72.0819	7.51075	3.57835
ENSMUSG00000094410	Zc3h11a	2122.36	2057.79	980.396
ENSMUSG00000026407	Cacna1s	66.1593
ENSMUSG00000018800	Abca5	101.142	36.5712	17.4236
ENSMUSG00000018569	Cldn7	104.995	40.4242	19.2593
ENSMUSG00000056602	Fry	154.495	89.9234	42.8423
ENSMUSG00000066979	Bub3	2259.17	2194.6	1045.58
ENSMUSG00000012889	Podnl1	77.9111	13.3399	6.35554
ENSMUSG00000011877	Git1	83.0391	18.468	8.79871
ENSMUSG00000008318	Relt	92.6972	28.1261	13.4001
ENSMUSG00000007836	Hnrnpa0	1167.68	1103.11	525.556
ENSMUSG00000030366	Ceacam12	65.7002
ENSMUSG00000045312	Lhfpl2	465.772	401.201	191.145
ENSMUSG00000038599	Capn8	78.858	14.2868	6.80669
ENSMUSG00000024098	Twsg1	478.652	414.081	197.281
ENSMUSG00000038132	Rbm24	96.544	31.9728	15.2328
ENSMUSG00000063730	Hsd3b2	67.6412	3.07002	1.46265
ENSMUSG00000037703	Lzts3	90.9816	26.4105	12.5828
ENSMUSG00000037610	Kcnmb2	69.5084	4.93725	2.35226
ENSMUSG00000037171	Nodal	111.571	47	22.3922
ENSMUSG00000037130	H2-M10.6	72.814	8.24289	3.92717
ENSMUSG00000048930	Tada3	292.822	228.251	108.746
ENSMUSG00000030200	Bcl2l14	67.961	3.38989	1.61505
ENSMUSG00000029701	Rbm28	263.209	198.637	94.637
ENSMUSG00000029635	Cdk8	414.179	349.608	166.564
ENSMUSG00000043289	Mei4	76.0532	11.482	5.47038
ENSMUSG00000036686	Cc2d1a	144.807	80.2363	38.227
ENSMUSG00000036634	Mag	92.4928	27.9216	13.3027
ENSMUSG00000062760	1810041L15Rik	75.8994	11.3283	5.39714
ENSMUSG00000036073	Galt	407.981	343.41	163.611
ENSMUSG00000085521	Tsen34	2068.4	2003.83	954.687
ENSMUSG00000053654	Krt42	151.007	86.4361	41.1808
ENSMUSG00000035112	Wnk4	112.29	47.7186	22.7346
ENSMUSG00000035032	Nek11	64.5206
ENSMUSG00000028402	Mpdz	183.415	118.844	56.621
ENSMUSG00000028322	Exosc3	360.868	296.297	141.165
ENSMUSG00000027829	Ccnl1	220.628	156.057	74.3503
ENSMUSG00000027782	Kpna4	90.9247	26.3536	12.5556
ENSMUSG00000045215	Asxl3	70.5604	5.98926	2.85347
ENSMUSG00000038491	Cdk19os	74.2638	9.69266	4.61788
ENSMUSG00000073676	Hspe1	1190.43	1125.86	536.393
ENSMUSG00000038042	Ptpdc1	93.8499	29.2788	13.9493
ENSMUSG00000037995	Igsf9	102.027	37.456	17.8452
ENSMUSG00000057072	Spata45	67.3213	2.75015	1.31025
ENSMUSG00000037503	Fam168b	538.927	474.355	225.997
ENSMUSG00000037035	Inhbb	119.068	54.497	25.9641
ENSMUSG00000056258	Kcnq3	109.303	44.7321	21.3117
ENSMUSG00000030154	Klrb1f	107.639	43.068	20.5189
ENSMUSG00000030101	Sumf1	362.352	297.781	141.872
ENSMUSG00000029605	Oas1b	458.892	394.321	187.867
ENSMUSG00000048578	Mlec	623.01	558.439	266.057
-	-	110.235	45.6636	21.7555
ENSMUSG00000036568	Gltscr1l	67.7025	3.13136	1.49188
ENSMUSG00000058626	Capn11	70.1606	5.5894	2.66296
ENSMUSG00000059852	Kcng2	72.1856	7.61449	3.62778
ENSMUSG00000035954	Dock4	79.366	14.7949	7.04873
ENSMUSG00000053641	Dennd4a	68.444	3.87283	1.84513
ENSMUSG00000035407	Kank4	80.7255	16.1543	7.69643
ENSMUSG00000069678	Pcgf1	590.632	526.061	250.631
ENSMUSG00000034913	Spert	67.0369	2.46575	1.17476
ENSMUSG00000028261	Ndufaf4	443.249	378.678	180.414
ENSMUSG00000028189	Ctbs	176.696	112.125	53.4197
ENSMUSG00000027669	Gnb4	532.618	468.047	222.992
ENSMUSG00000027589	Pcmtd2	178.72	114.149	54.3841
ENSMUSG00000045071	E130308A19Rik	72.0019	7.43076	3.54024
ENSMUSG00000038331	Satb2	73.1256	8.55449	4.07562
ENSMUSG00000038259	Gdf5	78.1872	13.616	6.4871
ENSMUSG00000037924	Olfr16	75.29	10.7188	5.10677
ENSMUSG00000037876	Jmjd1c	91.7617	27.1905	12.9544
ENSMUSG00000037437	Adam32	77.8456	13.2744	6.32435
-	-	369.096	304.524	145.085
ENSMUSG00000072501	Phf20l1	83.8895	19.3184	9.20387
ENSMUSG00000036894	Rap2b	309.959	245.388	116.911
ENSMUSG00000030031	Kbtbd8	67.4085	2.83735	1.3518
ENSMUSG00000018656	Tcaf3	75.7591	11.188	5.33031
ENSMUSG00000029472	Anapc5	4345.2	4280.63	2039.42
ENSMUSG00000029406	Pitpnm2	69.8335	5.26231	2.50713
ENSMUSG00000043008	Klhl6	115.897	51.3255	24.453
ENSMUSG00000070471	Erich6	68.282	3.71082	1.76795
ENSMUSG00000036353	P2ry12	96.9966	32.4255	15.4485
ENSMUSG00000035891	Cerk	104.299	39.7283	18.9278
ENSMUSG00000078716	Tmem8b	69.1927	4.62151	2.20183
ENSMUSG00000035352	Ccl12	2725.51	2660.94	1267.75
-	-	129.144	64.5726	30.7644
ENSMUSG00000034858	Fam214a	226.067	161.496	76.9414
ENSMUSG00000034789	Rab24	837.576	773.005	368.283
ENSMUSG00000028114	Mettl14	123.463	58.892	28.058
ENSMUSG00000028033	Kcnq5	83.9602	19.389	9.23753
ENSMUSG00000027522	Stx16	109.335	44.7642	21.327
ENSMUSG00000027433	Xrn2	1000.74	936.164	446.017
-	Prrxl1	86.786	22.2148	10.5838
ENSMUSG00000038205	Prkab2	83.2105	18.6393	8.88034
ENSMUSG00000038173	Enpp6	71.1119	6.54075	3.11621
ENSMUSG00000037816	Fbxw17	312.293	247.722	118.022
ENSMUSG00000069601	Ank3	91.0958	26.5246	12.6371
ENSMUSG00000079173	Zan	70.6704	6.09925	2.90587
ENSMUSG00000034583	Olfr1347	202.233	137.662	65.5863
ENSMUSG00000036853	Mcoln3	83.2625	18.6913	8.90512
-	-	63.8839
ENSMUSG00000029798	Herc6	223.651	159.08	75.7907
ENSMUSG00000061758	Akr1b10	151.479	86.9079	41.4056
ENSMUSG00000029343	Crybb1	263.317	198.746	94.6885
ENSMUSG00000079363	Gbp4	110.584	46.0124	21.9217
ENSMUSG00000095098	Ccdc85b	651.567	586.996	279.663
ENSMUSG00000036295	Lrrn3	188.032	123.461	58.8208
ENSMUSG00000036208	Nepro	179.501	114.93	54.7563
ENSMUSG00000053774	Ubxn7	146.505	81.9343	39.036
ENSMUSG00000035671	Zswim4	117.917	53.3462	25.4158
ENSMUSG00000035232	Pdk3	717.59	653.019	311.118
ENSMUSG00000033335	Dnm2	75.6492	11.078	5.2779
ENSMUSG00000034729	Mrps10	671.29	606.719	289.06
ENSMUSG00000034636	Zyg11b	94.4878	29.9167	14.2532
ENSMUSG00000027966	Col11a1	474.53	409.959	195.317
ENSMUSG00000046213	Cym	145.697	81.1256	38.6507
ENSMUSG00000027387	Zc3h8	127.834	63.2628	30.1404
ENSMUSG00000027339	Rassf2	97.4247	32.8535	15.6524
ENSMUSG00000025916	Ppp1r42	67.1593	2.58814	1.23307
ENSMUSG00000025650	Col7a1	201.491	136.92	65.2329
ENSMUSG00000063954	Hist2h2aa1	552.831	488.26	232.622
ENSMUSG00000045594	Glb1	618.61	554.039	263.961
ENSMUSG00000022335	Zfat	97.3644	32.7932	15.6237
ENSMUSG00000022187	Gm5546	83.7017	19.1305	9.11436
ENSMUSG00000048226	Olfr1212	68.6849	4.11376	1.95992
ENSMUSG00000046814	Gchfr	110.974	46.4029	22.1078
ENSMUSG00000029167	Ppargc1a	74.7685	10.1973	4.85832
ENSMUSG00000039616	Mocos	119.109	54.5374	25.9833
ENSMUSG00000045896	Paip2b	117.605	53.0338	25.2669
ENSMUSG00000038742	Angptl6	97.1889	32.6178	15.5401
ENSMUSG00000074102	Rbm15b	204.276	139.705	66.5595
-	-	81.146	16.5749	7.89678
ENSMUSG00000081540	Gm12538	233.095	168.524	80.2901
ENSMUSG00000006764	Tph2	70.4463	5.87514	2.79909
ENSMUSG00000041624	Gucy1a2	81.58	17.0089	8.10355
ENSMUSG00000000957	Mmp14	1057.01	992.442	472.83
ENSMUSG00000000215	Ins2	91.801	27.2298	12.9731
ENSMUSG00000044923	Olfr1030	66.0025
ENSMUSG00000044857	Lemd2	216.31	151.739	72.2929
ENSMUSG00000048410	Zfp407	65.1955
ENSMUSG00000044306	4930500M09Rik	130.657	66.0858	31.4853
ENSMUSG00000043885	Slc36a4	92.7045	28.1333	13.4036
ENSMUSG00000075279	Mrpl23	1108.81	1044.24	497.508
ENSMUSG00000042050	Wdr60	81.7607	17.1895	8.18962
-	-	67.098	2.5268	1.20385
ENSMUSG00000033356	Pus7l	129.162	64.5912	30.7732
ENSMUSG00000073471	Rsph3a	795.312	730.741	348.147
ENSMUSG00000042133	Ppig	223.87	159.299	75.8949
ENSMUSG00000021959	Lats2	412.546	347.975	165.786
ENSMUSG00000021810	Ecd	269.715	205.144	97.737
ENSMUSG00000046764	A530053G22Rik	64.0429
ENSMUSG00000046714	Foxc2	236.766	172.195	82.039
ENSMUSG00000046248	Krtap5-3	88.4799	23.9087	11.3908
ENSMUSG00000046178	Nxph1	73.4714	8.90023	4.24034
ENSMUSG00000045746	B230317F23Rik	70.9551	6.38394	3.0415
ENSMUSG00000045679	Pqlc3	639.456	574.885	273.893
ENSMUSG00000101888	1700025H01Rik	79.6776	15.1065	7.19718
ENSMUSG00000015950	Ncf1	311.415	246.844	117.604
ENSMUSG00000029864	Gstk1	256.722	192.151	91.5466
ENSMUSG00000005681	Apoa2	109.588	45.0173	21.4476
ENSMUSG00000041459	Tardbp	2128.5	2063.93	983.321
ENSMUSG00000051706	Olfr1325	69.9248	5.35365	2.55064
ENSMUSG00000051617	Krt9	78.9496	14.3785	6.85034
ENSMUSG00000035569	Ankrd11	210.545	145.974	69.5464
ENSMUSG00000044647	Csrnp3	66.475	1.90388	0.907067
ENSMUSG00000044250	Pced1b	66.1031
-	-	80.901	16.3298	7.78002
ENSMUSG00000043747	1520401A03Rik	106.062	41.4907	19.7674
ENSMUSG00000021217	Tshz3	168.128	103.557	49.3378
ENSMUSG00000043207	Zmpste24	582.896	518.324	246.946
ENSMUSG00000011254	Thg1l	145.705	81.1336	38.6545
ENSMUSG00000024811	Tnks2	116.006	51.4345	24.5049
ENSMUSG00000023007	Prpf40b	92.8002	28.2291	13.4492
ENSMUSG00000020706	Ftsj3	502.858	438.287	208.813
ENSMUSG00000021696	Elovl7	91.7803	27.2092	12.9633
ENSMUSG00000021559	Dapk1	94.1594	29.5883	14.0968
ENSMUSG00000073111	Olfr446	73.8433	9.27212	4.41752
ENSMUSG00000046593	Tmem215	77.1737	12.6026	6.00425
ENSMUSG00000046095	Krt32	108.576	44.0052	20.9654
ENSMUSG00000079451	Tmprss11g	71.3456	6.77447	3.22757
ENSMUSG00000048031	Fcrl5	65.7781
ENSMUSG00000045576	St7l	456.991	392.42	186.961
ENSMUSG00000045150	Olfr1161	76.8156	12.2444	5.83362
ENSMUSG00000068086	Cyp2d9	66.5633	1.99214	0.949117
ENSMUSG00000012405	Rpl15	20451.1	20386.5	9712.77
ENSMUSG00000003746	Man1a	329.04	264.469	126.001
ENSMUSG00000003038	Hmgn2	7344.8	7280.23	3468.53
ENSMUSG00000085666	Tdg	207.132	142.56	67.9201
ENSMUSG00000051493	Olfr974	76.0876	11.5164	5.48678
ENSMUSG00000044595	Dnd1	88.756	24.1848	11.5224
ENSMUSG00000034333	Zbed4	133.847	69.276	33.0052
ENSMUSG00000044134	Fam109a	106.197	41.6258	19.8318
ENSMUSG00000044083	Efcab8	120.517	55.9456	26.6542
ENSMUSG00000043639	Rbm20	91.9599	27.3888	13.0488
ENSMUSG00000038060	Dlec1	73.2253	8.6541	4.12308
ENSMUSG00000043085	Tmem82	69.5136	4.94244	2.35473
ENSMUSG00000024608	Rps14	23942.5	23877.9	11376.2
ENSMUSG00000024480	Ap3s1	1245.99	1181.42	562.865
ENSMUSG00000074991	Gabrr3	76.7105	12.1393	5.78356
ENSMUSG00000022583	Ly6f	558.451	493.88	235.299
ENSMUSG00000063586	Gm5513	4179.42	4114.85	1960.44
ENSMUSG00000030688	Stard10	198.346	133.774	63.7342
ENSMUSG00000029134	Plb1	102.595	38.0243	18.1159
ENSMUSG00000046441	Cmtr2	137.746	73.1745	34.8626
ENSMUSG00000045991	Onecut2	78.1261	13.555	6.45801
ENSMUSG00000045946	Gm9804	113.218	48.6469	23.1769
ENSMUSG00000045514	Olfr460	77.697	13.1259	6.25357
ENSMUSG00000038677	Scube3	73.8733	9.30212	4.43182
ENSMUSG00000063374	Olfr763	67.1021	2.53094	1.20582
-	-	277.392	212.821	101.394
ENSMUSG00000008305	Tle1	73.3218	8.75063	4.16907
ENSMUSG00000002222	Rmnd5a	86.4454	21.8743	10.4216
ENSMUSG00000001416	Cct3	5070.6	5006.03	2385.03
ENSMUSG00000051367	Six1	252.71	188.139	89.635
ENSMUSG00000051297	2410124H12Rik	120.261	55.6901	26.5325
ENSMUSG00000044487	Olfr1112	67.1031	2.53199	1.20632
ENSMUSG00000024191	Bnip1	273.426	208.855	99.5047
ENSMUSG00000044026	Slc35g1	75.0001	10.4289	4.96866
ENSMUSG00000043932	Klri2	63.6606
ENSMUSG00000043505	Gimap5	104.996	40.4252	19.2598
ENSMUSG00000037395	Rcor3	85.6864	21.1152	10.0599
ENSMUSG00000078161	Erich3	69.5884	5.01724	2.39037
ENSMUSG00000055833	1700034H15Rik	66.8873	2.31615	1.10348
ENSMUSG00000071281	Zfp65	85.0829	20.5117	9.77241
ENSMUSG00000055435	Maf	106.051	41.4803	19.7625
ENSMUSG00000095332	Dgkz	72.1919	7.62074	3.63075
ENSMUSG00000046761	Fam83h	132.801	68.2302	32.5069
ENSMUSG00000103606	Gm412	65.2162
ENSMUSG00000046782	Ttc6	65.4582
ENSMUSG00000045794	Lkaaear1	64.0377
-	-	184.635	120.064	57.2022
ENSMUSG00000044705	Olfr670	65.502
ENSMUSG00000104667	Gm4961	81.7027	17.1316	8.162
ENSMUSG00000027341	Tmem230	392.553	327.982	156.26
ENSMUSG00000027022	Xirp2	66.7336	2.16242	1.03024
ENSMUSG00000054258	Gm5082	92.5342	27.963	13.3224
ENSMUSG00000053896	4933409G03Rik	76.4072	11.836	5.63904
ENSMUSG00000053862	Slc51b	72.2967	7.72554	3.68068
ENSMUSG00000089672	Lilr4b	161.328	96.757	46.098
ENSMUSG00000043531	Sorcs1	70.4025	5.83139	2.77825
ENSMUSG00000052395	Rft1	80.6993	16.1282	7.68397
ENSMUSG00000042423	Fbrs	114.117	49.5463	23.6054
ENSMUSG00000028992	Nmnat1	153.917	89.346	42.5672
ENSMUSG00000069049	Eif2s3y	340.035	275.464	131.239
ENSMUSG00000106615	Gm8968	328.267	263.696	125.633
ENSMUSG00000040025	Ythdf2	442.814	378.242	180.206
ENSMUSG00000020886	Dlg4	208.777	144.206	68.7039
ENSMUSG00000002205	Vrk3	451.588	387.017	184.387
ENSMUSG00000055745	Ldoc1l	77.0035	12.4323	5.92313
-	-	64.8798
ENSMUSG00000055341	Zfp457	104.681	40.1095	19.1094
ENSMUSG00000047674	Pdha2	65.7739
ENSMUSG00000083156	Gm12201	317.358	252.787	120.435
ENSMUSG00000024816	Frmd8	72.8492	8.27808	3.94393
-	-	7572	7507.43	3576.77
ENSMUSG00000045475	Lce3c	425.076	360.505	171.756
-	-	169.5	104.929	49.9914
ENSMUSG00000044471	Lncpint	96.4671	31.8959	15.1962
ENSMUSG00000044312	Neurog3	70.3808	5.80966	2.7679
ENSMUSG00000026843	Fubp3	334.184	269.613	128.452
ENSMUSG00000026648	Dclre1c	87.2513	22.6802	10.8055
ENSMUSG00000047604	Frat2	93.7296	29.1584	13.892
ENSMUSG00000092404	Gm9921	71.1608	6.58968	3.13953
-	Gm5094	65.0418
ENSMUSG00000075376	Rc3h2	95.8276	31.2565	14.8915
ENSMUSG00000043286	Pnpla1	69.3412	4.77005	2.2726
ENSMUSG00000042286	Stab1	212.954	148.383	70.6943
ENSMUSG00000042228	Lyn	134.025	69.4535	33.0898
-	-	65.989
ENSMUSG00000044703	Phf11a	96.625	32.0539	15.2715
ENSMUSG00000039879	Heca	79.8935	15.3223	7.30002
ENSMUSG00000039742	Fam71f1	69.6393	5.0682	2.41464
ENSMUSG00000020431	Adcy1	69.2061	4.63497	2.20824
ENSMUSG00000020213	Glipr1l1	66.6026	2.03146	0.967852
ENSMUSG00000095839	Olfr965	69.6621	5.09098	2.4255
-	-	71.8679	7.29673	3.47639
ENSMUSG00000055210	Foxd2	80.1188	15.5477	7.40739
ENSMUSG00000023087	Noct	324.43	259.859	123.805
ENSMUSG00000047227	Gm527	84.8233	20.2521	9.64874
ENSMUSG00000046314	Stxbp6	93.1343	28.5632	13.6084
ENSMUSG00000046192	Iqub	92.7171	28.146	13.4096
ENSMUSG00000045236	Krtap5-4	126.036	61.4645	29.2835
ENSMUSG00000089992	G6pd2	232.045	167.474	79.7897
ENSMUSG00000044177	Wfikkn2	66.1903	1.6192	0.771435
ENSMUSG00000037236	Matr3	1207.91	1143.33	544.72
ENSMUSG00000073902	Gm1966	222.397	157.826	75.1933
ENSMUSG00000026411	Tmem9	903.597	839.026	399.738
ENSMUSG00000054034	Tceal5	102.778	38.2071	18.203
ENSMUSG00000053730	Tmem39b	216.192	151.62	72.2366
ENSMUSG00000053678	Defb40	67.312	2.74082	1.30581
-	-	69.8241	5.25298	2.50268
ENSMUSG00000043060	Fscb	67.0669	2.49575	1.18905
ENSMUSG00000042066	Tmcc2	151.699	87.1279	41.5104
-	-	69.3329	4.76178	2.26866
-	-	65.2173
ENSMUSG00000027455	Nsfl1c	1600.16	1535.59	731.602
ENSMUSG00000090298	Gm4794	95.4234	30.8523	14.699
ENSMUSG00000039419	Cntnap2	87.0862	22.5151	10.7269
-	-	65.585
ENSMUSG00000069668	Sult3a1	69.2468	4.67563	2.22761
ENSMUSG00000073821	8030451A03Rik	69.4295	4.85831	2.31465
ENSMUSG00000055170	Ifng	72.4879	7.91677	3.77179
ENSMUSG00000055128	Cgrrf1	508.688	444.116	211.591
ENSMUSG00000095373	Olfr705	96.7213	32.1501	15.3173
ENSMUSG00000047034	Ankrd33	88.3354	23.7643	11.322
ENSMUSG00000046049	Rp1l1	85.4661	20.895	9.955
ENSMUSG00000041161	Otud3	181.182	116.611	55.557
ENSMUSG00000044952	Kctd21	79.1251	14.5539	6.93394
ENSMUSG00000086167	Gm13827	16105.6	16041	7642.42
ENSMUSG00000043945	Adam6a	65.7522
-	Gm4814	72.5159	7.94475	3.78512
ENSMUSG00000058019	Ces5a	73.0977	8.52652	4.06229
ENSMUSG00000026049	Tex30	244.566	179.994	85.7549
ENSMUSG00000092518	Fam71e2	71.275	6.70381	3.1939
ENSMUSG00000053624	Gykl1	64.4675
ENSMUSG00000053574	4930563E22Rik	94.1429	29.5717	14.0889
ENSMUSG00000042863	Olfr1026	89.294	24.7229	11.7787
ENSMUSG00000042750	Bex2	298.926	234.355	111.654
ENSMUSG00000031059	Ndufb11	335.302	270.731	128.984
ENSMUSG00000074364	Ehd2	232.639	168.068	80.0727
ENSMUSG00000040498	Igsf23	67.4792	2.90802	1.38547
ENSMUSG00000040364	Sec1	78.6649	14.0938	6.71471
ENSMUSG00000026609	Ush2a	66.0232
ENSMUSG00000075569	Pms2	106.998	42.4265	20.2133
ENSMUSG00000019139	Isyna1	461.459	396.888	189.09
ENSMUSG00000018599	Mief2	153.762	89.1908	42.4932
-	-	66.9745	2.40335	1.14503
ENSMUSG00000095603	Olfr106-ps	91.7523	27.1812	12.95
ENSMUSG00000087208	LOC102641382	75.4	10.8288	5.15917
ENSMUSG00000063714	Sp3os	218.24	153.668	73.2124
ENSMUSG00000091198	Gm5218	5917.24	5852.67	2788.39
-	-	73.379	8.80784	4.19632
ENSMUSG00000062892	Olfr1450	68.1927	3.62151	1.7254
-	-	89.2109	24.6398	11.7392
ENSMUSG00000056698	Elmod3	146.566	81.9946	39.0647
-	-	67.4096	2.83841	1.3523
ENSMUSG00000056270	Prr9	97.5223	32.9511	15.6989
ENSMUSG00000056209	Npm3-ps1	781.454	716.883	341.545
ENSMUSG00000055882	Abhd16b	103.737	39.1656	18.6597
ENSMUSG00000034522	Zfp395	299.647	235.076	111.997
ENSMUSG00000073821	8030451A03Rik	69.6756	5.10444	2.43191
ENSMUSG00000066880	Zfp617	189.259	124.687	59.4049
ENSMUSG00000081502	Gm5646	65.6161
ENSMUSG00000068141	U2af1	1484.43	1419.86	676.465
ENSMUSG00000061544	Zfp229	115.064	50.4927	24.0563
ENSMUSG00000060808	B9d1os	67.0804	2.50921	1.19546
ENSMUSG00000027339	Rassf2	69.1044	4.53325	2.15978
ENSMUSG00000022680	Pdxdc1	300.171	235.6	112.247
-	-	72.9522	8.38106	3.99299
ENSMUSG00000107619	RP24-83C9.1	67.4054	2.83427	1.35033
ENSMUSG00000054622	D730045B01Rik	90.881	26.3098	12.5348
ENSMUSG00000068885	Lce3f	244.822	180.251	85.8769
ENSMUSG00000064129	Gm14781	64.6161
ENSMUSG00000064063	BC048507	67.8166	3.24548	1.54625
ENSMUSG00000036087	Slain2	69.6487	5.07752	2.41909
ENSMUSG00000063590	Slc22a28	67.2289	2.65775	1.26623
ENSMUSG00000063230	Olfr535	79.8696	15.2985	7.28866
ENSMUSG00000094189	Gm6134	13325.5	13260.9	6317.91
ENSMUSG00000062791	Gm382	63.9026
ENSMUSG00000062727	Hist1h2bk	844.19	779.619	371.434
ENSMUSG00000056598	Lrrc48	74.3034	9.73227	4.63675
ENSMUSG00000050222	Il17d	78.5591	13.9879	6.66428
ENSMUSG00000056162	Cndp1	70.1357	5.56459	2.65114
ENSMUSG00000056115	Tas2r134	87.7739	23.2027	11.0545
ENSMUSG00000096035	Gm1045	75.916	11.3448	5.40502
ENSMUSG00000062319	Gm10115	72.9012	8.3301	3.96871
-	-	8258.57	8193.99	3903.87
ENSMUSG00000073991	Cnbd1	72.327	7.75582	3.69511
ENSMUSG00000061928	Dsg1b	67.7077	3.13655	1.49435
-	-	5233.98	5169.41	2462.87
ENSMUSG00000061414	Cracr2a	107.205	42.634	20.3122
ENSMUSG00000060534	Dcc	69.7152	5.14405	2.45078
ENSMUSG00000060407	Cyp2a12	71.8482	7.27703	3.467
ENSMUSG00000054999	Naaladl1	71.981	7.4098	3.53026
ENSMUSG00000054944	5330416C01Rik	79.3877	14.8166	7.05908
-	-	68.7317	4.16059	1.98223
ENSMUSG00000054526	Olfr1500	66.909	2.33788	1.11384
ENSMUSG00000054178	Gm9938	84.9385	20.3673	9.70361
ENSMUSG00000068466	Gm5518	3287.09	3222.52	1535.31
ENSMUSG00000063919	Srrm4	222.644	158.073	75.3107
ENSMUSG00000081260	Gm13149	8622.33	8557.76	4077.18
ENSMUSG00000052613	Pcdh15	81.9082	17.337	8.25989
ENSMUSG00000094805	Olfr311	67.6756	3.10444	1.47905
ENSMUSG00000063109	Dgkeos	66.0949
ENSMUSG00000062651	H2afb1	73.945	9.37384	4.46598
ENSMUSG00000035093	Secisbp2l	530.129	465.557	221.806
ENSMUSG00000093550	Higd1c	70.0007	5.4295	2.58678
ENSMUSG00000056427	Slit3	399.676	335.105	159.654
ENSMUSG00000056035	Cyp3a11	70.4504	5.87927	2.80107
-	-	66.3254	1.75428	0.835794
ENSMUSG00000069044	Usp9y	69.6518	5.0806	2.42055
ENSMUSG00000062235	Gm5341	510.399	445.827	212.406
ENSMUSG00000062186	Olfr395	111.501	46.9296	22.3587
ENSMUSG00000061859	Inadl	70.3995	5.82831	2.77679
-	Sacs	67.7294	3.15828	1.5047
-	-	80.2216	15.6505	7.45636
ENSMUSG00000079235	Ccdc13	68.982	4.41085	2.10147
ENSMUSG00000060314	Zfp941	77.343	12.7719	6.08491
-	-	67.6973	3.12617	1.4894
ENSMUSG00000054901	Arhgef33	73.2129	8.6417	4.11717
ENSMUSG00000082368	Gm11225	74.8661	10.2949	4.90481
ENSMUSG00000054493	Gm9947	73.0247	8.45355	4.02753
-	-	125.677	61.106	29.1128
ENSMUSG00000105589	Fbxw14	69.1564	4.58526	2.18456
-	-	80.0585	15.4874	7.37867
ENSMUSG00000063827	Olfr1382	68.85	4.27885	2.03858
-	-	4491.62	4427.05	2109.18
ENSMUSG00000052595	A1cf	153.35	88.7791	42.2971
ENSMUSG00000073770	Olfr1333	71.034	6.46287	3.07911
ENSMUSG00000099349	1700047G03Rik	70.4515	5.88033	2.80157
ENSMUSG00000075153	Olfr1135	65.7822
ENSMUSG00000076731	Ighv8-12	87.4227	22.8515	10.8872
-	Sftpb	69.8387	5.2675	2.5096
ENSMUSG00000056316	Soga3	66.9049	2.33374	1.11187
ENSMUSG00000023235	Ccl25	79.1375	14.5663	6.93985
ENSMUSG00000090102	Gm4985	70.4722	5.901	2.81142
ENSMUSG00000066440	Zfyve26	78.5291	13.9579	6.64998
-	-	3671.85	3607.28	1718.62
ENSMUSG00000062103	Olfr924	64.7043
ENSMUSG00000061755	Bod1l	81.256	16.6849	7.94919
-	-	119.809	55.2375	26.3169
ENSMUSG00000084811	1700092E19Rik	65.3014
ENSMUSG00000102843	Serpinb10	77.3678	12.7967	6.09673
ENSMUSG00000085774	Gm13055	69.5343	4.96311	2.36458
ENSMUSG00000060161	Klk1b7-ps	67.5674	2.99627	1.42752
-	-	67.7294	3.15828	1.5047
ENSMUSG00000054727	1700013H16Rik	66.826	2.25481	1.07426
ENSMUSG00000086058	Unc45bos	68.5322	3.96109	1.88718
ENSMUSG00000042523	Pnma1	74.8578	10.2866	4.90087
ENSMUSG00000053877	Srcap	226.666	162.095	77.2269
ENSMUSG00000058084	Olfr825	64.6389
ENSMUSG00000026872	Zeb2	71.2604	6.68929	3.18698
-	-	71.4983	6.92715	3.30031
ENSMUSG00000075595	Zfp652	97.544	32.9728	15.7093
-	-	69.1616	4.59045	2.18703
ENSMUSG00000070509	Rgma	271.88	207.309	98.7681
ENSMUSG00000038070	Cntln	74.1463	9.57517	4.5619
ENSMUSG00000080076	Hist2h2aa1	10096.3	10031.7	4779.43
ENSMUSG00000057706	Mex3b	225.096	160.525	76.4788
-	-	74.2814	9.71025	4.62626
-	-	87.5857	23.0146	10.9648
-	-	90.5611	25.99	12.3824
-	Olfr915	66.2527	1.68159	0.801161
ENSMUSG00000092147	Gm7052	68.6673	4.09617	1.95154
-	-	68.5219	3.95071	1.88224
-	-	72.761	8.18982	3.90188
ENSMUSG00000089706	B230216N24Rik	102.544	37.9733	18.0917
ENSMUSG00000008200	Fnbp4	92.3183	27.7472	13.2196
ENSMUSG00000075218	Olfr995	63.6441
ENSMUSG00000074965	Olfr1277	77.5081	12.937	6.16357
ENSMUSG00000029528	Pxn	87.486	22.9149	10.9173
-	-	659.276	594.705	283.336
ENSMUSG00000067101	1700010H22Rik	65.6243
ENSMUSG00000027459	Fam110a	68.0796	3.50844	1.67153
-	-	171.716	107.144	51.0469
-	Fam136a	434.321	369.75	176.16
ENSMUSG00000057933	Gsta2	68.202	3.63083	1.72984
-	-	72.3622	7.79101	3.71188
ENSMUSG00000031543	Ank1	71.7662	7.19501	3.42792
ENSMUSG00000026103	Gls	812.064	747.493	356.129
ENSMUSG00000028382	Ptbp3	929.043	864.472	411.861
ENSMUSG00000030283	St8sia1	189.389	124.818	59.467
-	-	72.7289	8.15771	3.88658
ENSMUSG00000043430	Psapl1	78.8176	14.2465	6.78745
ENSMUSG00000070794	BC016548	65.6389
ENSMUSG00000075190	Olfr1054	74.4838	9.91264	4.72269
ENSMUSG00000091983	Olfr457	128.556	63.9846	30.4842
ENSMUSG00000075121	Olfr1195	87.7425	23.1714	11.0396
ENSMUSG00000067522	Olfr76	66.0628
ENSMUSG00000071477	Zfp777	153.838	89.2671	42.5296
-	-	66.1125
-	-	69.9259	5.3547	2.55114
ENSMUSG00000029655	N4bp2l2	667.53	602.959	287.268
ENSMUSG00000085516	4930538E20Rik	65.2307
ENSMUSG00000075067	Olfr1269	67.4002	2.82908	1.34786
ENSMUSG00000068815	Olfr1143	69.3299	4.7587	2.26719
ENSMUSG00000031227	Magee1	230.282	165.711	78.9497
ENSMUSG00000103567	Pcdhga5	108.44	43.869	20.9005
ENSMUSG00000050876	Spata31d1a	71.8616	7.29049	3.47341
ENSMUSG00000056870	Gulp1	65.0511
-	-	104.771	40.1998	19.1524
ENSMUSG00000066152	Slc31a2	255.831	191.259	91.1218
-	LOC102634058	237.543	172.972	82.4091
ENSMUSG00000087382	Ctcflos	75.1838	10.6127	5.0562
-	-	83.387	18.8158	8.96444
-	-	77.5871	13.0159	6.20117
ENSMUSG00000038116	Phf20	186.817	122.246	58.2419
-	-	111.001	46.4298	22.1206
ENSMUSG00000065954	Tacc1	74.2159	9.64478	4.59507
-	-	192.408	127.837	60.9056
ENSMUSG00000055775	Myh8	569.336	504.765	240.486
ENSMUSG00000075097	Olfr1226	119.179	54.6081	26.017
-	-	70.0703	5.49911	2.61995
-	-	65.6119
-	-	66.2827	1.71159	0.815455
-	-	74.3001	9.7289	4.63515
-	-	66.961	2.38989	1.13862
-	-	79.3608	14.7897	7.04626
-	-	66.1945	1.62333	0.773405
ENSMUSG00000056116	A930015D03Rik	1554.46	1489.89	709.827
-	-	102.499	37.9275	18.0698
ENSMUSG00000029722	Agfg2	84.5117	19.9405	9.50028
-	-	296.881	232.309	110.679
ENSMUSG00000001786	Fbxo7	73.1598	8.58863	4.09189
ENSMUSG00000029620	1700018F24Rik	69.4949	4.92379	2.34584
ENSMUSG00000073725	Lmbrd1	133.758	69.1867	32.9627
-	-	80.1106	15.5394	7.40345
-	-	1366.68	1302.11	620.364
-	-	68.0172	3.44604	1.6418
ENSMUSG00000084756	Gm13881	65.826
-	-	65.502
ENSMUSG00000045231	BC106179	66.4447	1.8736	0.892639
-	Cntn5	65.4675
ENSMUSG00000072889	Nfxl1	65.5371
ENSMUSG00000026915	Strbp	129.029	64.4582	30.7099
-	2310067E19Rik	94.1056	29.5344	14.0711
ENSMUSG00000043323	Fbrsl1	163.53	98.9586	47.1469
ENSMUSG00000094858	Olfr1297	66.9494	2.37826	1.13308
ENSMUSG00000075172	Olfr1090	69.2405	4.66939	2.22464
ENSMUSG00000096858	Olfr805	63.8839
-	Olfr899	66.0762
-	-	76.6305	12.0594	5.74545
ENSMUSG00000051323	Pcdh19	523.929	459.358	218.852
-	-	63.8674
-	-	68.0609	3.48979	1.66264
-	-	74.5006	9.92946	4.7307
-	-	69.8335	5.26231	2.50713
-	-	377.536	312.965	149.106
-	-	636.344	571.773	272.41
-	-	90.1519	25.5808	12.1875
-	-	947.15	882.579	420.488
ENSMUSG00000030759	Far1	81.4252	16.8541	8.02981
ENSMUSG00000066705	Fxyd6	809.02	744.449	354.678
-	-	1787.64	1723.07	820.924
-	-	67.7284	3.15723	1.5042
ENSMUSG00000086490	Gm12292	65.181
-	-	145.649	81.0774	38.6278
ENSMUSG00000036391	Sec24a	81.47	16.8989	8.05115
-	-	69.2457	4.67458	2.22711
ENSMUSG00000027677	Ttc14	112.258	47.6873	22.7197
-	-	147.54	82.9688	39.5289
ENSMUSG00000032352	Lrrc1	68.8376	4.26645	2.03267
ENSMUSG00000037408	Cnnm4	759.407	694.836	331.041
-	-	66.7242	2.15309	1.0258
ENSMUSG00000086514	Gm11747	98.6335	34.0624	16.2284
ENSMUSG00000026904	Slc4a10	70.9499	6.37875	3.03903
ENSMUSG00000027165	B230118H07Rik	68.9083	4.33711	2.06633
-	-	66.3482	1.77707	0.846649
-	-	65.9494
ENSMUSG00000018363	Smurf2	455.987	391.416	186.483
ENSMUSG00000095670	Vmn1r30	65.1073
ENSMUSG00000093411	Vmn1r17	65.8477
ENSMUSG00000051224	Tceanc	123.011	58.4401	27.8427
-	-	67.7887	3.21751	1.53292
-	-	82.3735	17.8024	8.48159
-	-	75.7726	11.2015	5.33672
ENSMUSG00000107476	Zfp862-ps	70.9551	6.38394	3.0415
-	-	74.9649	10.3937	4.9519
ENSMUSG00000060699	Vmn1r35	74.0063	9.43518	4.49521
ENSMUSG00000034730	Adgrb1	167.787	103.216	49.1751
ENSMUSG00000087702	Gm13575	65.2266
-	-	66.8114	2.2403	1.06734
-	-	66.261	1.68986	0.805102
ENSMUSG00000029627	Zkscan14	154.768	90.1967	42.9725
ENSMUSG00000004661	Arid3b	85.381	20.8099	9.91446
ENSMUSG00000020523	Fam114a2	303.571	238.999	113.867
ENSMUSG00000030805	Stx4a	837.612	773.041	368.3
ENSMUSG00000038683	Pak1ip1	956.415	891.843	424.902
ENSMUSG00000018238	Gdf9	92.2787	27.7076	13.2007
ENSMUSG00000027978	Prss12	170.807	106.235	50.6138
ENSMUSG00000030001	Figla	89.184	24.6129	11.7263
ENSMUSG00000035847	Ids	77.5777	13.0066	6.19673
ENSMUSG00000025260	Hsd17b10	1075.5	1010.93	481.637
ENSMUSG00000047238	Mageh1	776.753	712.181	339.305
ENSMUSG00000020155	Kcnmb1	100.827	36.2554	17.2732
ENSMUSG00000022443	Myh9	619.014	554.443	264.154
ENSMUSG00000031848	Lsm4	1428.53	1363.96	649.834
ENSMUSG00000029570	Lfng	76.1497	11.5785	5.51637
ENSMUSG00000031870	Pgr	68.2289	3.65775	1.74266
ENSMUSG00000028957	Per3	74.6895	10.1184	4.82071
ENSMUSG00000046259	Sprr2h	133.075	68.5035	32.6372
ENSMUSG00000027739	Rab33b	310.244	245.673	117.046
ENSMUSG00000030830	Itgal	70.5428	5.97167	2.84509
ENSMUSG00000016998	Svs4	66.4926	1.92148	0.91545
ENSMUSG00000018930	Ccl4	443.148	378.577	180.365
ENSMUSG00000004187	Kifc2	385.309	320.738	152.809
ENSMUSG00000059975	Zfp74	91.5466	26.9754	12.8519
ENSMUSG00000015222	Map2	73.4049	8.8337	4.20865
ENSMUSG00000031378	Abcd1	143.419	78.8479	37.5656
ENSMUSG00000034135	Sik3	276.057	211.486	100.759
ENSMUSG00000021929	Kpna3	202.675	138.104	65.797
ENSMUSG00000027635	Dsn1	219.841	155.27	73.9752
ENSMUSG00000024935	Slc1a1	69.4784	4.90725	2.33796
ENSMUSG00000035171	1110059E24Rik	547.474	482.903	230.07
ENSMUSG00000038776	Ephx1	1441.43	1376.86	655.98
ENSMUSG00000031980	Agt	85.7578	21.1867	10.094
ENSMUSG00000022420	Dnal4	241.951	177.38	84.5091
ENSMUSG00000032553	Srprb	109.486	44.9148	21.3988
ENSMUSG00000063802	Hspbp1	307.676	243.105	115.823
ENSMUSG00000022240	Ctnnd2	99.6522	35.081	16.7137
ENSMUSG00000038172	Ttc39b	184.204	119.633	56.9968
ENSMUSG00000000560	Gabra2	69.606	5.03483	2.39875
ENSMUSG00000028936	Rpl22	388.556	323.984	154.356
ENSMUSG00000021392	Nol8	208.604	144.033	68.6217
ENSMUSG00000028466	Creb3	1963.84	1899.27	904.869
[truncated: 25,457 more rows]
