# Supplementary material for: Strawberry notch 1 safeguards neuronal genome via regulation of Yeats4 expression
Source: Cell Death Discov. 2025 Jul 24;11:342. doi: 10.1038/s41420-025-02640-4 (PMC12289961; doi:10.1038/s41420-025-02640-4)
Supplement: Supplementary file 12 — Supplementary Table 4 [file 41420_2025_2640_MOESM12_ESM.xlsx]

## Sheet: total identified proteins
Protein Group	Protein ID	Accession	-10lgP	Coverage (%)	Coverage (%) IgG	Coverage (%) Sbno1	G-H	Intensity IgG	Intensity Sbno1	#Peptides	#Unique	#Spec IgG	#Spec Sbno1	PTM	Avg. Mass	Description
34	126	Q689Z5|SBNO1_MOUSE	530.84	63	0	63	63		659580	64	55	0	264	Carbamidomethylation; Oxidation (M)	153737	Protein strawberry notch homolog 1 OS=Mus musculus OX=10090 GN=Sbno1 PE=1 SV=2
557	2952	P62082|RS7_MOUSE	187	47	9	43	34	27835	14078	6	6	5	8		22127	40S ribosomal protein S7 OS=Mus musculus OX=10090 GN=Rps7 PE=2 SV=1
131	810	Q64213|SF01_MOUSE	352.55	37	3	35	32	44354	98096	15	15	1	56	Carbamidomethylation; Acetylation (Protein N-term); Oxidation (M)	70403	Splicing factor 1 OS=Mus musculus OX=10090 GN=Sf1 PE=1 SV=6
860	4765	Q62092|NSG1_MOUSE	144.91	29	0	29	29		4520.6	4	4	0	6	Carbamidomethylation	20929	Neuronal vesicle trafficking-associated protein 1 OS=Mus musculus OX=10090 GN=Nsg1 PE=1 SV=3
869	5128	P47759|NSG2_MOUSE	140.58	29	0	29	29		3253.6	3	3	0	6	Carbamidomethylation	19000	Neuronal vesicle trafficking-associated protein 2 OS=Mus musculus OX=10090 GN=Nsg2 PE=1 SV=1
1002	39265	P84228|H32_MOUSE	96.94	35	7	35	28	0	2579.7	3	3	1	3	Carbamidomethylation	15388	Histone H3.2 OS=Mus musculus OX=10090 GN=Hist1h3b PE=1 SV=2
558	3779	P63276|RS17_MOUSE	178.09	56	15	41	26	10851	2684.9	6	6	5	8	Carbamidomethylation; Oxidation (M)	15524	40S ribosomal protein S17 OS=Mus musculus OX=10090 GN=Rps17 PE=1 SV=2
20	1270	P01867|IGG2B_MOUSE	417.81	59	33	57	24	527670	471340	14	13	190	242	Carbamidomethylation; Oxidation (M)	44259	Ig gamma-2B chain C region OS=Mus musculus OX=10090 GN=Igh-3 PE=1 SV=3
484	1445	O35593|PSDE_MOUSE	231.47	55	20	44	24	8518.7	1670.3	9	9	7	8	Carbamidomethylation; Oxidation (M)	34577	26S proteasome non-ATPase regulatory subunit 14 OS=Mus musculus OX=10090 GN=Psmd14 PE=1 SV=2
816	5200	P67984|RL22_MOUSE	130.69	39	19	39	20	7494.6	3334.2	3	3	3	4	Carbamidomethylation	14759	60S ribosomal protein L22 OS=Mus musculus OX=10090 GN=Rpl22 PE=1 SV=2
1876	46885	Q9D7S7|RL22L_MOUSE	75.06	20	0	20	20		0	1	1	0	1		14467	60S ribosomal protein L22-like 1 OS=Mus musculus OX=10090 GN=Rpl22l1 PE=1 SV=1
763	12950	P01629|KV2A4_MOUSE	157.82	31	12	31	19	10297	6595.4	2	1	2	6		12221	Ig kappa chain V-II region 2S1.3 OS=Mus musculus OX=10090 PE=1 SV=1
1130	39285	Q9R1K9|CETN2_MOUSE	70.09	24	5	24	19	1699	3169.4	2	2	1	2		19797	Centrin-2 OS=Mus musculus OX=10090 GN=Cetn2 PE=1 SV=1
1950	47307	P05366|SAA1_MOUSE	38.77	19	0	19	19		9015.2	1	1	0	1		13770	Serum amyloid A-1 protein OS=Mus musculus OX=10090 GN=Saa1 PE=1 SV=2
1950	48038	P05367|SAA2_MOUSE	38.77	19	0	19	19		9015.2	1	1	0	1		13622	Serum amyloid A-2 protein OS=Mus musculus OX=10090 GN=Saa2 PE=1 SV=1
19	2259	P01864|GCAB_MOUSE	323.7	47	27	44	17	215290	207970	10	8	198	238	Carbamidomethylation; Oxidation (M)	36596	Ig gamma-2A chain C region secreted form OS=Mus musculus OX=10090 PE=1 SV=1
151	864	Q9QYJ0|DNJA2_MOUSE	288.81	52	29	46	17	40543	28896	16	16	22	28	Carbamidomethylation; Oxidation (M)	45746	DnaJ homolog subfamily A member 2 OS=Mus musculus OX=10090 GN=Dnaja2 PE=1 SV=1
340	3795	P01797|HVM28_MOUSE	219.95	55	38	55	17	5540.7	0	5	1	14	9	Carbamidomethylation; Oxidation (M)	12671	Ig heavy chain V-III region U61 OS=Mus musculus OX=10090 PE=1 SV=1
340	3796	P01796|HVM27_MOUSE	219.95	55	38	55	17	5540.7	0	5	1	14	9	Carbamidomethylation; Oxidation (M)	12675	Ig heavy chain V-III region A4 OS=Mus musculus OX=10090 PE=1 SV=1
340	3797	P01799|HVM30_MOUSE	219.95	55	38	55	17	5540.7	0	5	1	14	9	Carbamidomethylation; Oxidation (M)	12675	Ig heavy chain V-III region ABE-47N OS=Mus musculus OX=10090 PE=1 SV=1
340	3799	P01801|HVM32_MOUSE	219.95	54	37	54	17	5540.7	0	5	1	14	9	Carbamidomethylation; Oxidation (M)	12810	Ig heavy chain V-III region J606 OS=Mus musculus OX=10090 PE=1 SV=1
1361	5464	O55128|SAP18_MOUSE	111.4	17	0	17	17		0	2	2	0	2		17595	Histone deacetylase complex subunit SAP18 OS=Mus musculus OX=10090 GN=Sap18 PE=1 SV=1
49	121	Q9QYC0|ADDA_MOUSE	455.11	59	38	54	16	266670	85590	33	32	93	69	Carbamidomethylation; Oxidation (M)	80647	Alpha-adducin OS=Mus musculus OX=10090 GN=Add1 PE=1 SV=2
447	5054	P01639|KV5A7_MOUSE	213.3	28	12	28	16	35136	29273	4	4	7	10		14311	Ig kappa chain V-V region MOPC 41 OS=Mus musculus OX=10090 GN=Gm5571 PE=1 SV=1
101	2027	Q9JM76|ARPC3_MOUSE	271.76	53	31	46	15	169530	94845	9	9	34	43	Carbamidomethylation; Oxidation (M)	20525	Actin-related protein 2/3 complex subunit 3 OS=Mus musculus OX=10090 GN=Arpc3 PE=1 SV=3
7	582	P68033|ACTC_MOUSE	415.69	58	40	54	14			19	0	522	380	Carbamidomethylation; Oxidation (M)	42019	Actin alpha cardiac muscle 1 OS=Mus musculus OX=10090 GN=Actc1 PE=1 SV=1
84	1080	P03987|IGHG3_MOUSE	297.53	49	33	47	14	98307	113470	12	12	45	55	Carbamidomethylation; Oxidation (M)	43929	Ig gamma-3 chain C region OS=Mus musculus OX=10090 PE=1 SV=2
523	3245	O70251|EF1B_MOUSE	189.42	40	26	40	14	8017.9	2031.4	6	4	8	6	Carbamidomethylation	24694	Elongation factor 1-beta OS=Mus musculus OX=10090 GN=Eef1b PE=1 SV=5
2017	39653	Q922Q4|P5CR2_MOUSE	37.83	14	0	14	14		4212.9	1	1	0	1	Carbamidomethylation; Oxidation (M)	33659	Pyrroline-5-carboxylate reductase 2 OS=Mus musculus OX=10090 GN=Pycr2 PE=1 SV=1
1991	16165	P01628|KV2A3_MOUSE	58.96	13	0	13	13		0	1	1	0	1		12496	Ig kappa chain V-II region MOPC 511 OS=Mus musculus OX=10090 PE=1 SV=1
150	1345	Q9CQV8|1433B_MOUSE	295.31	59	36	48	12	19264	19452	12	6	28	22	Carbamidomethylation; Oxidation (M)	28086	14-3-3 protein beta/alpha OS=Mus musculus OX=10090 GN=Ywhab PE=1 SV=3
8	592	P62737|ACTA_MOUSE	410.37	58	40	51	11	1329.1		19	1	447	368	Carbamidomethylation; Oxidation (M)	42009	Actin aortic smooth muscle OS=Mus musculus OX=10090 GN=Acta2 PE=1 SV=1
1854	40410	Q62241|RU1C_MOUSE	58.41	11	0	11	11		0	1	1	0	1	Carbamidomethylation	17364	U1 small nuclear ribonucleoprotein C OS=Mus musculus OX=10090 GN=Snrpc PE=1 SV=1
9	2113	Q3THE2|ML12B_MOUSE	413.88	80	63	73	10	415120	347750	14	6	377	364	Carbamidomethylation; Oxidation (M)	19779	Myosin regulatory light chain 12B OS=Mus musculus OX=10090 GN=Myl12b PE=1 SV=2
77	57	P80314|TCPB_MOUSE	386.72	70	51	61	10	104250	43393	29	29	61	47	Carbamidomethylation; Acetylation (Protein N-term); Oxidation (M)	57477	T-complex protein 1 subunit beta OS=Mus musculus OX=10090 GN=Cct2 PE=1 SV=4
121	589	P80317|TCPZ_MOUSE	333.51	43	27	37	10	67759	43005	17	17	27	33	Carbamidomethylation; Oxidation (M)	58004	T-complex protein 1 subunit zeta OS=Mus musculus OX=10090 GN=Cct6a PE=1 SV=3
802	5489	P28667|MRP_MOUSE	163.09	31	14	24	10	1722	0	3	3	5	2		20165	MARCKS-related protein OS=Mus musculus OX=10090 GN=Marcksl1 PE=1 SV=2
106	1104	P63101|1433Z_MOUSE	317.31	59	44	53	9	91594	54151	14	10	38	33	Carbamidomethylation; Oxidation (M)	27771	14-3-3 protein zeta/delta OS=Mus musculus OX=10090 GN=Ywhaz PE=1 SV=1
531	5173	P62849|RS24_MOUSE	182.76	29	20	29	9	17879	8972.8	3	3	7	7	Oxidation (M)	15423	40S ribosomal protein S24 OS=Mus musculus OX=10090 GN=Rps24 PE=1 SV=1
693	5524	P83882|RL36A_MOUSE	123.65	24	15	24	9	12760	17584	3	3	2	7	Carbamidomethylation	12441	60S ribosomal protein L36a OS=Mus musculus OX=10090 GN=Rpl36a PE=3 SV=2
2006	47957	Q9DD24|TCAL9_MOUSE	50.19	9	0	9	9		7414.7	1	1	0	1		12664	Transcription elongation factor A protein-like 9 OS=Mus musculus OX=10090 GN=Tceal9 PE=3 SV=1
2040	46504	Q9D8T2|GSDMD_MOUSE	38.08	9	0	9	9		3030.4	1	1	0	1	Carbamidomethylation	53238	Gasdermin-D OS=Mus musculus OX=10090 GN=Gsdmdc1 PE=1 SV=1
37	215	Q99JY9|ARP3_MOUSE	419.28	74	60	68	8	425460	231560	25	20	124	115	Carbamidomethylation; Oxidation (M)	47357	Actin-related protein 3 OS=Mus musculus OX=10090 GN=Actr3 PE=1 SV=3
43	2115	P01868|IGHG1_MOUSE	344.84	50	42	50	8	319460	341860	12	12	97	112	Carbamidomethylation; Oxidation (M)	35705	Ig gamma-1 chain C region secreted form OS=Mus musculus OX=10090 GN=Ighg1 PE=1 SV=1
62	333	Q9CVB6|ARPC2_MOUSE	389.98	79	58	66	8	400640	167940	26	26	79	62	Carbamidomethylation; Oxidation (M)	34357	Actin-related protein 2/3 complex subunit 2 OS=Mus musculus OX=10090 GN=Arpc2 PE=1 SV=3
600	13071	P04941|KV6A7_MOUSE	134.28	34	26	34	8	22471	17723	4	3	5	6	Carbamidomethylation	11565	Ig kappa chain V-VI region NQ2-48.2.2 OS=Mus musculus OX=10090 PE=2 SV=1
600	13070	P04940|KV6A6_MOUSE	134.28	34	26	34	8	22471	17723	4	3	5	6	Carbamidomethylation	11561	Ig kappa chain V-VI region NQ2-17.4.1 OS=Mus musculus OX=10090 PE=2 SV=1
600	11501	P04944|KV6AA_MOUSE	134.28	34	26	34	8	22471	17723	4	3	5	6	Carbamidomethylation	11629	Ig kappa chain V-VI region NQ5-78.2.6 OS=Mus musculus OX=10090 PE=2 SV=1
1173	5854	Q8BMJ3|IF1AX_MOUSE	114.18	22	7	15	8	1076.6	0	3	3	1	2	Carbamidomethylation	16460	Eukaryotic translation initiation factor 1A X-chromosomal OS=Mus musculus OX=10090 GN=Eif1ax PE=2 SV=3
161	1588	Q7TNB8|SBNO2_MOUSE	286.36	8	0	8	8		44372	10	1	0	47	Carbamidomethylation; Oxidation (M)	149293	Protein strawberry notch homolog 2 OS=Mus musculus OX=10090 GN=Sbno2 PE=1 SV=1
1395	48913	Q9D0W5|PPIL1_MOUSE	79.5	8	0	8	8		0	1	1	0	2		18237	Peptidyl-prolyl cis-trans isomerase-like 1 OS=Mus musculus OX=10090 GN=Ppil1 PE=1 SV=1
2115	47939	Q9JJ94|SSNA1_MOUSE	36.24	8	0	8	8		4617.5	1	1	0	1		13557	Sjoegren syndrome nuclear autoantigen 1 homolog OS=Mus musculus OX=10090 GN=Ssna1 PE=1 SV=1
2078	48017	O35143|ATIF1_MOUSE	39.54	8	0	8	8		0	1	1	0	1		12159	ATPase inhibitor mitochondrial OS=Mus musculus OX=10090 GN=ATP5IF1 PE=1 SV=2
1436	43009	E9Q173|BTBDG_MOUSE	38.15	8	0	8	8		0	1	1	0	1	Carbamidomethylation; Oxidation (M)	60279	BTB/POZ domain-containing protein 16 OS=Mus musculus OX=10090 GN=Btbd16 PE=4 SV=1
124	393	P56480|ATPB_MOUSE	335.23	50	35	42	7	111640	17690	18	18	35	24	Oxidation (M)	56301	ATP synthase subunit beta mitochondrial OS=Mus musculus OX=10090 GN=Atp5f1b PE=1 SV=2
198	709	P53395|ODB2_MOUSE	275.42	37	23	30	7	15955	19347	15	15	12	26	Carbamidomethylation	53247	Lipoamide acyltransferase component of branched-chain alpha-keto acid dehydrogenase complex mitochondrial OS=Mus musculus OX=10090 GN=Dbt PE=1 SV=2
503	3801	P01804|HVM35_MOUSE	198.79	51	34	41	7	4183.7		5	1	8	7	Carbamidomethylation; Oxidation (M)	12304	Ig heavy chain V-III region HPC76 (Fragment) OS=Mus musculus OX=10090 PE=4 SV=1
433	2854	P02535|K1C10_MOUSE	170.46	10	3	10	7	1554	17280	6	3	2	15	Oxidation (M)	57770	Keratin type I cytoskeletal 10 OS=Mus musculus OX=10090 GN=Krt10 PE=1 SV=3
796	2612	Q91YT7|YTHD2_MOUSE	154.43	9	2	9	7	0	1859.3	5	5	1	6	Acetylation (Protein N-term); Oxidation (M)	62280	YTH domain-containing family protein 2 OS=Mus musculus OX=10090 GN=Ythdf2 PE=1 SV=1
1803	42702	Q9D1D4|TMEDA_MOUSE	43.73	7	0	7	7		4637.9	1	1	0	1		24911	Transmembrane emp24 domain-containing protein 10 OS=Mus musculus OX=10090 GN=Tmed10 PE=1 SV=1
43	2116	P01869|IGH1M_MOUSE	344.84	41	35	41	6	319460	341860	12	12	97	112	Carbamidomethylation; Oxidation (M)	43387	Ig gamma-1 chain C region membrane-bound form OS=Mus musculus OX=10090 GN=Ighg1 PE=1 SV=2
178	994	P61164|ACTZ_MOUSE	295	52	38	44	6	13179	12190	14	4	23	19	Carbamidomethylation; Acetylation (Protein N-term); Oxidation (M)	42614	Alpha-centractin OS=Mus musculus OX=10090 GN=Actr1a PE=1 SV=1
203	2566	P84104|SRSF3_MOUSE	254.65	43	36	42	6	61323	22879	8	7	22	15	Carbamidomethylation	19330	Serine/arginine-rich splicing factor 3 OS=Mus musculus OX=10090 GN=Srsf3 PE=1 SV=1
316	8592	P01748|HVM04_MOUSE	134.36	19	13	19	6		0	2	1	15	10	Oxidation (M)	12772	Ig heavy chain V region 23 OS=Mus musculus OX=10090 PE=4 SV=1
224	1597	Q922U2|K2C5_MOUSE	250.39	15	8	14	6	21089	11563	13	6	14	20	Oxidation (M)	61767	Keratin type II cytoskeletal 5 OS=Mus musculus OX=10090 GN=Krt5 PE=1 SV=1
254	880	Q8QZY1|EIF3L_MOUSE	297.94	31	20	26	6	11661	2519.2	14	14	14	16	Carbamidomethylation	66613	Eukaryotic translation initiation factor 3 subunit L OS=Mus musculus OX=10090 GN=Eif3l PE=1 SV=1
386	5684	P47915|RL29_MOUSE	153.13	18	12	18	6	25575	19117	4	4	9	11		17587	60S ribosomal protein L29 OS=Mus musculus OX=10090 GN=Rpl29 PE=1 SV=2
443	2356	Q9CXY6|ILF2_MOUSE	233.71	29	16	22	6	14527	3991.4	7	7	9	8	Carbamidomethylation	43062	Interleukin enhancer-binding factor 2 OS=Mus musculus OX=10090 GN=Ilf2 PE=1 SV=1
471	3187	P62317|SMD2_MOUSE	206.5	48	42	48	6	16586	7072.4	5	5	8	8	Carbamidomethylation; Acetylation (Protein N-term); Oxidation (M)	13527	Small nuclear ribonucleoprotein Sm D2 OS=Mus musculus OX=10090 GN=Snrpd2 PE=1 SV=1
482	3798	P01803|HVM34_MOUSE	207.34	52	35	41	6	2510.9		5	1	8	7	Carbamidomethylation; Oxidation (M)	12691	Ig heavy chain V region AMPC1 OS=Mus musculus OX=10090 PE=1 SV=1
692	45393	P62878|RBX1_MOUSE	121.16	25	18	24	6	0	964.91	3	3	6	3	Carbamidomethylation; Acetylation (Protein N-term); Oxidation (M)	12274	E3 ubiquitin-protein ligase RBX1 OS=Mus musculus OX=10090 GN=Rbx1 PE=1 SV=1
855	4980	O55013|TPPC3_MOUSE	162.3	21	10	16	6	1074.1	0	3	3	3	3	Carbamidomethylation	20302	Trafficking protein particle complex subunit 3 OS=Mus musculus OX=10090 GN=Trappc3 PE=1 SV=1
1341	13301	Q9CZ04|CSN7A_MOUSE	108.22	16	5	11	6	1313.7	0	2	2	1	1		30224	COP9 signalosome complex subunit 7a OS=Mus musculus OX=10090 GN=Cops7a PE=1 SV=2
933	5411	P08730|K1C13_MOUSE	110.33	6	0	6	6			3	0	0	5		47754	Keratin type I cytoskeletal 13 OS=Mus musculus OX=10090 GN=Krt13 PE=1 SV=2
1115	39846	Q62314|TGON2_MOUSE	63.98	6	0	6	6		14397	2	2	0	3		38821	Trans-Golgi network integral membrane protein 2 OS=Mus musculus OX=10090 GN=Tgoln2 PE=1 SV=1
1917	50803	P70281|SYCP3_MOUSE	38.92	6	0	6	6		43136	1	1	0	1		29347	Synaptonemal complex protein 3 OS=Mus musculus OX=10090 GN=Sycp3 PE=1 SV=1
1726	47621	O35684|NEUS_MOUSE	41.7	6	0	6	6		0	1	1	0	1		46348	Neuroserpin OS=Mus musculus OX=10090 GN=Serpini1 PE=1 SV=1
72	5872	P01863|GCAA_MOUSE	182.27	12	7	12	5		0	3	1	54	66	Oxidation (M)	36389	Ig gamma-2A chain C region A allele OS=Mus musculus OX=10090 GN=Ighg PE=1 SV=1
147	4043	P05977|MYL1_MOUSE	171.99	24	15	20	5		176440	4	1	21	31	Oxidation (M)	20594	Myosin light chain 1/3 skeletal muscle isoform OS=Mus musculus OX=10090 GN=Myl1 PE=1 SV=2
263	1978	O89079|COPE_MOUSE	278.85	47	42	47	5	15492	10855	10	10	16	13	Carbamidomethylation; Oxidation (M)	34567	Coatomer subunit epsilon OS=Mus musculus OX=10090 GN=Cope PE=1 SV=3
343	2946	P50446|K2C6A_MOUSE	201.75	10	5	10	5		1152.1	7	2	7	15		59335	Keratin type II cytoskeletal 6A OS=Mus musculus OX=10090 GN=Krt6a PE=1 SV=3
343	2947	Q9Z331|K2C6B_MOUSE	201.75	10	5	10	5		1152.1	7	2	7	15		60322	Keratin type II cytoskeletal 6B OS=Mus musculus OX=10090 GN=Krt6b PE=1 SV=3
680	5426	Q3V132|ADT4_MOUSE	132.66	9	4	9	5		0	3	1	5	4	Oxidation (M)	35258	ADP/ATP translocase 4 OS=Mus musculus OX=10090 GN=Slc25a31 PE=1 SV=1
998	6004	Q9CY66|GAR1_MOUSE	108.23	13	8	13	5	884.66	436.35	2	2	2	2	Carbamidomethylation	23474	H/ACA ribonucleoprotein complex subunit 1 OS=Mus musculus OX=10090 GN=Gar1 PE=1 SV=1
2161	50776	Q61581|IBP7_MOUSE	39.44	5	0	5	5		45536	1	1	0	1		28969	Insulin-like growth factor-binding protein 7 OS=Mus musculus OX=10090 GN=Igfbp7 PE=1 SV=3
1636	40827	Q8VCH0|THIKB_MOUSE	37.3	5	0	5	5		3990.5	1	1	0	1		43995	3-ketoacyl-CoA thiolase B peroxisomal OS=Mus musculus OX=10090 GN=Acaa1b PE=1 SV=1
1955	50364	O35980|NTH_MOUSE	51.18	5	0	5	5		3042.2	1	1	0	1		33637	Endonuclease III-like protein 1 OS=Mus musculus OX=10090 GN=Nthl1 PE=2 SV=2
1556	47918	O35955|PSB10_MOUSE	36.56	5	0	5	5		1562.5	1	1	0	1	Carbamidomethylation	29063	Proteasome subunit beta type-10 OS=Mus musculus OX=10090 GN=Psmb10 PE=1 SV=1
2122	49043	Q9CQI7|RU2B_MOUSE	60.71	5	0	5	5		0	1	1	0	1		25323	U2 small nuclear ribonucleoprotein B'' OS=Mus musculus OX=10090 GN=Snrpb2 PE=1 SV=1
2108	47255	Q99LD9|EI2BB_MOUSE	44.87	5	0	5	5		0	1	1	0	1		38898	Translation initiation factor eIF-2B subunit beta OS=Mus musculus OX=10090 GN=Eif2b2 PE=1 SV=1
1594	40159	Q8C1F5|TTC16_MOUSE	39.31	5	0	5	5		0	1	1	0	1		86945	Tetratricopeptide repeat protein 16 OS=Mus musculus OX=10090 GN=Ttc16 PE=2 SV=1
71	461	Q91WK0|LRRF2_MOUSE	362.82	57	46	50	4	231900	89669	19	18	80	43	Carbamidomethylation; Oxidation (M)	47148	Leucine-rich repeat flightless-interacting protein 2 OS=Mus musculus OX=10090 GN=Lrrfip2 PE=1 SV=1
72	5859	P01865|GCAM_MOUSE	182.27	10	6	10	4		0	3	1	54	66	Oxidation (M)	43949	Ig gamma-2A chain C region membrane-bound form OS=Mus musculus OX=10090 GN=Igh-1a PE=1 SV=3
252	1433	P97379|G3BP2_MOUSE	266.38	24	18	22	4	17047	2507	9	9	19	11	Carbamidomethylation	54088	Ras GTPase-activating protein-binding protein 2 OS=Mus musculus OX=10090 GN=G3bp2 PE=1 SV=2
365	2638	Q9DB20|ATPO_MOUSE	211.13	36	27	31	4	12490	8780.7	5	5	13	8	Carbamidomethylation	23364	ATP synthase subunit O mitochondrial OS=Mus musculus OX=10090 GN=Atp5po PE=1 SV=1
393	1536	Q91VM5|RMXL1_MOUSE	193.48	22	17	21	4	9151.3	4769.2	8	8	11	8		42162	RNA binding motif protein X-linked-like-1 OS=Mus musculus OX=10090 GN=Rbmxl1 PE=2 SV=1
314	1120	Q9QZB7|ARP10_MOUSE	292.52	36	25	29	4	11606	4512.4	11	11	10	15	Carbamidomethylation	46208	Actin-related protein 10 OS=Mus musculus OX=10090 GN=Actr10 PE=1 SV=2
510	1367	P07724|ALBU_MOUSE	217.07	20	12	16	4	2636.6	3913.9	9	9	7	7	Carbamidomethylation	68693	Serum albumin OS=Mus musculus OX=10090 GN=Alb PE=1 SV=3
485	1594	Q9D0R2|SYTC_MOUSE	200.62	14	7	11	4	2455.7	3141.2	8	8	5	10	Carbamidomethylation; Oxidation (M)	83356	Threonine--tRNA ligase cytoplasmic OS=Mus musculus OX=10090 GN=Tars PE=1 SV=2
698	2897	Q3TTY5|K22E_MOUSE	164.98	6	2	6	4	1550.2	18374	5	3	2	6	Oxidation (M)	70923	Keratin type II cytoskeletal 2 epidermal OS=Mus musculus OX=10090 GN=Krt2 PE=1 SV=1
822	5176	P03976|KV2A5_MOUSE	181.79	46	27	31	4	4802.1	5716.4	3	2	2	5		12390	Ig kappa chain V-II region 17S29.1 OS=Mus musculus OX=10090 PE=1 SV=1
862	4541	Q99M87|DNJA3_MOUSE	134.31	11	7	11	4	998.23	647.59	3	3	2	4		52444	DnaJ homolog subfamily A member 3 mitochondrial OS=Mus musculus OX=10090 GN=Dnaja3 PE=1 SV=1
1308	40927	P0C7T6|ATX1L_MOUSE	61.03	7	1	5	4	0	0	2	2	1	1	Carbamidomethylation; Oxidation (M)	73374	Ataxin-1-like OS=Mus musculus OX=10090 GN=Atxn1l PE=1 SV=1
2129	49995	Q91X91|NADC_MOUSE	53.8	4	0	4	4		0	1	1	0	1	Carbamidomethylation	31530	Nicotinate-nucleotide pyrophosphorylase [carboxylating] OS=Mus musculus OX=10090 GN=Qprt PE=1 SV=1
1987	44608	Q8R3V6|CUED1_MOUSE	47.6	4	0	4	4		0	1	1	0	1	Acetylation (Protein N-term)	42780	CUE domain-containing protein 1 OS=Mus musculus OX=10090 GN=Cuedc1 PE=2 SV=2
1887	40208	Q76KJ5|RPA34_MOUSE	40.23	4	0	4	4		0	1	1	0	1		43082	DNA-directed RNA polymerase I subunit RPA34 OS=Mus musculus OX=10090 GN=Cd3eap PE=1 SV=2
1997	46579	Q9EQI8|RM46_MOUSE	40.01	4	0	4	4		0	1	1	0	1		32132	39S ribosomal protein L46 mitochondrial OS=Mus musculus OX=10090 GN=Mrpl46 PE=1 SV=1
1902	42752	O55137|ACOT1_MOUSE	38.09	4	0	4	4		0	1	1	0	1		46136	Acyl-coenzyme A thioesterase 1 OS=Mus musculus OX=10090 GN=Acot1 PE=1 SV=1
1902	43126	Q9QYR9|ACOT2_MOUSE	38.09	4	0	4	4		0	1	1	0	1		49657	Acyl-coenzyme A thioesterase 2 mitochondrial OS=Mus musculus OX=10090 GN=Acot2 PE=1 SV=2
1866	42316	Q80SU3|ZAR1_MOUSE	38.04	4	0	4	4		0	1	1	0	1	Carbamidomethylation	39986	Zygote arrest protein 1 OS=Mus musculus OX=10090 GN=Zar1 PE=2 SV=1
1555	42145	Q14B62|PTHD1_MOUSE	37.12	4	0	4	4		0	1	1	0	1	Carbamidomethylation	101505	Patched domain-containing protein 1 OS=Mus musculus OX=10090 GN=ptchd1 PE=2 SV=2
1916	50510	Q3TNH5|F172A_MOUSE	36.7	4	0	4	4		0	1	1	0	1		48072	Cotranscriptional regulator FAM172A OS=Mus musculus OX=10090 GN=Fam172a PE=1 SV=2
1567	39929	Q69ZL1|FGD6_MOUSE	36	4	0	4	4		0	1	1	0	1		155169	FYVE RhoGEF and PH domain-containing protein 6 OS=Mus musculus OX=10090 GN=Fgd6 PE=1 SV=2
108	256	P80313|TCPH_MOUSE	368.48	48	30	33	3	80839	38072	23	23	39	31	Carbamidomethylation; Acetylation (Protein N-term); Oxidation (M)	59652	T-complex protein 1 subunit eta OS=Mus musculus OX=10090 GN=Cct7 PE=1 SV=1
137	2716	Q8BG73|SH3L2_MOUSE	247.22	79	67	70	3	73233	41573	8	8	33	23	Carbamidomethylation; Oxidation (M)	12255	SH3 domain-binding glutamic acid-rich-like protein 2 OS=Mus musculus OX=10090 GN=Sh3bgrl2 PE=1 SV=1
452	3711	P63242|IF5A1_MOUSE	241.21	48	32	35	3	6297	871.91	5	5	12	5	Carbamidomethylation; Oxidation (M)	16832	Eukaryotic translation initiation factor 5A-1 OS=Mus musculus OX=10090 GN=Eif5a PE=1 SV=2
505	5598	P01642|KV5A9_MOUSE	202.64	43	27	30	3	24808	7667.3	4	4	11	4		12615	Ig kappa chain V-V region L7 (Fragment) OS=Mus musculus OX=10090 GN=Gm10881 PE=1 SV=1
530	3772	P62774|MTPN_MOUSE	222.02	61	44	47	3	12397	1568.5	5	5	9	5	Carbamidomethylation	12861	Myotrophin OS=Mus musculus OX=10090 GN=Mtpn PE=1 SV=2
345	3047	Q8BGZ7|K2C75_MOUSE	199.16	10	6	9	3		1373.6	7	1	8	14		59741	Keratin type II cytoskeletal 75 OS=Mus musculus OX=10090 GN=Krt75 PE=1 SV=1
480	3359	O35648|CETN3_MOUSE	202.34	44	34	37	3	12046	9298.4	7	7	8	7	Oxidation (M)	19519	Centrin-3 OS=Mus musculus OX=10090 GN=Cetn3 PE=1 SV=1
429	4579	Q3UV17|K22O_MOUSE	147.7	5	2	5	3		3147.3	4	1	5	12		62845	Keratin type II cytoskeletal 2 oral OS=Mus musculus OX=10090 GN=Krt76 PE=1 SV=1
556	2257	Q91WK2|EIF3H_MOUSE	217.08	29	17	20	3	3503.1	525.6	7	7	5	8		39832	Eukaryotic translation initiation factor 3 subunit H OS=Mus musculus OX=10090 GN=Eif3h PE=1 SV=1
797	4801	P32067|LA_MOUSE	162.78	10	7	10	3	785.71	0	4	4	3	4	Carbamidomethylation	47756	Lupus La protein homolog OS=Mus musculus OX=10090 GN=Ssb PE=1 SV=1
634	4250	Q61414|K1C15_MOUSE	120.88	7	4	7	3			4	0	2	8	Oxidation (M)	49138	Keratin type I cytoskeletal 15 OS=Mus musculus OX=10090 GN=Krt15 PE=1 SV=2
1367	11759	Q61239|FNTA_MOUSE	98.93	7	2	5	3	0	0	2	2	1	1		44013	Protein farnesyltransferase/geranylgeranyltransferase type-1 subunit alpha OS=Mus musculus OX=10090 GN=Fnta PE=1 SV=1
1243	39344	O89032|SPD2A_MOUSE	63.06	3	0	3	3		0	2	2	0	2	Oxidation (M)	124201	SH3 and PX domain-containing protein 2A OS=Mus musculus OX=10090 GN=Sh3pxd2a PE=1 SV=2
2063	45378	Q922P9|GLYR1_MOUSE	39.9	3	0	3	3		19456	1	1	0	1	Oxidation (M)	59716	Putative oxidoreductase GLYR1 OS=Mus musculus OX=10090 GN=Glyr1 PE=1 SV=1
2140	50863	Q8K4Q7|CERK1_MOUSE	36.28	3	0	3	3		6802.2	1	1	0	1		59843	Ceramide kinase OS=Mus musculus OX=10090 GN=Cerk PE=2 SV=2
1609	40210	Q61762|KCNA5_MOUSE	43.12	3	0	3	3		4609.1	1	1	0	1		66580	Potassium voltage-gated channel subfamily A member 5 OS=Mus musculus OX=10090 GN=Kcna5 PE=2 SV=2
2119	48473	Q8BR37|NHLC1_MOUSE	47.17	3	0	3	3		1028.4	1	1	0	1		42690	E3 ubiquitin-protein ligase NHLRC1 OS=Mus musculus OX=10090 GN=Nhlrc1 PE=2 SV=1
2045	48306	Q9D513|MEIOB_MOUSE	38.28	3	0	3	3		652.93	1	1	0	1		52976	Meiosis-specific with OB domain-containing protein OS=Mus musculus OX=10090 GN=Meiob PE=1 SV=3
1980	43609	Q60649|CLPB_MOUSE	60.5	3	0	3	3		0	1	1	0	1		76004	Caseinolytic peptidase B protein homolog OS=Mus musculus OX=10090 GN=Clpb PE=1 SV=1
1914	46929	Q3UF25|STIMA_MOUSE	54.42	3	0	3	3		0	1	1	0	1		32500	Store-operated calcium entry regulator STIMATE OS=Mus musculus OX=10090 GN=Stimate PE=2 SV=1
2047	50199	Q9DBM2|ECHP_MOUSE	53.93	3	0	3	3		0	1	1	0	1	Carbamidomethylation	78302	Peroxisomal bifunctional enzyme OS=Mus musculus OX=10090 GN=Ehhadh PE=1 SV=4
2043	16756	Q9DC61|MPPA_MOUSE	50.83	3	0	3	3		0	1	1	0	1		58279	Mitochondrial-processing peptidase subunit alpha OS=Mus musculus OX=10090 GN=Pmpca PE=1 SV=1
2155	17108	P26151|FCGR1_MOUSE	48.53	3	0	3	3		0	1	1	0	1		44888	High affinity immunoglobulin gamma Fc receptor I OS=Mus musculus OX=10090 GN=Fcgr1 PE=1 SV=1
1964	41052	Q9R1T2|SAE1_MOUSE	45.12	3	0	3	3		0	1	1	0	1	Carbamidomethylation	38620	SUMO-activating enzyme subunit 1 OS=Mus musculus OX=10090 GN=Sae1 PE=1 SV=1
1951	47396	Q9QXC1|FETUB_MOUSE	44.38	3	0	3	3		0	1	1	0	1	Carbamidomethylation	42713	Fetuin-B OS=Mus musculus OX=10090 GN=Fetub PE=1 SV=1
1844	45731	P16675|PPGB_MOUSE	42.84	3	0	3	3		0	1	1	0	1		53844	Lysosomal protective protein OS=Mus musculus OX=10090 GN=Ctsa PE=1 SV=1
1446	40180	A2RSQ0|DEN5B_MOUSE	39.68	3	0	3	3		0	1	1	0	1	Carbamidomethylation	144629	DENN domain-containing protein 5B OS=Mus musculus OX=10090 GN=Dennd5b PE=1 SV=2
1758	39875	Q9WUA6|AKT3_MOUSE	38.75	3	0	3	3		0	1	1	0	1		55714	RAC-gamma serine/threonine-protein kinase OS=Mus musculus OX=10090 GN=Akt3 PE=1 SV=1
1758	41557	P31750|AKT1_MOUSE	38.75	3	0	3	3		0	1	1	0	1		55707	RAC-alpha serine/threonine-protein kinase OS=Mus musculus OX=10090 GN=Akt1 PE=1 SV=2
1758	43604	Q60823|AKT2_MOUSE	38.75	3	0	3	3		0	1	1	0	1		55742	RAC-beta serine/threonine-protein kinase OS=Mus musculus OX=10090 GN=Akt2 PE=1 SV=1
1481	8595	E9Q5G3|KIF23_MOUSE	38.32	3	0	3	3		0	1	1	0	1	Carbamidomethylation; Oxidation (M)	108776	Kinesin-like protein KIF23 OS=Mus musculus OX=10090 GN=Kif23 PE=1 SV=1
2004	47869	Q9D844|DNJC4_MOUSE	36.7	3	0	3	3		0	1	1	0	1		28206	DnaJ homolog subfamily C member 4 OS=Mus musculus OX=10090 GN=Dnajc4 PE=2 SV=2
63	120	O08553|DPYL2_MOUSE	402.81	66	51	53	2	104010	61435	27	22	79	57	Carbamidomethylation; Oxidation (M)	62278	Dihydropyrimidinase-related protein 2 OS=Mus musculus OX=10090 GN=Dpysl2 PE=1 SV=2
158	926	P47911|RL6_MOUSE	288.66	43	32	34	2	115930	29226	15	15	30	18		33510	60S ribosomal protein L6 OS=Mus musculus OX=10090 GN=Rpl6 PE=1 SV=3
473	2911	P16125|LDHB_MOUSE	214.9	21	17	19	2	4271.3	1409.8	6	5	8	8	Carbamidomethylation	36572	L-lactate dehydrogenase B chain OS=Mus musculus OX=10090 GN=Ldhb PE=1 SV=2
546	3576	Q61781|K1C14_MOUSE	142.35	8	6	8	2			4	0	4	9	Oxidation (M)	52867	Keratin type I cytoskeletal 14 OS=Mus musculus OX=10090 GN=Krt14 PE=1 SV=2
1946	45073	Q9D168|INT12_MOUSE	36.4	2	0	2	2		1405.6	1	1	0	1		48568	Integrator complex subunit 12 OS=Mus musculus OX=10090 GN=Ints12 PE=1 SV=1
1699	43144	Q9WVC5|TRPC7_MOUSE	40.24	2	0	2	2		1393.2	1	1	0	1	Carbamidomethylation; Oxidation (M)	99475	Short transient receptor potential channel 7 OS=Mus musculus OX=10090 GN=Trpc7 PE=2 SV=1
1897	42558	Q8BHN5|RBM45_MOUSE	38.86	2	0	2	2		1298.1	1	1	0	1	Oxidation (M)	53324	RNA-binding protein 45 OS=Mus musculus OX=10090 GN=Rbm45 PE=1 SV=1
1583	39698	P98195|ATP9B_MOUSE	38.15	2	0	2	2		1255.4	1	1	0	1		129017	Probable phospholipid-transporting ATPase IIB OS=Mus musculus OX=10090 GN=Atp9b PE=1 SV=4
1526	39452	G3X982|AOXC_MOUSE	36.56	2	0	2	2		1056.3	1	1	0	1	Carbamidomethylation	146902	Aldehyde oxidase 3 OS=Mus musculus OX=10090 GN=Aox3 PE=1 SV=1
2027	42987	Q8BJE2|BTNL9_MOUSE	40.28	2	0	2	2		952.1	1	1	0	1	Carbamidomethylation	60549	Butyrophilin-like protein 9 OS=Mus musculus OX=10090 GN=Btnl9 PE=1 SV=1
1673	40613	Q99MT2|MSH4_MOUSE	37.34	2	0	2	2		913.76	1	1	0	1	Oxidation (M)	107006	MutS protein homolog 4 OS=Mus musculus OX=10090 GN=Msh4 PE=2 SV=1
2164	50961	Q14B70|HDX_MOUSE	37.34	2	0	2	2		879.96	1	1	0	1		76861	Highly divergent homeobox OS=Mus musculus OX=10090 GN=Hdx PE=2 SV=1
1875	44699	Q8CFI5|SYPM_MOUSE	38.49	2	0	2	2		870.93	1	1	0	1	Carbamidomethylation; Acetylation (Protein N-term)	53518	Probable proline--tRNA ligase mitochondrial OS=Mus musculus OX=10090 GN=Pars2 PE=1 SV=2
1737	40980	Q70KY4|FOXO6_MOUSE	39.88	2	0	2	2		513.25	1	1	0	1		57595	Forkhead box protein O6 OS=Mus musculus OX=10090 GN=Foxo6 PE=1 SV=1
1817	40403	P70182|PI51A_MOUSE	60.62	2	0	2	2		0	1	1	0	1		60485	Phosphatidylinositol 4-phosphate 5-kinase type-1 alpha OS=Mus musculus OX=10090 GN=Pip5k1a PE=1 SV=2
1563	39286	Q8BMK4|CKAP4_MOUSE	43.77	2	0	2	2		0	1	1	0	1	Oxidation (M)	63692	Cytoskeleton-associated protein 4 OS=Mus musculus OX=10090 GN=Ckap4 PE=1 SV=2
1832	41852	Q3UEI1|PDE4C_MOUSE	41.77	2	0	2	2		0	1	1	0	1	Carbamidomethylation; Oxidation (M)	76090	cAMP-specific 3' 5'-cyclic phosphodiesterase 4C OS=Mus musculus OX=10090 GN=Pde4c PE=1 SV=1
1619	40834	Q8BX80|ENASE_MOUSE	41.66	2	0	2	2		0	1	1	0	1	Carbamidomethylation; Oxidation (M)	82945	Cytosolic endo-beta-N-acetylglucosaminidase OS=Mus musculus OX=10090 GN=Engase PE=1 SV=1
1585	39893	Q91VL9|ZBTB1_MOUSE	40.88	2	0	2	2		0	1	1	0	1	Oxidation (M)	81952	Zinc finger and BTB domain-containing protein 1 OS=Mus musculus OX=10090 GN=Zbtb1 PE=1 SV=1
1822	40686	Q9D478|ODF2L_MOUSE	40.65	2	0	2	2		0	1	1	0	1		74151	Protein BCAP OS=Mus musculus OX=10090 GN=Odf2l PE=2 SV=1
1883	39924	Q6BCL1|PRAM_MOUSE	39.78	2	0	2	2		0	1	1	0	1		75508	PML-RARA-regulated adapter molecule 1 OS=Mus musculus OX=10090 GN=Pram1 PE=1 SV=2
1860	49397	Q8R2W9|PANK3_MOUSE	39.3	2	0	2	2		0	1	1	0	1		41120	Pantothenate kinase 3 OS=Mus musculus OX=10090 GN=Pank3 PE=2 SV=1
1514	39527	O88700|BLM_MOUSE	37.65	2	0	2	2		0	1	1	0	1	Carbamidomethylation	158365	Bloom syndrome protein homolog OS=Mus musculus OX=10090 GN=Blm PE=1 SV=1
1945	44762	Q99LJ2|ABTB1_MOUSE	37.5	2	0	2	2		0	1	1	0	1	Carbamidomethylation; Acetylation (Protein N-term)	54058	Ankyrin repeat and BTB/POZ domain-containing protein 1 OS=Mus musculus OX=10090 GN=Abtb1 PE=2 SV=1
1775	41129	Q7TSZ8|NACC1_MOUSE	37.25	2	0	2	2		0	1	1	0	1		56537	Nucleus accumbens-associated protein 1 OS=Mus musculus OX=10090 GN=Nacc1 PE=1 SV=1
1626	39696	Q8CFI7|RPB2_MOUSE	36.62	2	0	2	2		0	1	1	0	1	Carbamidomethylation; Oxidation (M)	133910	DNA-directed RNA polymerase II subunit RPB2 OS=Mus musculus OX=10090 GN=Polr2b PE=1 SV=2
1867	42355	O88839|ADA15_MOUSE	36.54	2	0	2	2		0	1	1	0	1	Carbamidomethylation	92664	Disintegrin and metalloproteinase domain-containing protein 15 OS=Mus musculus OX=10090 GN=Adam15 PE=1 SV=2
2015	50954	Q8BIA4|FBXW8_MOUSE	36.47	2	0	2	2		0	1	1	0	1		67956	F-box/WD repeat-containing protein 8 OS=Mus musculus OX=10090 GN=Fbxw8 PE=1 SV=2
1627	39955	B2RW38|CFA58_MOUSE	36.13	2	0	2	2		0	1	1	0	1		103524	Cilia- and flagella-associated protein 58 OS=Mus musculus OX=10090 GN=Cfap58 PE=2 SV=1
59	163	P63017|HSP7C_MOUSE	390.88	44	37	38	1	200910	127330	24	22	78	64	Carbamidomethylation; Oxidation (M)	70871	Heat shock cognate 71 kDa protein OS=Mus musculus OX=10090 GN=Hspa8 PE=1 SV=1
93	846	P10637|TAU_MOUSE	336.62	28	23	24	1	130320	67420	16	16	57	28	Carbamidomethylation; Oxidation (M)	76243	Microtubule-associated protein tau OS=Mus musculus OX=10090 GN=Mapt PE=1 SV=3
114	1675	Q6PDM2|SRSF1_MOUSE	295.12	47	43	44	1	57628	38607	14	14	35	30	Carbamidomethylation; Oxidation (M)	27745	Serine/arginine-rich splicing factor 1 OS=Mus musculus OX=10090 GN=Srsf1 PE=1 SV=3
105	642	Q641P0|ARP3B_MOUSE	305.18	52	37	38	1	14952	13766	16	11	32	40	Carbamidomethylation; Acetylation (Protein N-term); Oxidation (M)	47580	Actin-related protein 3B OS=Mus musculus OX=10090 GN=Actr3b PE=1 SV=1
268	2224	P84078|ARF1_MOUSE	231.05	59	47	48	1	20935	2971.7	9	4	18	11	Oxidation (M)	20697	ADP-ribosylation factor 1 OS=Mus musculus OX=10090 GN=Arf1 PE=1 SV=2
268	2226	P61205|ARF3_MOUSE	231.05	59	47	48	1	20935	2971.7	9	4	18	11	Oxidation (M)	20601	ADP-ribosylation factor 3 OS=Mus musculus OX=10090 GN=Arf3 PE=2 SV=2
396	3203	Q60749|KHDR1_MOUSE	207.75	14	8	9	1	23740	0	6	5	12	7		48371	KH domain-containing RNA-binding signal transduction-associated protein 1 OS=Mus musculus OX=10090 GN=Khdrbs1 PE=1 SV=2
607	5788	Q9D0M3|CY1_MOUSE	172.42	18	10	11	1	6192.2	0	4	4	7	4	Carbamidomethylation	35328	Cytochrome c1 heme protein mitochondrial OS=Mus musculus OX=10090 GN=Cyc1 PE=1 SV=1
657	5669	Q9CPP6|NDUA5_MOUSE	166.55	37	36	37	1	4800.1	2480.1	4	4	5	5	Carbamidomethylation	13360	NADH dehydrogenase [ubiquinone] 1 alpha subcomplex subunit 5 OS=Mus musculus OX=10090 GN=Ndufa5 PE=1 SV=3
637	3321	Q9QWL7|K1C17_MOUSE	151.27	11	7	8	1	0		5	1	4	6		48162	Keratin type I cytoskeletal 17 OS=Mus musculus OX=10090 GN=Krt17 PE=1 SV=3
723	4225	Q8K0V4|CNOT3_MOUSE	129.96	5	4	5	1	2912.9	1847.9	3	3	3	5		81946	CCR4-NOT transcription complex subunit 3 OS=Mus musculus OX=10090 GN=Cnot3 PE=1 SV=1
926	3667	Q99LL5|PWP1_MOUSE	124.08	13	6	7	1	1199	0	4	4	3	2	Carbamidomethylation	55587	Periodic tryptophan protein 1 homolog OS=Mus musculus OX=10090 GN=Pwp1 PE=1 SV=1
792	3210	Q3TCJ1|ABRX2_MOUSE	165.07	15	7	8	1	2090.7	0	5	5	2	5	Carbamidomethylation	46943	BRISC complex subunit Abraxas 2 OS=Mus musculus OX=10090 GN=Abraxas2 PE=1 SV=1
996	4891	Q9DC69|NDUA9_MOUSE	110.96	10	6	7	1	857.98	487.56	3	3	2	2		42525	NADH dehydrogenase [ubiquinone] 1 alpha subcomplex subunit 9 mitochondrial OS=Mus musculus OX=10090 GN=Ndufa9 PE=1 SV=2
975	39427	P01027|CO3_MOUSE	130.51	2	1	2	1	0	0	2	2	1	3	Carbamidomethylation	186483	Complement C3 OS=Mus musculus OX=10090 GN=C3 PE=1 SV=3
1181	6376	E9Q557|DESP_MOUSE	73.56	1	0	1	1	1534.3	858.81	2	2	1	1		332913	Desmoplakin OS=Mus musculus OX=10090 GN=Dsp PE=1 SV=1
1234	7718	Q8BHG1|NRDC_MOUSE	76.35	3	1	2	1	0	408.5	2	2	1	1	Carbamidomethylation; Oxidation (M)	132891	Nardilysin OS=Mus musculus OX=10090 GN=Nrdc PE=1 SV=1
1229	39488	P35831|PTN12_MOUSE	59.1	4	2	3	1	0	0	2	2	1	1		86526	Tyrosine-protein phosphatase non-receptor type 12 OS=Mus musculus OX=10090 GN=Ptpn12 PE=1 SV=3
889	6322	P02463|CO4A1_MOUSE	124.71	1	0	1	1		0	2	2	0	5	Carbamidomethylation	160679	Collagen alpha-1(IV) chain OS=Mus musculus OX=10090 GN=Col4a1 PE=1 SV=4
976	7147	A2TJV2|PALM3_MOUSE	56.88	1	0	1	1		67347	1	1	0	4		78789	Paralemmin-3 OS=Mus musculus OX=10090 GN=Palm3 PE=1 SV=1
1065	39334	Q9JIB6|BIR1F_MOUSE	62.4	1	0	1	1		0	1	1	0	3		159865	Baculoviral IAP repeat-containing protein 1f OS=Mus musculus OX=10090 GN=Naip6 PE=1 SV=2
1065	39799	Q9JIB3|BIR1G_MOUSE	62.4	1	0	1	1		0	1	1	0	3		159663	Baculoviral IAP repeat-containing protein 1g OS=Mus musculus OX=10090 GN=Naip7 PE=4 SV=1
1196	39450	Q923L3|CSMD1_MOUSE	42.16	1	0	1	1		63436	1	1	0	2	Carbamidomethylation	387864	CUB and sushi domain-containing protein 1 OS=Mus musculus OX=10090 GN=Csmd1 PE=1 SV=2
1253	18066	Q99LC9|PEX6_MOUSE	38.71	1	0	1	1		7517	1	1	0	2		104548	Peroxisome assembly factor 2 OS=Mus musculus OX=10090 GN=Pex6 PE=1 SV=1
1225	39937	D3YYU8|OBSL1_MOUSE	44.42	1	0	1	1		950.53	1	1	0	2		197935	Obscurin-like protein 1 OS=Mus musculus OX=10090 GN=Obsl1 PE=1 SV=1
1204	6958	P01029|CO4B_MOUSE	72.5	1	0	1	1		0	1	1	0	2		192914	Complement C4-B OS=Mus musculus OX=10090 GN=C4b PE=1 SV=3
1219	11490	Q61846|MELK_MOUSE	47.82	1	0	1	1		0	1	1	0	2		72729	Maternal embryonic leucine zipper kinase OS=Mus musculus OX=10090 GN=Melk PE=1 SV=2
1306	40436	Q68EF8|RPGFL_MOUSE	38.88	1	0	1	1		0	1	1	0	2	Carbamidomethylation	73695	Rap guanine nucleotide exchange factor-like 1 OS=Mus musculus OX=10090 GN=Rapgefl1 PE=1 SV=2
1669	40204	P08775|RPB1_MOUSE	38.36	1	0	1	1		11216	1	1	0	1		217174	DNA-directed RNA polymerase II subunit RPB1 OS=Mus musculus OX=10090 GN=Polr2a PE=1 SV=3
1692	40390	Q920E3|KCNH5_MOUSE	44.4	1	0	1	1		6491.8	1	1	0	1		111809	Potassium voltage-gated channel subfamily H member 5 OS=Mus musculus OX=10090 GN=Kcnh5 PE=1 SV=3
1480	39474	Q9R269|PEPL_MOUSE	41.74	1	0	1	1		5689.1	1	1	0	1		204002	Periplakin OS=Mus musculus OX=10090 GN=Ppl PE=1 SV=1
1685	39913	Q9ERK0|RIPK4_MOUSE	38.01	1	0	1	1		3947.9	1	1	0	1	Carbamidomethylation; Oxidation (M)	86613	Receptor-interacting serine/threonine-protein kinase 4 OS=Mus musculus OX=10090 GN=Ripk4 PE=1 SV=2
1693	40391	Q01815|CAC1C_MOUSE	39.25	1	0	1	1		3670.4	1	1	0	1		240136	Voltage-dependent L-type calcium channel subunit alpha-1C OS=Mus musculus OX=10090 GN=Cacna1c PE=1 SV=1
1509	40134	Q8BQM9|MD12L_MOUSE	39.24	1	0	1	1		3144.2	1	1	0	1	Carbamidomethylation	241423	Mediator of RNA polymerase II transcription subunit 12-like protein OS=Mus musculus OX=10090 GN=Med12l PE=1 SV=2
1491	41012	P26039|TLN1_MOUSE	36.35	1	0	1	1		2574.1	1	1	0	1	Carbamidomethylation	269819	Talin-1 OS=Mus musculus OX=10090 GN=Tln1 PE=1 SV=2
1690	40181	Q8VHG2|AMOT_MOUSE	40.18	1	0	1	1		1923.1	1	1	0	1	Oxidation (M)	120915	Angiomotin OS=Mus musculus OX=10090 GN=Amot PE=1 SV=3
1715	40394	Q8BKN5|GCP5_MOUSE	41.44	1	0	1	1		1701	1	1	0	1		117977	Gamma-tubulin complex component 5 OS=Mus musculus OX=10090 GN=Tubgcp5 PE=2 SV=2
1541	39419	Q8BI06|CEMIP_MOUSE	36.8	1	0	1	1		1637.5	1	1	0	1		153033	Cell migration-inducing and hyaluronan-binding protein OS=Mus musculus OX=10090 GN=Cemip PE=1 SV=4
1558	39482	Q8CDI7|CC150_MOUSE	42.67	1	0	1	1		1381.7	1	1	0	1		128502	Coiled-coil domain-containing protein 150 OS=Mus musculus OX=10090 GN=Ccdc150 PE=2 SV=2
1722	41954	P79621|C2TA_MOUSE	36.17	1	0	1	1		1284.2	1	1	0	1		127528	MHC class II transactivator OS=Mus musculus OX=10090 GN=Ciita PE=2 SV=2
1788	8121	Q00780|CO8A1_MOUSE	59.82	1	0	1	1		0	1	1	0	1		73607	Collagen alpha-1(VIII) chain OS=Mus musculus OX=10090 GN=Col8a1 PE=1 SV=3
1550	39648	Q6PDI5|ECM29_MOUSE	45.38	1	0	1	1		0	1	1	0	1		203702	Proteasome adapter and scaffold protein ECM29 OS=Mus musculus OX=10090 GN=Ecpas PE=1 SV=3
1624	42806	Q9CR92|CCD96_MOUSE	44.64	1	0	1	1		0	1	1	0	1		67256	Coiled-coil domain-containing protein 96 OS=Mus musculus OX=10090 GN=Ccdc96 PE=2 SV=1
1465	39457	Q571C7|BDP1_MOUSE	42.47	1	0	1	1		0	1	1	0	1		270787	Transcription factor TFIIIB component B'' homolog OS=Mus musculus OX=10090 GN=Bdp1 PE=2 SV=2
1904	43316	Q9D565|WDR64_MOUSE	40.6	1	0	1	1		0	1	1	0	1		123893	WD repeat-containing protein 64 OS=Mus musculus OX=10090 GN=Wdr64 PE=2 SV=2
1536	40050	Q8BIK4|DOCK9_MOUSE	40.5	1	0	1	1		0	1	1	0	1		235310	Dedicator of cytokinesis protein 9 OS=Mus musculus OX=10090 GN=Dock9 PE=1 SV=2
1447	12607	P02469|LAMB1_MOUSE	40.36	1	0	1	1		0	1	1	0	1	Carbamidomethylation	197089	Laminin subunit beta-1 OS=Mus musculus OX=10090 GN=Lamb1 PE=1 SV=3
1511	6602	Q8CHG3|GCC2_MOUSE	40.1	1	0	1	1		0	1	1	0	1		194443	GRIP and coiled-coil domain-containing protein 2 OS=Mus musculus OX=10090 GN=Gcc2 PE=1 SV=2
1889	10216	P54254|ATX1_MOUSE	39.52	1	0	1	1		0	1	1	0	1		83793	Ataxin-1 OS=Mus musculus OX=10090 GN=Atxn1 PE=1 SV=2
1759	39912	Q6NZL6|TONSL_MOUSE	39.43	1	0	1	1		0	1	1	0	1	Oxidation (M)	151108	Tonsoku-like protein OS=Mus musculus OX=10090 GN=Tonsl PE=1 SV=2
1860	41321	Q8K4K6|PANK1_MOUSE	39.3	1	0	1	1		0	1	1	0	1		60092	Pantothenate kinase 1 OS=Mus musculus OX=10090 GN=Pank1 PE=1 SV=1
1590	39597	Q6RHR9|MAGI1_MOUSE	38.81	1	0	1	1		0	1	1	0	1		161974	Membrane-associated guanylate kinase WW and PDZ domain-containing protein 1 OS=Mus musculus OX=10090 GN=Magi1 PE=1 SV=1
1600	43948	Q922X9|ANM7_MOUSE	38.73	1	0	1	1		0	1	1	0	1		78301	Protein arginine N-methyltransferase 7 OS=Mus musculus OX=10090 GN=Prmt7 PE=1 SV=1
1727	39387	P42567|EPS15_MOUSE	38.72	1	0	1	1		0	1	1	0	1	Carbamidomethylation	98471	Epidermal growth factor receptor substrate 15 OS=Mus musculus OX=10090 GN=Eps15 PE=1 SV=1
2100	50813	D3YWE6|MN1_MOUSE	38.58	1	0	1	1		0	1	1	0	1		134072	Transcriptional activator MN1 OS=Mus musculus OX=10090 GN=Mn1 PE=2 SV=1
1808	39548	Q6NS86|ZN366_MOUSE	38	1	0	1	1		0	1	1	0	1		84826	Zinc finger protein 366 OS=Mus musculus OX=10090 GN=Znf366 PE=2 SV=1
1547	39490	Q2MHN3|ZFHX2_MOUSE	37.71	1	0	1	1		0	1	1	0	1	Carbamidomethylation	273482	Zinc finger homeobox protein 2 OS=Mus musculus OX=10090 GN=Zfhx2 PE=1 SV=1
1721	41764	Q61092|LAMC2_MOUSE	37.6	1	0	1	1		0	1	1	0	1		130161	Laminin subunit gamma-2 OS=Mus musculus OX=10090 GN=Lamc2 PE=1 SV=2
1490	39585	Q8R4Y4|STAB1_MOUSE	36.98	1	0	1	1		0	1	1	0	1	Carbamidomethylation; Oxidation (M)	276255	Stabilin-1 OS=Mus musculus OX=10090 GN=Stab1 PE=1 SV=1
1560	39992	Q3U962|CO5A2_MOUSE	36.8	1	0	1	1		0	1	1	0	1		145018	Collagen alpha-2(V) chain OS=Mus musculus OX=10090 GN=Col5a2 PE=1 SV=1
1679	39318	P70365|NCOA1_MOUSE	36.77	1	0	1	1		0	1	1	0	1	Carbamidomethylation	157015	Nuclear receptor coactivator 1 OS=Mus musculus OX=10090 GN=Ncoa1 PE=1 SV=2
1903	43276	P24063|ITAL_MOUSE	36.64	1	0	1	1		0	1	1	0	1	Carbamidomethylation	128328	Integrin alpha-L OS=Mus musculus OX=10090 GN=Itgal PE=1 SV=2
1588	8722	Q5PRF0|HTR5A_MOUSE	36.54	1	0	1	1		0	1	1	0	1	Carbamidomethylation; Oxidation (M)	219891	HEAT repeat-containing protein 5A OS=Mus musculus OX=10090 GN=Heatr5a PE=1 SV=2
1629	39977	A2ASQ1|AGRIN_MOUSE	36.2	1	0	1	1		0	1	1	0	1		207537	Agrin OS=Mus musculus OX=10090 GN=Agrn PE=1 SV=1
21	70	P99024|TBB5_MOUSE	469.55	74	70	70	0	75755	34778	26	4	300	124	Carbamidomethylation; Oxidation (M)	49671	Tubulin beta-5 chain OS=Mus musculus OX=10090 GN=Tubb5 PE=1 SV=1
32	288	Q9JKK7|TMOD2_MOUSE	438.81	64	56	56	0	953700	624810	24	23	154	134	Oxidation (M)	39511	Tropomodulin-2 OS=Mus musculus OX=10090 GN=Tmod2 PE=1 SV=2
53	508	P63087|PP1G_MOUSE	421.67	68	59	59	0	94276	42985	22	5	70	86	Carbamidomethylation; Oxidation (M)	36984	Serine/threonine-protein phosphatase PP1-gamma catalytic subunit OS=Mus musculus OX=10090 GN=Ppp1cc PE=1 SV=1
99	3744	P01843|LAC1_MOUSE	248.83	62	62	62	0	110980	70630	4	4	44	35	Carbamidomethylation; Oxidation (M)	11575	Ig lambda-1 chain C region OS=Mus musculus OX=10090 PE=1 SV=1
167	5599	P01666|KV3AE_MOUSE	216.64	48	48	48	0	9458.1	8549.1	3	2	26	20	Oxidation (M)	11952	Ig kappa chain V-III region PC 7183 OS=Mus musculus OX=10090 PE=1 SV=1
167	5600	P01665|KV3AD_MOUSE	216.64	48	48	48	0	9458.1	8549.1	3	2	26	20	Oxidation (M)	12002	Ig kappa chain V-III region PC 7043 OS=Mus musculus OX=10090 PE=1 SV=1
159	3745	P01671|KV3AJ_MOUSE	264.06	83	83	83	0	27157	23698	5	3	23	25	Carbamidomethylation; Oxidation (M)	12010	Ig kappa chain V-III region PC 7175 OS=Mus musculus OX=10090 PE=1 SV=1
187	2180	Q9D898|ARP5L_MOUSE	274.16	63	63	63	0	43329	22583	9	9	23	17	Carbamidomethylation; Oxidation (M)	16980	Actin-related protein 2/3 complex subunit 5-like protein OS=Mus musculus OX=10090 GN=Arpc5l PE=1 SV=1
125	5683	P01631|KV2A7_MOUSE	230.73	39	39	39	0	83780	115190	4	4	22	37	Carbamidomethylation; Oxidation (M)	12273	Ig kappa chain V-II region 26-10 OS=Mus musculus OX=10090 PE=1 SV=1
213	1225	Q9JI91|ACTN2_MOUSE	298.95	14	12	12	0	0	0	12	1	22	13	Carbamidomethylation; Oxidation (M)	103834	Alpha-actinin-2 OS=Mus musculus OX=10090 GN=Actn2 PE=1 SV=2
232	3910	Q62093|SRSF2_MOUSE	211.53	23	19	19	0	14531	15201	5	5	22	11	Acetylation (Protein N-term); Oxidation (M)	25476	Serine/arginine-rich splicing factor 2 OS=Mus musculus OX=10090 GN=Srsf2 PE=1 SV=4
186	1749	Q3UZ39|LRRF1_MOUSE	272.36	16	12	12	0	43219	22544	8	7	20	20	Oxidation (M)	79249	Leucine-rich repeat flightless-interacting protein 1 OS=Mus musculus OX=10090 GN=Lrrfip1 PE=1 SV=2
233	5655	P01638|KV5A6_MOUSE	185.57	33	33	33	0	43558	42495	3	3	19	14	Oxidation (M)	12986	Ig kappa chain V-V region L6 (Fragment) OS=Mus musculus OX=10090 PE=4 SV=1
266	4425	P84089|ERH_MOUSE	205.31	44	44	44	0	32405	14980	4	4	19	10	Carbamidomethylation; Acetylation (Protein N-term); Oxidation (M)	12259	Enhancer of rudimentary homolog OS=Mus musculus OX=10090 GN=Erh PE=1 SV=1
211	5613	P01672|KV3AK_MOUSE	214.41	48	48	48	0	0	0	3	1	17	19		12039	Ig kappa chain V-III region PC 7940 OS=Mus musculus OX=10090 PE=1 SV=1
264	3053	Q8BP67|RL24_MOUSE	171.11	31	31	31	0	37459	23445	5	5	17	12	Carbamidomethylation; Oxidation (M)	17779	60S ribosomal protein L24 OS=Mus musculus OX=10090 GN=Rpl24 PE=1 SV=2
344	4313	P19246|NFH_MOUSE	136.16	3	2	2	0		55639	3	1	17	5	Oxidation (M)	116994	Neurofilament heavy polypeptide OS=Mus musculus OX=10090 GN=Nefh PE=1 SV=3
272	4651	P01635|KV5A3_MOUSE	227.27	41	41	41	0	91944	95345	4	4	16	13		12581	Ig kappa chain V-V region K2 (Fragment) OS=Mus musculus OX=10090 PE=1 SV=1
277	1188	Q91YT0|NDUV1_MOUSE	244.5	36	28	28	0	16009	4325.2	11	11	15	13	Carbamidomethylation	50834	NADH dehydrogenase [ubiquinone] flavoprotein 1 mitochondrial OS=Mus musculus OX=10090 GN=Ndufv1 PE=1 SV=1
302	1802	P14148|RL7_MOUSE	241.8	41	34	34	0	39928	18613	10	10	15	11	Carbamidomethylation	31420	60S ribosomal protein L7 OS=Mus musculus OX=10090 GN=Rpl7 PE=1 SV=2
293	5225	P18528|HVM57_MOUSE	168.76	38	38	38	0	20327	25766	4	2	14	13	Carbamidomethylation; Oxidation (M)	11007	Ig heavy chain V region 6.96 OS=Mus musculus OX=10090 PE=4 SV=1
369	12949	P01643|KV5AA_MOUSE	154.84	31	31	31	0	809.64	1380	2	1	14	7	Oxidation (M)	11819	Ig kappa chain V-V region MOPC 173 OS=Mus musculus OX=10090 PE=1 SV=1
414	4046	P04104|K2C1_MOUSE	210.04	5	5	5	0	17070	8179.2	6	3	14	4		65606	Keratin type II cytoskeletal 1 OS=Mus musculus OX=10090 GN=Krt1 PE=1 SV=4
405	4143	O09167|RL21_MOUSE	189.07	21	21	21	0	31026	17606	3	3	13	6	Oxidation (M)	18562	60S ribosomal protein L21 OS=Mus musculus OX=10090 GN=Rpl21 PE=1 SV=3
428	4324	Q6NXH9|K2C73_MOUSE	158.36	6	6	6	0	17693	7788.9	3	1	13	4		58911	Keratin type II cytoskeletal 73 OS=Mus musculus OX=10090 GN=Krt73 PE=1 SV=1
375	5118	Q9DCV7|K2C7_MOUSE	138.44	6	6	6	0			3	0	12	8		50709	Keratin type II cytoskeletal 7 OS=Mus musculus OX=10090 GN=Krt7 PE=1 SV=1
378	5211	P18526|HVM55_MOUSE	137.49	25	25	25	0			3	0	12	8	Carbamidomethylation; Oxidation (M)	12902	Ig heavy chain V region 345 OS=Mus musculus OX=10090 PE=1 SV=1
448	5473	P18525|HVM54_MOUSE	152.22	29	29	29	0	12574	0	3	1	11	6	Carbamidomethylation; Oxidation (M)	12872	Ig heavy chain V region 5-84 OS=Mus musculus OX=10090 PE=1 SV=1
280	5074	P01633|KV5A1_MOUSE	135.08	17	17	17	0	72812	59176	3	2	10	18	Oxidation (M)	16434	Ig kappa chain V19-17 OS=Mus musculus OX=10090 GN=Igk-V19-17 PE=1 SV=1
347	4654	P62843|RS15_MOUSE	207.17	55	40	40	0	36731	10671	5	5	10	12	Oxidation (M)	17040	40S ribosomal protein S15 OS=Mus musculus OX=10090 GN=Rps15 PE=1 SV=2
385	5702	Q64523|H2A2C_MOUSE	149.97	27	27	27	0	9618.7	4913.1	3	1	10	10		13988	Histone H2A type 2-C OS=Mus musculus OX=10090 GN=Hist2h2ac PE=1 SV=3
385	5718	Q6GSS7|H2A2A_MOUSE	149.97	27	27	27	0	9618.7	4913.1	3	1	10	10		14095	Histone H2A type 2-A OS=Mus musculus OX=10090 GN=Hist2h2aa1 PE=1 SV=3
385	5697	Q8CGP6|H2A1H_MOUSE	149.97	27	27	27	0	9618.7	4913.1	3	1	10	10		13950	Histone H2A type 1-H OS=Mus musculus OX=10090 GN=Hist1h2ah PE=1 SV=3
385	5711	Q8BFU2|H2A3_MOUSE	149.97	27	27	27	0	9618.7	4913.1	3	1	10	10		14121	Histone H2A type 3 OS=Mus musculus OX=10090 GN=Hist3h2a PE=1 SV=3
385	39229	Q8CGP5|H2A1F_MOUSE	149.97	27	27	27	0	9618.7	4913.1	3	1	10	10		14162	Histone H2A type 1-F OS=Mus musculus OX=10090 GN=Hist1h2af PE=1 SV=3
385	5713	C0HKE7|H2A1N_MOUSE	149.97	27	27	27	0	9618.7	4913.1	3	1	10	10		14135	Histone H2A type 1-N OS=Mus musculus OX=10090 GN=Hist1h2an PE=1 SV=1
385	39230	C0HKE5|H2A1G_MOUSE	149.97	27	27	27	0	9618.7	4913.1	3	1	10	10		14135	Histone H2A type 1-G OS=Mus musculus OX=10090 GN=Hist1h2ag PE=1 SV=1
385	39231	C0HKE1|H2A1B_MOUSE	149.97	27	27	27	0	9618.7	4913.1	3	1	10	10		14135	Histone H2A type 1-B OS=Mus musculus OX=10090 GN=Hist1h2ab PE=1 SV=1
385	5720	C0HKE9|H2A1P_MOUSE	149.97	27	27	27	0	9618.7	4913.1	3	1	10	10		14135	Histone H2A type 1-P OS=Mus musculus OX=10090 GN=Hist1h2ap PE=1 SV=1
385	39232	C0HKE3|H2A1D_MOUSE	149.97	27	27	27	0	9618.7	4913.1	3	1	10	10		14135	Histone H2A type 1-D OS=Mus musculus OX=10090 GN=Hist1h2ad PE=1 SV=1
385	5721	Q8CGP7|H2A1K_MOUSE	149.97	27	27	27	0	9618.7	4913.1	3	1	10	10		14150	Histone H2A type 1-K OS=Mus musculus OX=10090 GN=Hist1h2ak PE=1 SV=3
385	39233	C0HKE2|H2A1C_MOUSE	149.97	27	27	27	0	9618.7	4913.1	3	1	10	10		14135	Histone H2A type 1-C OS=Mus musculus OX=10090 GN=Hist1h2ac PE=1 SV=1
385	5723	C0HKE6|H2A1I_MOUSE	149.97	27	27	27	0	9618.7	4913.1	3	1	10	10		14135	Histone H2A type 1-I OS=Mus musculus OX=10090 GN=Hist1h2ai PE=1 SV=1
385	39234	C0HKE4|H2A1E_MOUSE	149.97	27	27	27	0	9618.7	4913.1	3	1	10	10		14135	Histone H2A type 1-E OS=Mus musculus OX=10090 GN=Hist1h2ae PE=1 SV=1
385	5724	C0HKE8|H2A1O_MOUSE	149.97	27	27	27	0	9618.7	4913.1	3	1	10	10		14135	Histone H2A type 1-O OS=Mus musculus OX=10090 GN=Hist1h2ao PE=1 SV=1
385	5700	Q8R1M2|H2AJ_MOUSE	149.97	27	27	27	0	9618.7	4913.1	3	1	10	10		14045	Histone H2A.J OS=Mus musculus OX=10090 GN=H2afj PE=1 SV=1
391	4851	P11679|K2C8_MOUSE	166.12	5	5	5	0			6	0	10	9		54565	Keratin type II cytoskeletal 8 OS=Mus musculus OX=10090 GN=Krt8 PE=1 SV=4
542	5887	Q6IFZ6|K2C1B_MOUSE	182.58	4	4	4	0			5	0	10	3		61359	Keratin type II cytoskeletal 1b OS=Mus musculus OX=10090 GN=Krt77 PE=1 SV=1
317	12998	P01747|HVM03_MOUSE	144.17	24	24	24	0	14632	9153.8	2	2	9	16	Carbamidomethylation	13307	Ig heavy chain V region 36-65 OS=Mus musculus OX=10090 PE=1 SV=1
317	7541	P01746|HVM02_MOUSE	144.17	21	21	21	0	14632	9153.8	2	2	9	16	Carbamidomethylation	15514	Ig heavy chain V region 93G7 OS=Mus musculus OX=10090 PE=2 SV=1
404	5610	P01662|KV3AA_MOUSE	201.45	48	48	48	0	6798.1	4574.4	3	1	8	11		12041	Ig kappa chain V-III region ABPC 22/PC 9245 OS=Mus musculus OX=10090 PE=1 SV=1
404	5611	P01663|KV3AB_MOUSE	201.45	48	48	48	0	6798.1	4574.4	3	1	8	11		12005	Ig kappa chain V-III region PC 4050 OS=Mus musculus OX=10090 PE=1 SV=1
423	4647	P52503|NDUS6_MOUSE	230.14	52	52	52	0	14390	7418.9	4	4	8	10	Carbamidomethylation	13020	NADH dehydrogenase [ubiquinone] iron-sulfur protein 6 mitochondrial OS=Mus musculus OX=10090 GN=Ndufs6 PE=1 SV=2
490	15525	P04945|KV6AB_MOUSE	121.1	15	15	15	0	26170	24786	1	1	7	8		11713	Ig kappa chain V-VI region NQ2-6.1 OS=Mus musculus OX=10090 PE=2 SV=1
563	19799	P62862|RS30_MOUSE	130.2	19	19	19	0	8976.7	5568.3	2	2	7	6		6648	40S ribosomal protein S30 OS=Mus musculus OX=10090 GN=Fau PE=1 SV=1
575	4284	P99027|RLA2_MOUSE	160.47	53	53	53	0	5076.5	2842.1	3	3	7	5		11651	60S acidic ribosomal protein P2 OS=Mus musculus OX=10090 GN=Rplp2 PE=1 SV=3
559	19719	P01758|HVM14_MOUSE	102.76	13	13	13	0	10651	16865	1	1	6	7	Oxidation (M)	12972	Ig heavy chain V region 108A OS=Mus musculus OX=10090 GN=Igh-VJ558 PE=4 SV=1
617	13057	P62274|RS29_MOUSE	116.52	32	32	32	0	11932	11330	2	2	6	5	Carbamidomethylation; Oxidation (M)	6677	40S ribosomal protein S29 OS=Mus musculus OX=10090 GN=Rps29 PE=1 SV=2
823	19836	P62892|RL39_MOUSE	70.96	20	20	20	0	47623	37860	1	1	6	1		6407	60S ribosomal protein L39 OS=Mus musculus OX=10090 GN=Rpl39 PE=1 SV=2
656	13007	P01680|KV4A1_MOUSE	124.29	26	26	26	0	35584	35902	2	2	5	5	Carbamidomethylation; Oxidation (M)	13841	Ig kappa chain V-IV region S107B OS=Mus musculus OX=10090 PE=4 SV=1
632	2844	Q9CRB9|MIC19_MOUSE	167.59	31	27	27	0	4678.8	2068.6	5	5	5	5	Carbamidomethylation	26335	MICOS complex subunit Mic19 OS=Mus musculus OX=10090 GN=Chchd3 PE=1 SV=1
737	8173	P01786|HVM17_MOUSE	100.35	14	14	14	0	3927	4287.2	2	1	5	3		12975	Ig heavy chain V region MOPC 47A OS=Mus musculus OX=10090 PE=1 SV=1
760	39247	Q9Z0H3|SNF5_MOUSE	145.97	14	14	14	0	2952.5	805	3	3	5	3	Carbamidomethylation	44141	SWI/SNF-related matrix-associated actin-dependent regulator of chromatin subfamily B member 1 OS=Mus musculus OX=10090 GN=Smarcb1 PE=1 SV=1
773	49735	P23950|TISB_MOUSE	48.14	3	3	3	0	76984	40484	1	1	5	2	Carbamidomethylation	36385	mRNA decay activator protein ZFP36L1 OS=Mus musculus OX=10090 GN=Zfp36l1 PE=1 SV=1
886	39564	Q61789|LAMA3_MOUSE	48.36	0	0	0	0	17104		1	1	5	0		366228	Laminin subunit alpha-3 OS=Mus musculus OX=10090 GN=Lama3 PE=1 SV=4
646	6582	P01678|KV6A4_MOUSE	145.61	32	24	24	0	4639.3	1000.8	3	2	4	6		11554	Ig kappa chain V-VI region SAPC 10 OS=Mus musculus OX=10090 PE=1 SV=1
646	6583	P01677|KV6A3_MOUSE	145.61	32	24	24	0	4639.3	1000.8	3	2	4	6		11568	Ig kappa chain V-VI region TEPC 601/TEPC 191 OS=Mus musculus OX=10090 PE=1 SV=1
646	6584	P01676|KV6A2_MOUSE	145.61	32	24	24	0	4639.3	1000.8	3	2	4	6		11584	Ig kappa chain V-VI region XRPC 24 OS=Mus musculus OX=10090 PE=1 SV=1
646	6585	P01675|KV6A1_MOUSE	145.61	32	24	24	0	4639.3	1000.8	3	2	4	6		11627	Ig kappa chain V-VI region XRPC 44 OS=Mus musculus OX=10090 PE=1 SV=1
646	9761	P01679|KV6A5_MOUSE	145.61	32	24	24	0	4639.3	1000.8	3	2	4	6		11502	Ig kappa chain V-VI region J539 OS=Mus musculus OX=10090 PE=1 SV=1
742	19656	P18531|HVM60_MOUSE	101.43	14	14	14	0	3006.3	2834.4	1	1	4	4	Carbamidomethylation	13095	Ig heavy chain V region 3-6 OS=Mus musculus OX=10090 GN=Ighv3-6 PE=1 SV=1
756	12996	Q8BK30|NDUV3_MOUSE	114.5	31	31	31	0	0	3101.4	2	2	4	4		11813	NADH dehydrogenase [ubiquinone] flavoprotein 3 mitochondrial OS=Mus musculus OX=10090 GN=Ndufv3 PE=1 SV=1
879	19783	P01820|HVM44_MOUSE	75.03	10	10	10	0	9144.2	4632.3	1	1	4	2	Oxidation (M)	12447	Ig heavy chain V region PJ14 OS=Mus musculus OX=10090 PE=1 SV=1
879	19786	P01819|HVM43_MOUSE	75.03	8	8	8	0	9144.2	4632.3	1	1	4	2	Oxidation (M)	15759	Ig heavy chain V region MOPC 141 OS=Mus musculus OX=10090 PE=4 SV=1
870	6437	Q9CQ69|QCR8_MOUSE	108.73	27	27	27	0	6338.6	463.57	2	2	4	2	Oxidation (M)	9768	Cytochrome b-c1 complex subunit 8 OS=Mus musculus OX=10090 GN=Uqcrq PE=1 SV=3
940	41761	O88413|TULP3_MOUSE	52.84	2	2	2	0	14325	4427.9	1	1	4	1		51231	Tubby-related protein 3 OS=Mus musculus OX=10090 GN=Tulp3 PE=1 SV=1
958	19893	Q9CQF8|RT63_MOUSE	67.93	13	13	13	0	1820.3	0	1	1	4	1		11952	Ribosomal protein 63 mitochondrial OS=Mus musculus OX=10090 GN=Mrpl57 PE=1 SV=1
750	4887	P62245|RS15A_MOUSE	158.39	25	25	25	0	7722.2	1905.2	3	3	3	5		14840	40S ribosomal protein S15a OS=Mus musculus OX=10090 GN=Rps15a PE=1 SV=2
766	43468	Q91ZD4|VANG2_MOUSE	45.68	2	2	2	0	1137.5	11453	1	1	3	4	Carbamidomethylation	59771	Vang-like protein 2 OS=Mus musculus OX=10090 GN=Vangl2 PE=1 SV=3
871	39526	Q62193|RFA2_MOUSE	108.13	8	8	8	0	1778.7	0	2	2	3	3	Carbamidomethylation	29718	Replication protein A 32 kDa subunit OS=Mus musculus OX=10090 GN=Rpa2 PE=1 SV=1
947	8281	Q9CZS3|FOPNL_MOUSE	125.57	21	21	21	0	1043.5	0	2	2	3	2		19642	LisH domain-containing protein FOPNL OS=Mus musculus OX=10090 GN=Fopnl PE=1 SV=1
994	43225	Q8CF93|GLT13_MOUSE	45.51	1	1	1	0	15719	0	1	1	3	1		63983	Polypeptide N-acetylgalactosaminyltransferase 13 OS=Mus musculus OX=10090 GN=Galnt13 PE=2 SV=1
1037	39442	Q61151|2A5E_MOUSE	75.71	6	3	3	0	968.94	729.97	2	2	3	1		54714	Serine/threonine-protein phosphatase 2A 56 kDa regulatory subunit epsilon isoform OS=Mus musculus OX=10090 GN=Ppp2r5e PE=1 SV=3
962	3709	E9Q8I9|FRY_MOUSE	122.54	2	1	1	0	604.99	0	4	4	3	1	Carbamidomethylation	339093	Protein furry homolog OS=Mus musculus OX=10090 GN=Fry PE=1 SV=1
915	44686	Q8C636|SPT16_MOUSE	41.3	2	2	2	0	20590	16495	1	1	2	3		65006	Spermatogenesis-associated protein 16 OS=Mus musculus OX=10090 GN=Spata16 PE=2 SV=1
934	7283	Q9CQV5|RT24_MOUSE	151.57	23	23	23	0	1676.4	0	2	2	2	3		18901	28S ribosomal protein S24 mitochondrial OS=Mus musculus OX=10090 GN=Mrps24 PE=1 SV=1
1015	5965	Q9JHI7|EXOS9_MOUSE	100.57	5	3	3	0	0	0	2	2	2	2	Carbamidomethylation	48937	Exosome complex component RRP45 OS=Mus musculus OX=10090 GN=Exosc9 PE=1 SV=1
1139	50407	P62075|TIM13_MOUSE	44.59	12	12	12	0	7911.9	3175.9	1	1	2	1		10458	Mitochondrial import inner membrane translocase subunit Tim13 OS=Mus musculus OX=10090 GN=Timm13 PE=1 SV=1
1125	10014	P17897|LYZ1_MOUSE	98.14	8	8	8	0	5969.7	1101.8	1	1	2	1		16794	Lysozyme C-1 OS=Mus musculus OX=10090 GN=Lyz1 PE=1 SV=1
1155	11893	Q06185|ATP5I_MOUSE	81.61	17	17	17	0	4010.8	2193.1	1	1	2	1		8236	ATP synthase subunit e mitochondrial OS=Mus musculus OX=10090 GN=Atp5me PE=1 SV=2
1159	18550	Q9D7M1|GID8_MOUSE	79.14	5	5	5	0	1409.4	599.02	1	1	2	1		26779	Glucose-induced degradation protein 8 homolog OS=Mus musculus OX=10090 GN=Gid8 PE=1 SV=1
1164	46765	Q9CQ71|RFA3_MOUSE	53.88	16	16	16	0	1038.1	0	1	1	2	1	Carbamidomethylation	13584	Replication protein A 14 kDa subunit OS=Mus musculus OX=10090 GN=Rpa3 PE=1 SV=1
1160	48791	P42582|NKX25_MOUSE	50.76	4	4	4	0	0	2954.1	1	1	2	1		34163	Homeobox protein Nkx-2.5 OS=Mus musculus OX=10090 GN=Nkx2-5 PE=1 SV=1
1148	42171	Q8K209|AGRG1_MOUSE	82.6	2	2	2	0	0	0	1	1	2	1		77255	Adhesion G-protein coupled receptor G1 OS=Mus musculus OX=10090 GN=Adgrg1 PE=1 SV=1
1094	39710	P10711|TCEA1_MOUSE	80.93	6	6	6	0	0	0	1	1	2	1	Carbamidomethylation	33880	Transcription elongation factor A protein 1 OS=Mus musculus OX=10090 GN=Tcea1 PE=1 SV=2
1200	40277	Q924A2|CIC_MOUSE	40.54	0	0	0	0	30207		1	1	2	0		258127	Protein capicua homolog OS=Mus musculus OX=10090 GN=Cic PE=1 SV=2
1212	40752	Q3UHF7|ZEP2_MOUSE	47.37	0	0	0	0	0		1	1	2	0		266702	Transcription factor HIVEP2 OS=Mus musculus OX=10090 GN=Hivep2 PE=1 SV=1
881	43991	Q9CZV8|FXL20_MOUSE	43.73	4	4	4	0	53605	62451	1	1	1	4	Carbamidomethylation	48396	F-box/LRR-repeat protein 20 OS=Mus musculus OX=10090 GN=Fbxl20 PE=1 SV=3
1126	17277	P01741|HVM00_MOUSE	80.7	11	11	11	0	8765.1	9943.1	1	1	1	2		12555	Ig heavy chain V region OS=Mus musculus OX=10090 PE=1 SV=1
1103	7878	P99028|QCR6_MOUSE	85.29	20	20	20	0	2349.6	1315.2	1	1	1	2	Carbamidomethylation	10435	Cytochrome b-c1 complex subunit 6 mitochondrial OS=Mus musculus OX=10090 GN=Uqcrh PE=1 SV=2
1171	49178	Q9JKY0|CNOT9_MOUSE	68.8	4	4	4	0	1303.4	0	1	1	1	2		33601	CCR4-NOT transcription complex subunit 9 OS=Mus musculus OX=10090 GN=Cnot9 PE=1 SV=1
1135	11536	Q80ZK0|RT10_MOUSE	75.46	11	11	11	0	1200.6	0	1	1	1	2		18698	28S ribosomal protein S10 mitochondrial OS=Mus musculus OX=10090 GN=Mrps10 PE=1 SV=1
1138	19766	P01652|KV5AK_MOUSE	88.12	15	15	15	0	851.66	570.01	1	1	1	2		11810	Ig kappa chain V-V region J606 OS=Mus musculus OX=10090 PE=1 SV=1
1172	50315	Q9CQ25|MZT2_MOUSE	70.93	13	13	13	0	0	0	1	1	1	2		16524	Mitotic-spindle organizing protein 2 OS=Mus musculus OX=10090 GN=Mzt2 PE=1 SV=1
1278	46583	A2AKB9|DCA10_MOUSE	38.09	3	3	3	0	5241.2	0	1	1	1	1	Carbamidomethylation	61558	DDB1- and CUL4-associated factor 10 OS=Mus musculus OX=10090 GN=Dcaf10 PE=1 SV=1
1413	17619	P62858|RS28_MOUSE	85.04	17	17	17	0	3847	1553	1	1	1	1		7841	40S ribosomal protein S28 OS=Mus musculus OX=10090 GN=Rps28 PE=1 SV=1
1374	19737	Q8BH95|ECHM_MOUSE	81.61	4	4	4	0	1742.5	0	1	1	1	1		31474	Enoyl-CoA hydratase mitochondrial OS=Mus musculus OX=10090 GN=Echs1 PE=1 SV=1
1397	50233	Q9CQP2|TPPC2_MOUSE	61.03	10	10	10	0	1381.7	0	1	1	1	1		16441	Trafficking protein particle complex subunit 2 OS=Mus musculus OX=10090 GN=Trappc2 PE=1 SV=1
1409	50341	P16254|SRP14_MOUSE	52.08	11	11	11	0	1346.5	0	1	1	1	1		12510	Signal recognition particle 14 kDa protein OS=Mus musculus OX=10090 GN=Srp14 PE=1 SV=1
1223	6935	P23116|EIF3A_MOUSE	51.01	1	1	1	0	1175.9	0	1	1	1	1		161936	Eukaryotic translation initiation factor 3 subunit A OS=Mus musculus OX=10090 GN=Eif3a PE=1 SV=5
1252	9321	P42208|SEPT2_MOUSE	76.33	5	5	5	0	1099.8	562.29	1	1	1	1		41526	Septin-2 OS=Mus musculus OX=10090 GN=Sept2 PE=1 SV=2
1366	12200	Q5SUF2|LC7L3_MOUSE	96.38	4	4	4	0	1019.6	0	1	1	1	1		51450	Luc7-like protein 3 OS=Mus musculus OX=10090 GN=Luc7l3 PE=1 SV=1
1268	8977	P83887|TBG1_MOUSE	88.06	3	3	3	0	759.48	0	1	1	1	1		51101	Tubulin gamma-1 chain OS=Mus musculus OX=10090 GN=Tubg1 PE=1 SV=1
1268	11056	Q8VCK3|TBG2_MOUSE	88.06	3	3	3	0	759.48	0	1	1	1	1		51122	Tubulin gamma-2 chain OS=Mus musculus OX=10090 GN=Tubg2 PE=1 SV=1
1414	50311	P61967|AP1S1_MOUSE	75.02	10	10	10	0	609.79	0	1	1	1	1		18733	AP-1 complex subunit sigma-1A OS=Mus musculus OX=10090 GN=Ap1s1 PE=1 SV=1
1283	39225	Q8BIE6|FRM4A_MOUSE	94.19	3	1	1	0	0	1037.3	2	2	1	1		113879	FERM domain-containing protein 4A OS=Mus musculus OX=10090 GN=Frmd4a PE=1 SV=2
1254	40806	Q9D5R2|WDR20_MOUSE	59.61	3	3	3	0	0	0	1	1	1	1		62782	WD repeat-containing protein 20 OS=Mus musculus OX=10090 GN=Wdr20 PE=2 SV=1
1329	39313	Q9R226|KHDR3_MOUSE	69.12	5	3	3	0	0		2	1	1	1		38808	KH domain-containing RNA-binding signal transduction-associated protein 3 OS=Mus musculus OX=10090 GN=Khdrbs3 PE=1 SV=1
1370	41177	O08528|HXK2_MOUSE	68.2	2	1	1	0		4120.7	2	1	1	1		102535	Hexokinase-2 OS=Mus musculus OX=10090 GN=Hk2 PE=1 SV=1
1255	39361	Q9WUB3|PYGM_MOUSE	68.6	2	1	1	0		0	2	1	1	1		97286	Glycogen phosphorylase muscle form OS=Mus musculus OX=10090 GN=Pygm PE=1 SV=3
1494	39378	E9Q7G0|NUMA1_MOUSE	44.12	0	0	0	0	6522.5		1	1	1	0		235628	Nuclear mitotic apparatus protein 1 OS=Mus musculus OX=10090 GN=Numa1 PE=1 SV=1
1485	39391	Q91XQ0|DYH8_MOUSE	37.07	0	0	0	0	4779.4		1	1	1	0		541244	Dynein heavy chain 8 axonemal OS=Mus musculus OX=10090 GN=Dnah8 PE=1 SV=2
1445	39291	P11531|DMD_MOUSE	39.55	0	0	0	0	814.86		1	1	1	0		425833	Dystrophin OS=Mus musculus OX=10090 GN=Dmd PE=1 SV=3
1442	39372	Q6PDQ2|CHD4_MOUSE	51.62	0	0	0	0	0		1	1	1	0		217749	Chromodomain-helicase-DNA-binding protein 4 OS=Mus musculus OX=10090 GN=Chd4 PE=1 SV=1
1442	39598	A2A8L1|CHD5_MOUSE	51.62	0	0	0	0	0		1	1	1	0		222513	Chromodomain-helicase-DNA-binding protein 5 OS=Mus musculus OX=10090 GN=Chd5 PE=1 SV=1
1483	39308	Q8C170|MYO9A_MOUSE	44.16	0	0	0	0	0		1	1	1	0		292118	Unconventional myosin-IXa OS=Mus musculus OX=10090 GN=Myo9a PE=1 SV=2
1506	39445	Q6PDK2|KMT2D_MOUSE	43.15	0	0	0	0	0		1	1	1	0		600253	Histone-lysine N-methyltransferase 2D OS=Mus musculus OX=10090 GN=Kmt2d PE=1 SV=2
1818	40467	O89026|ROBO1_MOUSE	42.62	0	0	0	0	0		1	1	1	0		176406	Roundabout homolog 1 OS=Mus musculus OX=10090 GN=Robo1 PE=1 SV=1
1469	39330	Q4U2R1|HERC2_MOUSE	41.56	0	0	0	0	0		1	1	1	0	Carbamidomethylation	527462	E3 ubiquitin-protein ligase HERC2 OS=Mus musculus OX=10090 GN=Herc2 PE=1 SV=3
1512	39424	Q6PDN3|MYLK_MOUSE	37.93	0	0	0	0	0		1	1	1	0		212924	Myosin light chain kinase smooth muscle OS=Mus musculus OX=10090 GN=Mylk PE=1 SV=3
1562	40525	Q8VHD8|HORN_MOUSE	36.66	0	0	0	0	0		1	1	1	0		247585	Hornerin OS=Mus musculus OX=10090 GN=Hrnr PE=1 SV=1
1471	39509	Q9QXN0|SHRM3_MOUSE	35.9	0	0	0	0	0		1	1	1	0		214886	Protein Shroom3 OS=Mus musculus OX=10090 GN=Shroom3 PE=1 SV=2
1440	5402	Q80TF6|STAR9_MOUSE	54.75	0	0	0	0			1	0	1	0		500249	StAR-related lipid transfer protein 9 OS=Mus musculus OX=10090 GN=Stard9 PE=1 SV=2
1459	39260	Q3UU96|MRCKA_MOUSE	38.53	0	0	0	0			1	0	1	0	Carbamidomethylation	195535	Serine/threonine-protein kinase MRCK alpha OS=Mus musculus OX=10090 GN=Cdc42bpa PE=1 SV=2
1193	39626	Q8CE72|CPLN1_MOUSE	37.48	0	0	0	0		0	1	1	0	2	Carbamidomethylation	358551	Ciliogenesis and planar polarity effector 1 OS=Mus musculus OX=10090 GN=Cplane1 PE=1 SV=4
1487	39622	Q80WC3|TNC18_MOUSE	37.82	0	0	0	0		9501.3	1	1	0	1	Oxidation (M)	307635	Trinucleotide repeat-containing gene 18 protein OS=Mus musculus OX=10090 GN=Tnrc18 PE=1 SV=2
1482	40230	E9Q8T7|DYH1_MOUSE	41.97	0	0	0	0		1471.7	1	1	0	1	Carbamidomethylation	487074	Dynein heavy chain 1 axonemal OS=Mus musculus OX=10090 GN=Dnah1 PE=1 SV=1
1569	39988	Q8BL99|DOP1_MOUSE	41.64	0	0	0	0		1270	1	1	0	1		269254	Protein dopey-1 OS=Mus musculus OX=10090 GN=Dop1a PE=1 SV=2
1451	6246	P55200|KMT2A_MOUSE	40.6	0	0	0	0		0	1	1	0	1	Carbamidomethylation; Oxidation (M)	429653	Histone-lysine N-methyltransferase 2A OS=Mus musculus OX=10090 GN=Kmt2a PE=1 SV=3
1463	39293	Q70KF4|CMYA5_MOUSE	40.49	0	0	0	0		0	1	1	0	1		413043	Cardiomyopathy-associated protein 5 OS=Mus musculus OX=10090 GN=Cmya5 PE=1 SV=2
1634	40496	E9QAM5|HELZ2_MOUSE	36.87	0	0	0	0		0	1	1	0	1	Carbamidomethylation	331563	Helicase with zinc finger domain 2 OS=Mus musculus OX=10090 GN=Helz2 PE=1 SV=1
1434	39327	Q9QYX7|PCLO_MOUSE	36.63	0	0	0	0		0	1	1	0	1		550842	Protein piccolo OS=Mus musculus OX=10090 GN=Pclo PE=1 SV=4
13	1326	Q8BFZ3|ACTBL_MOUSE	398.24	48	42	41	-1	29472	6336.9	13	4	309	257	Carbamidomethylation; Oxidation (M)	42004	Beta-actin-like protein 2 OS=Mus musculus OX=10090 GN=Actbl2 PE=1 SV=1
33	125	P13020|GELS_MOUSE	482.82	54	47	46	-1	455410	334740	34	34	148	120	Carbamidomethylation; Oxidation (M)	85942	Gelsolin OS=Mus musculus OX=10090 GN=Gsn PE=1 SV=3
55	569	P61161|ARP2_MOUSE	380.02	48	46	45	-1	246700	175690	16	16	77	72	Carbamidomethylation; Oxidation (M)	44761	Actin-related protein 2 OS=Mus musculus OX=10090 GN=Actr2 PE=1 SV=1
83	4689	P63168|DYL1_MOUSE	236.32	58	58	57	-1	97181	52978	5	2	62	39	Carbamidomethylation; Oxidation (M)	10366	Dynein light chain 1 cytoplasmic OS=Mus musculus OX=10090 GN=Dynll1 PE=1 SV=1
166	2593	P62911|RL32_MOUSE	264.13	51	51	50	-1	108150	41260	9	9	27	19	Carbamidomethylation; Oxidation (M)	15860	60S ribosomal protein L32 OS=Mus musculus OX=10090 GN=Rpl32 PE=1 SV=2
508	5997	P13541|MYH3_MOUSE	122.35	1	1	0	-1	1002.2		3	1	14	0	Carbamidomethylation	223789	Myosin-3 OS=Mus musculus OX=10090 GN=Myh3 PE=2 SV=2
449	2772	Q9D1M4|MCA3_MOUSE	185.02	40	30	29	-1	8040.7	0	7	7	11	6	Carbamidomethylation	19859	Eukaryotic translation elongation factor 1 epsilon-1 OS=Mus musculus OX=10090 GN=Eef1e1 PE=1 SV=1
366	1354	P06151|LDHA_MOUSE	248.66	38	26	25	-1	17375	9146.2	11	10	10	11	Carbamidomethylation	36499	L-lactate dehydrogenase A chain OS=Mus musculus OX=10090 GN=Ldha PE=1 SV=3
357	4315	Q8VED5|K2C79_MOUSE	196.79	6	6	5	-1	563.72	7670.8	7	1	10	11		57552	Keratin type II cytoskeletal 79 OS=Mus musculus OX=10090 GN=Krt79 PE=1 SV=2
521	2014	Q61792|LASP1_MOUSE	177.05	22	16	15	-1	11435	2416.1	6	6	10	4	Carbamidomethylation	29994	LIM and SH3 domain protein 1 OS=Mus musculus OX=10090 GN=Lasp1 PE=1 SV=1
472	5608	P62315|SMD1_MOUSE	156.42	45	29	28	-1	6374.6	7774	3	3	7	9		13282	Small nuclear ribonucleoprotein Sm D1 OS=Mus musculus OX=10090 GN=Snrpd1 PE=1 SV=1
571	2706	O09106|HDAC1_MOUSE	213.79	14	11	10	-1	818.9	0	6	2	6	6		55075	Histone deacetylase 1 OS=Mus musculus OX=10090 GN=Hdac1 PE=1 SV=1
776	3034	Q811D0|DLG1_MOUSE	191.97	8	4	3	-1	0	0	5	3	5	2	Carbamidomethylation	100120	Disks large homolog 1 OS=Mus musculus OX=10090 GN=Dlg1 PE=1 SV=1
759	5674	O35658|C1QBP_MOUSE	162.5	24	15	14	-1	10886	2917.2	4	4	4	4	Carbamidomethylation	31013	Complement component 1 Q subcomponent-binding protein mitochondrial OS=Mus musculus OX=10090 GN=C1qbp PE=1 SV=1
731	5491	P01812|HVM42_MOUSE	114.63	23	15	14	-1	960.55	911.81	3	2	4	4	Carbamidomethylation; Oxidation (M)	13051	Ig heavy chain V region MOPC 173 OS=Mus musculus OX=10090 PE=1 SV=1
923	4910	Q91W89|MA2C1_MOUSE	89.65	5	3	2	-1	2899.6	0	3	3	4	1	Carbamidomethylation	115688	Alpha-mannosidase 2C1 OS=Mus musculus OX=10090 GN=Man2c1 PE=1 SV=1
979	5980	Q9ESN9|JIP3_MOUSE	107	2	2	1	-1	15895	1066.1	2	2	3	1		147560	C-Jun-amino-terminal kinase-interacting protein 3 OS=Mus musculus OX=10090 GN=Mapk8ip3 PE=1 SV=1
1007	39252	Q3UH60|DIP2B_MOUSE	102.09	2	2	1	-1	652.34	0	2	2	3	1		171125	Disco-interacting protein 2 homolog B OS=Mus musculus OX=10090 GN=Dip2b PE=1 SV=1
1149	42919	O70410|V2R1_MOUSE	59.31	1	1	0	-1	19448		1	1	3	0	Oxidation (M)	102348	Vomeronasal type-2 receptor 1 OS=Mus musculus OX=10090 GN=Vmn2r1 PE=1 SV=1
1121	40236	Q810B6|ANFY1_MOUSE	66.95	1	1	0	-1	570.26		1	1	3	0		128652	Rabankyrin-5 OS=Mus musculus OX=10090 GN=Ankfy1 PE=1 SV=2
1058	4513	Q9QXL2|KI21A_MOUSE	115.83	2	1	0	-1		0	3	1	2	1		186535	Kinesin-like protein KIF21A OS=Mus musculus OX=10090 GN=Kif21a PE=1 SV=2
1190	6088	B2RQC6|PYR1_MOUSE	60.06	1	1	0	-1	696.09		2	2	2	0		243236	CAD protein OS=Mus musculus OX=10090 GN=Cad PE=1 SV=1
1183	5574	Q0KL02|TRIO_MOUSE	117.72	1	1	0	-1	0		2	1	2	0		347862	Triple functional domain protein OS=Mus musculus OX=10090 GN=Trio PE=1 SV=3
1182	39228	Q7TPH6|MYCB2_MOUSE	99.66	1	1	0	-1	0		2	2	2	0		521239	E3 ubiquitin-protein ligase MYCBP2 OS=Mus musculus OX=10090 GN=Mycbp2 PE=1 SV=3
1191	6312	Q80YT7|MYOME_MOUSE	86.45	1	1	0	-1	0		1	1	2	0		250629	Myomegalin OS=Mus musculus OX=10090 GN=Pde4dip PE=1 SV=2
1197	5789	Q70FJ1|AKAP9_MOUSE	84.17	1	1	0	-1	0		2	2	2	0	Carbamidomethylation	436231	A-kinase anchor protein 9 OS=Mus musculus OX=10090 GN=Akap9 PE=1 SV=2
1241	39420	Q3UGY8|BIG3_MOUSE	83.21	1	1	0	-1	0		2	2	2	0		240088	Brefeldin A-inhibited guanine nucleotide-exchange protein 3 OS=Mus musculus OX=10090 GN=Arfgef3 PE=1 SV=1
1319	40199	Q7TPM1|PRC2B_MOUSE	61.74	1	1	0	-1	0		1	1	2	0	Carbamidomethylation	160913	Protein PRRC2B OS=Mus musculus OX=10090 GN=Prrc2b PE=1 SV=1
1259	7465	Q924C1|XPO5_MOUSE	55.75	1	1	0	-1	0		1	1	2	0		136973	Exportin-5 OS=Mus musculus OX=10090 GN=Xpo5 PE=1 SV=1
1304	40333	Q9WU78|PDC6I_MOUSE	51.94	1	1	0	-1	0		1	1	2	0		96024	Programmed cell death 6-interacting protein OS=Mus musculus OX=10090 GN=Pdcd6ip PE=1 SV=3
1209	39269	Q62036|CP131_MOUSE	106.77	3	2	1	-1	0	0	2	2	1	1	Oxidation (M)	120313	Centrosomal protein of 131 kDa OS=Mus musculus OX=10090 GN=Cep131 PE=1 SV=2
1778	42081	Q9JI57|GT2D1_MOUSE	36.48	1	1	0	-1	21054		1	1	1	0		123483	General transcription factor II-I repeat domain-containing protein 1 OS=Mus musculus OX=10090 GN=Gtf2ird1 PE=2 SV=2
1720	41049	P86049|RBM46_MOUSE	40.14	1	1	0	-1	6244		1	1	1	0		60078	Probable RNA-binding protein 46 OS=Mus musculus OX=10090 GN=Rbm46 PE=1 SV=1
1906	44478	Q69ZT1|FAN1_MOUSE	38.1	1	1	0	-1	4912.6		1	1	1	0		112925	Fanconi-associated nuclease 1 OS=Mus musculus OX=10090 GN=Fan1 PE=2 SV=2
1743	41951	Q9QZ09|PHTF1_MOUSE	44.53	1	1	0	-1	4644.5		1	1	1	0		86779	Putative homeodomain transcription factor 1 OS=Mus musculus OX=10090 GN=Phtf1 PE=1 SV=2
1765	40420	Q9CS84|NRX1A_MOUSE	36.39	1	1	0	-1	3300.3		1	1	1	0		166168	Neurexin-1 OS=Mus musculus OX=10090 GN=Nrxn1 PE=1 SV=3
1616	9247	A2A935|PRD16_MOUSE	37.97	1	1	0	-1	2880		1	1	1	0	Oxidation (M)	140858	Histone-lysine N-methyltransferase PRDM16 OS=Mus musculus OX=10090 GN=Prdm16 PE=1 SV=1
1898	42754	Q9WTL4|INSRR_MOUSE	38.52	1	1	0	-1	2770.5		1	1	1	0		144874	Insulin receptor-related protein OS=Mus musculus OX=10090 GN=Insrr PE=1 SV=2
1851	8629	Q8R307|VPS18_MOUSE	46.87	1	1	0	-1	2334.5		1	1	1	0		110219	Vacuolar protein sorting-associated protein 18 homolog OS=Mus musculus OX=10090 GN=Vps18 PE=1 SV=2
1596	40268	P28828|PTPRM_MOUSE	38.15	1	1	0	-1	1538.2		1	1	1	0	Carbamidomethylation; Oxidation (M)	163653	Receptor-type tyrosine-protein phosphatase mu OS=Mus musculus OX=10090 GN=Ptprm PE=1 SV=2
1796	40965	Q6VVW5|ANPRB_MOUSE	38.36	1	1	0	-1	1284.2		1	1	1	0		117060	Atrial natriuretic peptide receptor 2 OS=Mus musculus OX=10090 GN=Npr2 PE=1 SV=2
1763	40309	Q6ZPJ3|UBE2O_MOUSE	67.77	1	1	0	-1	849.7		1	1	1	0	Carbamidomethylation	140834	(E3-independent) E2 ubiquitin-conjugating enzyme UBE2O OS=Mus musculus OX=10090 GN=Ube2o PE=1 SV=3
1769	19153	Q9D5V5|CUL5_MOUSE	51.26	1	1	0	-1	819.23		1	1	1	0		90974	Cullin-5 OS=Mus musculus OX=10090 GN=Cul5 PE=1 SV=3
1466	39530	Q9QZR9|CO4A4_MOUSE	36.73	1	1	0	-1	757.17		1	1	1	0		164096	Collagen alpha-4(IV) chain OS=Mus musculus OX=10090 GN=Col4a4 PE=2 SV=1
1566	8329	Q9QXK3|COPG2_MOUSE	40.8	1	1	0	-1	619.57		1	1	1	0		97680	Coatomer subunit gamma-2 OS=Mus musculus OX=10090 GN=Copg2 PE=1 SV=1
1684	39910	Q8C7R4|UBA6_MOUSE	36.69	1	1	0	-1	541.21		1	1	1	0		117966	Ubiquitin-like modifier-activating enzyme 6 OS=Mus musculus OX=10090 GN=Uba6 PE=1 SV=1
1646	39645	Q62205|SCN9A_MOUSE	37.78	1	1	0	-1	523.24		1	1	1	0	Oxidation (M)	225811	Sodium channel protein type 9 subunit alpha OS=Mus musculus OX=10090 GN=Scn9a PE=1 SV=2
1592	7167	Q9Z1X4|ILF3_MOUSE	83.19	1	1	0	-1	0		1	1	1	0		96021	Interleukin enhancer-binding factor 3 OS=Mus musculus OX=10090 GN=Ilf3 PE=1 SV=2
1501	7138	Q01097|NMDE2_MOUSE	81.05	1	1	0	-1	0		1	1	1	0		165958	Glutamate receptor ionotropic NMDA 2B OS=Mus musculus OX=10090 GN=Grin2b PE=1 SV=3
1767	40485	Q7TPV4|MBB1A_MOUSE	80.13	1	1	0	-1	0		1	1	1	0		152036	Myb-binding protein 1A OS=Mus musculus OX=10090 GN=Mybbp1a PE=1 SV=2
1496	6060	Q7TSC1|PRC2A_MOUSE	76.78	1	1	0	-1	0		1	1	1	0		229200	Protein PRRC2A OS=Mus musculus OX=10090 GN=Prrc2a PE=1 SV=1
1548	39533	A2BH40|ARI1A_MOUSE	75.98	1	1	0	-1	0		1	1	1	0		242089	AT-rich interactive domain-containing protein 1A OS=Mus musculus OX=10090 GN=Arid1a PE=1 SV=1
1614	6895	Q80UM3|NAA15_MOUSE	75.84	1	1	0	-1	0		1	1	1	0		100961	N-alpha-acetyltransferase 15 NatA auxiliary subunit OS=Mus musculus OX=10090 GN=Naa15 PE=1 SV=1
1642	39316	Q8CH18|CCAR1_MOUSE	75.77	1	1	0	-1	0		1	1	1	0		132060	Cell division cycle and apoptosis regulator protein 1 OS=Mus musculus OX=10090 GN=Ccar1 PE=1 SV=1
1751	7260	Q3UHD9|AGAP2_MOUSE	74.72	1	1	0	-1	0		1	1	1	0	Carbamidomethylation	124510	Arf-GAP with GTPase ANK repeat and PH domain-containing protein 2 OS=Mus musculus OX=10090 GN=Agap2 PE=1 SV=1
1658	7100	Q5RJI5|BRSK1_MOUSE	72.36	1	1	0	-1	0		1	1	1	0		85155	Serine/threonine-protein kinase BRSK1 OS=Mus musculus OX=10090 GN=Brsk1 PE=1 SV=1
1729	7564	Q9Z2V5|HDAC6_MOUSE	71.08	1	1	0	-1	0		1	1	1	0		125787	Histone deacetylase 6 OS=Mus musculus OX=10090 GN=Hdac6 PE=1 SV=3
2041	18678	Q9CSH3|RRP44_MOUSE	70.35	1	1	0	-1	0		1	1	1	0		108837	Exosome complex exonuclease RRP44 OS=Mus musculus OX=10090 GN=Dis3 PE=1 SV=4
1649	39865	Q6PGC1|DHX29_MOUSE	70.33	1	1	0	-1	0		1	1	1	0	Carbamidomethylation	153975	ATP-dependent RNA helicase DHX29 OS=Mus musculus OX=10090 GN=Dhx29 PE=1 SV=1
1716	40438	Q5U430|UBR3_MOUSE	69.43	1	1	0	-1	0		1	1	1	0		212755	E3 ubiquitin-protein ligase UBR3 OS=Mus musculus OX=10090 GN=Ubr3 PE=1 SV=3
1528	39642	Q925J9|MED1_MOUSE	66.53	1	1	0	-1	0		1	1	1	0		167140	Mediator of RNA polymerase II transcription subunit 1 OS=Mus musculus OX=10090 GN=Med1 PE=1 SV=2
1615	39944	Q6ZPS6|AKIB1_MOUSE	65.28	1	1	0	-1	0		1	1	1	0		121876	Ankyrin repeat and IBR domain-containing protein 1 OS=Mus musculus OX=10090 GN=Ankib1 PE=1 SV=2
1681	39609	Q7TS75|AMER1_MOUSE	63.72	1	1	0	-1	0		1	1	1	0		124165	APC membrane recruitment protein 1 OS=Mus musculus OX=10090 GN=Amer1 PE=2 SV=3
1493	39238	Q9Z1K7|APCL_MOUSE	63.09	1	1	0	-1	0		1	1	1	0		243137	Adenomatous polyposis coli protein 2 OS=Mus musculus OX=10090 GN=Apc2 PE=1 SV=1
1885	39983	Q8K2L8|TPC12_MOUSE	60.32	1	1	0	-1	0		1	1	1	0	Carbamidomethylation	87694	Trafficking protein particle complex subunit 12 OS=Mus musculus OX=10090 GN=Trappc12 PE=1 SV=2
1905	43578	Q80Y17|L2GL1_MOUSE	58.68	1	1	0	-1	0		1	1	1	0	Carbamidomethylation	112618	Lethal(2) giant larvae protein homolog 1 OS=Mus musculus OX=10090 GN=Llgl1 PE=1 SV=1
1534	39554	Q9JLI8|SART3_MOUSE	58.46	1	1	0	-1	0		1	1	1	0		109619	Squamous cell carcinoma antigen recognized by T-cells 3 OS=Mus musculus OX=10090 GN=Sart3 PE=1 SV=1
1574	39647	Q3UHC7|DAB2P_MOUSE	56.44	1	1	0	-1	0		1	1	1	0	Carbamidomethylation	131726	Disabled homolog 2-interacting protein OS=Mus musculus OX=10090 GN=Dab2ip PE=1 SV=1
1714	40302	Q04750|TOP1_MOUSE	55.26	1	1	0	-1	0		1	1	1	0	Carbamidomethylation	90876	DNA topoisomerase 1 OS=Mus musculus OX=10090 GN=Top1 PE=1 SV=2
1632	40300	Q2VIS4|FILA2_MOUSE	53.3	1	1	0	-1	0		1	1	1	0		251369	Filaggrin-2 OS=Mus musculus OX=10090 GN=Flg2 PE=1 SV=2
1635	8236	Q3U0S6|RAIN_MOUSE	51.03	1	1	0	-1	0		1	1	1	0		103558	Ras-interacting protein 1 OS=Mus musculus OX=10090 GN=Rasip1 PE=1 SV=3
1985	44476	Q8C050|KS6A5_MOUSE	50.61	1	1	0	-1	0		1	1	1	0		96583	Ribosomal protein S6 kinase alpha-5 OS=Mus musculus OX=10090 GN=Rps6ka5 PE=1 SV=2
1666	10161	Q91V92|ACLY_MOUSE	50	1	1	0	-1	0		1	1	1	0		119728	ATP-citrate synthase OS=Mus musculus OX=10090 GN=Acly PE=1 SV=1
1960	21193	Q3TPX4|EXOC5_MOUSE	48.47	1	1	0	-1	0		1	1	1	0		81738	Exocyst complex component 5 OS=Mus musculus OX=10090 GN=Exoc5 PE=1 SV=2
1717	40653	Q9R1C7|PR40A_MOUSE	46.88	1	1	0	-1	0		1	1	1	0		108481	Pre-mRNA-processing factor 40 homolog A OS=Mus musculus OX=10090 GN=Prpf40a PE=1 SV=1
2116	48050	Q3UPL0|SC31A_MOUSE	46.57	1	1	0	-1	0		1	1	1	0		133569	Protein transport protein Sec31A OS=Mus musculus OX=10090 GN=Sec31a PE=1 SV=2
1593	40004	Q05D44|IF2P_MOUSE	46.16	1	1	0	-1	0		1	1	1	0		137616	Eukaryotic translation initiation factor 5B OS=Mus musculus OX=10090 GN=Eif5b PE=1 SV=2
1575	39836	Q80TE7|LRRC7_MOUSE	45.68	1	1	0	-1	0		1	1	1	0	Carbamidomethylation	166900	Leucine-rich repeat-containing protein 7 OS=Mus musculus OX=10090 GN=Lrrc7 PE=1 SV=2
1601	39343	O08759|UBE3A_MOUSE	43.53	1	1	0	-1	0		1	1	1	0		99819	Ubiquitin-protein ligase E3A OS=Mus musculus OX=10090 GN=Ube3a PE=1 SV=2
1535	40022	Q80TN7|NAV3_MOUSE	41.36	1	1	0	-1	0		1	1	1	0	Carbamidomethylation	252299	Neuron navigator 3 OS=Mus musculus OX=10090 GN=Nav3 PE=1 SV=2
1864	42004	Q9DBS9|OSBL3_MOUSE	41.27	1	1	0	-1	0		1	1	1	0		96966	Oxysterol-binding protein-related protein 3 OS=Mus musculus OX=10090 GN=Osbpl3 PE=1 SV=2
1520	39922	Q3URD3|SLMAP_MOUSE	40.42	1	1	0	-1	0		1	1	1	0		96933	Sarcolemmal membrane-associated protein OS=Mus musculus OX=10090 GN=Slmap PE=1 SV=2
1532	39408	Q8BGE5|FANCM_MOUSE	39.77	1	1	0	-1	0		1	1	1	0	Oxidation (M)	226016	Fanconi anemia group M protein homolog OS=Mus musculus OX=10090 GN=Fancm PE=1 SV=3
1781	45277	P52431|DPOD1_MOUSE	39.58	1	1	0	-1	0		1	1	1	0		123790	DNA polymerase delta catalytic subunit OS=Mus musculus OX=10090 GN=Pold1 PE=1 SV=2
2032	44409	P08071|TRFL_MOUSE	38.78	1	1	0	-1	0		1	1	1	0		77838	Lactotransferrin OS=Mus musculus OX=10090 GN=Ltf PE=1 SV=4
1573	39480	Q9R1L5|MAST1_MOUSE	38.08	1	1	0	-1	0		1	1	1	0	Carbamidomethylation	170996	Microtubule-associated serine/threonine-protein kinase 1 OS=Mus musculus OX=10090 GN=Mast1 PE=1 SV=3
1755	39695	Q62468|VILI_MOUSE	37.95	1	1	0	-1	0		1	1	1	0	Oxidation (M)	92775	Villin-1 OS=Mus musculus OX=10090 GN=Vil1 PE=1 SV=3
1755	40871	O88398|AVIL_MOUSE	37.95	1	1	0	-1	0		1	1	1	0	Oxidation (M)	92032	Advillin OS=Mus musculus OX=10090 GN=Avil PE=1 SV=2
1738	41139	Q99NB9|SF3B1_MOUSE	37.91	1	1	0	-1	0		1	1	1	0		145816	Splicing factor 3B subunit 1 OS=Mus musculus OX=10090 GN=Sf3b1 PE=1 SV=1
1479	39555	Q9Z329|ITPR2_MOUSE	37.85	1	1	0	-1	0		1	1	1	0		307473	Inositol 1 4 5-trisphosphate receptor type 2 OS=Mus musculus OX=10090 GN=Itpr2 PE=1 SV=4
1518	39618	A9Z1V5|VW5B1_MOUSE	37.69	1	1	0	-1	0		1	1	1	0	Carbamidomethylation; Oxidation (M)	133972	von Willebrand factor A domain-containing protein 5B1 OS=Mus musculus OX=10090 GN=Vwa5b1 PE=2 SV=1
1612	42681	Q3TES0|IQEC3_MOUSE	37.25	1	1	0	-1	0		1	1	1	0		129119	IQ motif and SEC7 domain-containing protein 3 OS=Mus musculus OX=10090 GN=Iqsec3 PE=1 SV=1
1584	39810	Q6A078|CE290_MOUSE	37.04	1	1	0	-1	0		1	1	1	0		289075	Centrosomal protein of 290 kDa OS=Mus musculus OX=10090 GN=Cep290 PE=1 SV=2
2053	41597	Q6TAC4|V2R26_MOUSE	36.43	1	1	0	-1	0		1	1	1	0		96200	Vomeronasal type-2 receptor 26 OS=Mus musculus OX=10090 GN=Vmn2r26 PE=2 SV=2
1617	40041	Q66JQ7|KNL1_MOUSE	36.07	1	1	0	-1	0		1	1	1	0		179336	Kinetochore scaffold 1 OS=Mus musculus OX=10090 GN=Knl1 PE=1 SV=3
1449	6115	Q6PAJ1|BCR_MOUSE	63.17	1	1	0	-1			1	0	1	0		143071	Breakpoint cluster region protein OS=Mus musculus OX=10090 GN=Bcr PE=1 SV=3
1749	39394	Q8JZQ2|AFG32_MOUSE	40.08	1	1	0	-1			1	0	1	0		89519	AFG3-like protein 2 OS=Mus musculus OX=10090 GN=Afg3l2 PE=1 SV=1
1643	39350	P35918|VGFR2_MOUSE	38.58	1	1	0	-1			1	0	1	0	Carbamidomethylation	152516	Vascular endothelial growth factor receptor 2 OS=Mus musculus OX=10090 GN=Kdr PE=1 SV=1
1707	39729	Q80Y86|MK15_MOUSE	38.58	1	1	0	-1			1	0	1	0	Carbamidomethylation	60679	Mitogen-activated protein kinase 15 OS=Mus musculus OX=10090 GN=Mapk15 PE=1 SV=1
1811	39852	P35917|VGFR3_MOUSE	38.58	1	1	0	-1			1	0	1	0	Carbamidomethylation	153016	Vascular endothelial growth factor receptor 3 OS=Mus musculus OX=10090 GN=Flt4 PE=1 SV=1
1431	6632	Q80UW5|MRCKG_MOUSE	38.53	1	1	0	-1			1	0	1	0	Carbamidomethylation	172146	Serine/threonine-protein kinase MRCK gamma OS=Mus musculus OX=10090 GN=Cdc42bpg PE=1 SV=2
16	2556	P01837|IGKC_MOUSE	296.32	95	91	89	-2	297010	214670	10	10	195	281	Carbamidomethylation; Oxidation (M)	11934	Immunoglobulin kappa constant OS=Mus musculus OX=10090 GN=Igkc PE=1 SV=2
48	127	Q9QYB8|ADDB_MOUSE	418.21	57	52	50	-2	241840	102210	32	31	102	63	Carbamidomethylation; Acetylation (Protein N-term); Oxidation (M)	80642	Beta-adducin OS=Mus musculus OX=10090 GN=Add2 PE=1 SV=4
51	5603	Q9D0M5|DYL2_MOUSE	208.71	51	51	49	-2	55105	20025	4	1	99	60	Carbamidomethylation; Acetylation (Protein N-term); Oxidation (M)	10350	Dynein light chain 2 cytoplasmic OS=Mus musculus OX=10090 GN=Dynll2 PE=1 SV=1
67	161	Q8VIJ6|SFPQ_MOUSE	408.27	43	38	36	-2	153940	55202	27	26	84	47	Carbamidomethylation; Oxidation (M)	75442	Splicing factor proline- and glutamine-rich OS=Mus musculus OX=10090 GN=Sfpq PE=1 SV=1
128	695	Q9JHJ0|TMOD3_MOUSE	318.67	50	42	40	-2	98489	61176	16	15	29	29	Acetylation (Protein N-term); Oxidation (M)	39503	Tropomodulin-3 OS=Mus musculus OX=10090 GN=Tmod3 PE=1 SV=1
342	4307	Q02566|MYH6_MOUSE	150.79	2	2	0	-2	1024.3		4	1	22	0	Carbamidomethylation	223563	Myosin-6 OS=Mus musculus OX=10090 GN=Myh6 PE=1 SV=2
235	947	Q60972|RBBP4_MOUSE	289.11	52	36	34	-2	17940	10494	14	8	21	11	Carbamidomethylation	47656	Histone-binding protein RBBP4 OS=Mus musculus OX=10090 GN=Rbbp4 PE=1 SV=5
193	638	P38647|GRP75_MOUSE	285.98	27	22	20	-2	23907	5093.1	14	14	19	19	Carbamidomethylation	73461	Stress-70 protein mitochondrial OS=Mus musculus OX=10090 GN=Hspa9 PE=1 SV=3
315	2015	P14869|RLA0_MOUSE	233.33	37	33	31	-2	18639	1354	8	8	18	7	Carbamidomethylation	34216	60S acidic ribosomal protein P0 OS=Mus musculus OX=10090 GN=Rplp0 PE=1 SV=3
382	5662	Q8R3R8|GBRL1_MOUSE	159.29	25	25	23	-2	7326.7	8013.2	6	3	13	7		14044	Gamma-aminobutyric acid receptor-associated protein-like 1 OS=Mus musculus OX=10090 GN=Gabarapl1 PE=1 SV=2
397	2138	O35737|HNRH1_MOUSE	241.6	20	16	14	-2	13835	1070.3	7	4	13	6	Carbamidomethylation; Oxidation (M)	49199	Heterogeneous nuclear ribonucleoprotein H OS=Mus musculus OX=10090 GN=Hnrnph1 PE=1 SV=3
374	1620	P62814|VATB2_MOUSE	250.03	22	18	16	-2	5752.1	1984.7	9	9	11	9	Carbamidomethylation	56551	V-type proton ATPase subunit B brain isoform OS=Mus musculus OX=10090 GN=Atp6v1b2 PE=1 SV=1
403	4767	P01723|LV1A_MOUSE	209.95	42	36	34	-2	11938	3338.3	5	2	11	8		12222	Ig lambda-1 chain V region OS=Mus musculus OX=10090 PE=1 SV=2
403	4768	P01727|LV1E_MOUSE	209.95	38	33	31	-2	11938	3338.3	5	2	11	8		13529	Ig lambda-1 chain V region S43 OS=Mus musculus OX=10090 PE=1 SV=1
504	4758	P01728|LV2A_MOUSE	209.11	42	36	34	-2	3149.6	0	5	3	9	6		12222	Ig lambda-2 chain V region OS=Mus musculus OX=10090 PE=3 SV=1
507	2842	P08032|SPTA1_MOUSE	183.24	2	2	0	-2	0		5	4	9	5	Carbamidomethylation	279863	Spectrin alpha chain erythrocytic 1 OS=Mus musculus OX=10090 GN=Spta1 PE=1 SV=3
658	1832	A2AN08|UBR4_MOUSE	164.66	2	2	0	-2	1042		8	8	9	0	Carbamidomethylation	572298	E3 ubiquitin-protein ligase UBR4 OS=Mus musculus OX=10090 GN=Ubr4 PE=1 SV=1
618	2929	Q9QYR6|MAP1A_MOUSE	159	2	2	0	-2	0		5	3	7	3	Carbamidomethylation	300139	Microtubule-associated protein 1A OS=Mus musculus OX=10090 GN=Map1a PE=1 SV=2
733	6650	Q6IFZ9|K2C74_MOUSE	115.75	4	4	2	-2			2	0	7	1		54747	Keratin type II cytoskeletal 74 OS=Mus musculus OX=10090 GN=Krt74 PE=3 SV=1
573	2455	Q9D8B3|CHM4B_MOUSE	177.47	38	33	31	-2	4873.1	1629.2	6	6	6	6		24936	Charged multivesicular body protein 4b OS=Mus musculus OX=10090 GN=Chmp4b PE=1 SV=2
606	2470	Q9Z2N8|ACL6A_MOUSE	159.26	15	13	11	-2	1059.5	0	6	3	5	6	Carbamidomethylation	47448	Actin-like protein 6A OS=Mus musculus OX=10090 GN=Actl6a PE=1 SV=2
688	39184	Q8BFQ4|WDR82_MOUSE	154.79	18	15	13	-2	3179.7	389.63	4	4	5	4	Carbamidomethylation	35079	WD repeat-containing protein 82 OS=Mus musculus OX=10090 GN=Wdr82 PE=1 SV=1
731	5372	P01808|HVM38_MOUSE	114.63	23	15	13	-2	960.55	911.81	3	2	4	4	Carbamidomethylation; Oxidation (M)	13169	Ig heavy chain V region T601 OS=Mus musculus OX=10090 PE=1 SV=1
731	5440	P01807|HVM37_MOUSE	114.63	23	15	13	-2	960.55	911.81	3	2	4	4	Carbamidomethylation; Oxidation (M)	13246	Ig heavy chain V region X44 OS=Mus musculus OX=10090 PE=1 SV=1
731	5490	P01806|HVM36_MOUSE	114.63	23	16	14	-2	960.55	911.81	3	2	4	4	Carbamidomethylation; Oxidation (M)	12911	Ig heavy chain V region 441 OS=Mus musculus OX=10090 PE=4 SV=1
835	4536	Q9ER88|RT29_MOUSE	140.55	9	9	7	-2	1889.4	0	3	3	4	2	Carbamidomethylation	44699	28S ribosomal protein S29 mitochondrial OS=Mus musculus OX=10090 GN=Dap3 PE=1 SV=1
971	4186	Q5SNZ0|GRDN_MOUSE	99.61	2	2	0	-2	3892.9		4	4	4	0	Carbamidomethylation	215917	Girdin OS=Mus musculus OX=10090 GN=Ccdc88a PE=1 SV=2
959	3690	A2AGT5|CKAP5_MOUSE	146.05	2	2	0	-2	1304.2		3	3	4	0		225633	Cytoskeleton-associated protein 5 OS=Mus musculus OX=10090 GN=Ckap5 PE=1 SV=1
963	4412	Q8CGB3|UACA_MOUSE	115.19	2	2	0	-2	832.88		3	3	4	0		160812	Uveal autoantigen with coiled-coil domains and ankyrin repeats OS=Mus musculus OX=10090 GN=Uaca PE=1 SV=2
968	39218	Q8CH77|NAV1_MOUSE	89.81	2	2	0	-2	0		3	3	4	0		202366	Neuron navigator 1 OS=Mus musculus OX=10090 GN=Nav1 PE=1 SV=2
872	5553	Q9CQA1|TPPC5_MOUSE	146.58	22	17	15	-2	656.42	913.39	4	4	3	3		20795	Trafficking protein particle complex subunit 5 OS=Mus musculus OX=10090 GN=Trappc5 PE=1 SV=1
900	3941	Q8BMF4|ODP2_MOUSE	149.71	10	7	5	-2	1844.8	1656.6	4	4	3	2	Carbamidomethylation	67942	Dihydrolipoyllysine-residue acetyltransferase component of pyruvate dehydrogenase complex mitochondrial OS=Mus musculus OX=10090 GN=Dlat PE=1 SV=2
1017	39650	Q9R111|GUAD_MOUSE	83.36	5	5	3	-2	1492.9	0	2	2	3	1		51013	Guanine deaminase OS=Mus musculus OX=10090 GN=Gda PE=1 SV=1
977	5016	Q8BTZ4|APC5_MOUSE	129.42	6	4	2	-2	0	0	3	3	3	1	Carbamidomethylation	83098	Anaphase-promoting complex subunit 5 OS=Mus musculus OX=10090 GN=Anapc5 PE=1 SV=1
1064	39200	Q80U72|SCRIB_MOUSE	85.35	2	2	0	-2	1574.2		3	3	3	0		174058	Protein scribble homolog OS=Mus musculus OX=10090 GN=Scrib PE=1 SV=2
1090	39243	Q8VDJ3|VIGLN_MOUSE	65.58	2	2	0	-2	1364.5		2	2	3	0	Carbamidomethylation	141742	Vigilin OS=Mus musculus OX=10090 GN=Hdlbp PE=1 SV=1
1080	39354	F6SEU4|SYGP1_MOUSE	82.07	2	2	0	-2	963.07		3	3	3	0		148238	Ras/Rap GTPase-activating protein SynGAP OS=Mus musculus OX=10090 GN=Syngap1 PE=1 SV=2
1081	7782	Q9JLV5|CUL3_MOUSE	45.28	2	2	0	-2	774.38		1	1	3	0		88948	Cullin-3 OS=Mus musculus OX=10090 GN=Cul3 PE=1 SV=1
1056	6431	P60469|LIPA3_MOUSE	115.72	2	2	0	-2	0		2	1	3	0	Carbamidomethylation	133426	Liprin-alpha-3 OS=Mus musculus OX=10090 GN=Ppfia3 PE=1 SV=2
1069	6333	Q9R0K7|AT2B2_MOUSE	79.59	2	2	0	-2	0		2	1	3	0		132587	Plasma membrane calcium-transporting ATPase 2 OS=Mus musculus OX=10090 GN=Atp2b2 PE=1 SV=2
1067	39199	Q9DBR1|XRN2_MOUSE	136.17	6	4	2	-2	1220.9	0	3	3	2	1	Carbamidomethylation	108687	5'-3' exoribonuclease 2 OS=Mus musculus OX=10090 GN=Xrn2 PE=1 SV=1
1235	39414	Q920I9|WDR7_MOUSE	88.38	2	2	0	-2	2491.3		2	2	2	0	Carbamidomethylation	163449	WD repeat-containing protein 7 OS=Mus musculus OX=10090 GN=Wdr7 PE=1 SV=3
1322	41091	Q99JP0|M4K3_MOUSE	76.51	2	2	0	-2	1081.2		2	2	2	0		101119	Mitogen-activated protein kinase kinase kinase kinase 3 OS=Mus musculus OX=10090 GN=Map4k3 PE=1 SV=4
1380	41392	O08582|GTPB1_MOUSE	94.88	2	2	0	-2	1079.7		1	1	2	0		72301	GTP-binding protein 1 OS=Mus musculus OX=10090 GN=Gtpbp1 PE=1 SV=2
1339	17272	Q9JIS5|SV2A_MOUSE	66.38	2	2	0	-2	899.26		1	1	2	0		82647	Synaptic vesicle glycoprotein 2A OS=Mus musculus OX=10090 GN=Sv2a PE=1 SV=1
1217	6294	Q80TZ3|AUXI_MOUSE	80.84	2	2	0	-2	840.47		2	2	2	0	Carbamidomethylation	102299	Putative tyrosine-protein phosphatase auxilin OS=Mus musculus OX=10090 GN=Dnajc6 PE=1 SV=2
1232	39258	Q8BMJ2|SYLC_MOUSE	81.77	2	2	0	-2	812.06		2	2	2	0	Carbamidomethylation	134192	Leucine--tRNA ligase cytoplasmic OS=Mus musculus OX=10090 GN=Lars PE=1 SV=2
1285	6063	Q6P5F9|XPO1_MOUSE	79.91	2	2	0	-2	801.4		2	2	2	0		123093	Exportin-1 OS=Mus musculus OX=10090 GN=Xpo1 PE=1 SV=1
1250	39601	Q6P9K8|CSKI1_MOUSE	71.1	2	2	0	-2	744.2		2	2	2	0		150495	Caskin-1 OS=Mus musculus OX=10090 GN=Caskin1 PE=1 SV=2
1269	5160	Q5SSL4|ABR_MOUSE	90.29	2	2	0	-2	543.66		2	1	2	0		97667	Active breakpoint cluster region-related protein OS=Mus musculus OX=10090 GN=Abr PE=1 SV=1
1216	5310	Q05920|PYC_MOUSE	98.63	2	2	0	-2	478.35		2	2	2	0	Carbamidomethylation	129684	Pyruvate carboxylase mitochondrial OS=Mus musculus OX=10090 GN=Pc PE=1 SV=1
1218	39315	O70305|ATX2_MOUSE	109.82	2	2	0	-2	0		2	2	2	0	Carbamidomethylation	136485	Ataxin-2 OS=Mus musculus OX=10090 GN=Atxn2 PE=1 SV=1
1207	6265	Q69ZH9|RHG23_MOUSE	103.1	2	2	0	-2	0		2	2	2	0	Carbamidomethylation	161831	Rho GTPase-activating protein 23 OS=Mus musculus OX=10090 GN=Arhgap23 PE=1 SV=2
1188	5532	E1U8D0|SOGA1_MOUSE	102.88	2	2	0	-2	0		2	2	2	0		159186	Protein SOGA1 OS=Mus musculus OX=10090 GN=Soga1 PE=1 SV=3
1226	39363	B9EJA2|CTTB2_MOUSE	93.52	2	2	0	-2	0		2	2	2	0	Carbamidomethylation	178773	Cortactin-binding protein 2 OS=Mus musculus OX=10090 GN=Cttnbp2 PE=1 SV=2
1301	39455	Q9JLM4|ZMYM3_MOUSE	91.1	2	2	0	-2	0		2	2	2	0		152878	Zinc finger MYM-type protein 3 OS=Mus musculus OX=10090 GN=Zmym3 PE=1 SV=1
1266	39656	Q80UG2|PLXA4_MOUSE	90.07	2	2	0	-2	0		2	2	2	0	Carbamidomethylation	212559	Plexin-A4 OS=Mus musculus OX=10090 GN=Plxna4 PE=1 SV=3
1192	6197	A2CG49|KALRN_MOUSE	89.86	2	2	0	-2	0		2	1	2	0	Oxidation (M)	337000	Kalirin OS=Mus musculus OX=10090 GN=Kalrn PE=1 SV=1
1337	8137	O35668|HAP1_MOUSE	82.13	2	2	0	-2	0		1	1	2	0	Carbamidomethylation	70116	Huntingtin-associated protein 1 OS=Mus musculus OX=10090 GN=Hap1 PE=1 SV=1
1247	11684	Q64514|TPP2_MOUSE	81.79	2	2	0	-2	0		2	2	2	0	Carbamidomethylation	139878	Tripeptidyl-peptidase 2 OS=Mus musculus OX=10090 GN=Tpp2 PE=1 SV=3
1198	4775	Q80TV8|CLAP1_MOUSE	80.29	2	2	0	-2	0		2	1	2	0	Carbamidomethylation	169227	CLIP-associating protein 1 OS=Mus musculus OX=10090 GN=Clasp1 PE=1 SV=2
1276	16523	P48678|LMNA_MOUSE	75.67	2	2	0	-2	0		1	1	2	0		74238	Prelamin-A/C OS=Mus musculus OX=10090 GN=Lmna PE=1 SV=2
1228	5260	Q99NE5|RIMS1_MOUSE	75.21	2	2	0	-2	0		2	2	2	0	Carbamidomethylation	163160	Regulating synaptic membrane exocytosis protein 1 OS=Mus musculus OX=10090 GN=Rims1 PE=1 SV=2
1282	41588	Q8K3E5|AHI1_MOUSE	75.01	2	2	0	-2	0		2	2	2	0		119650	Jouberin OS=Mus musculus OX=10090 GN=Ahi1 PE=1 SV=2
1237	6829	Q8R1B4|EIF3C_MOUSE	71.82	2	2	0	-2	0		2	2	2	0		105531	Eukaryotic translation initiation factor 3 subunit C OS=Mus musculus OX=10090 GN=Eif3c PE=1 SV=1
1294	43679	Q3UHJ0|AAK1_MOUSE	64.61	2	2	0	-2	0		1	1	2	0		103346	AP2-associated protein kinase 1 OS=Mus musculus OX=10090 GN=Aak1 PE=1 SV=2
1245	39381	Q6PGF7|EXOC8_MOUSE	62.91	2	2	0	-2	0		1	1	2	0		81035	Exocyst complex component 8 OS=Mus musculus OX=10090 GN=Exoc8 PE=1 SV=1
1277	41432	O35382|EXOC4_MOUSE	57.42	2	2	0	-2	0		1	1	2	0		110545	Exocyst complex component 4 OS=Mus musculus OX=10090 GN=Exoc4 PE=1 SV=2
1350	41427	Q8R0F6|ILKAP_MOUSE	52.96	2	2	0	-2	0		1	1	2	0		42774	Integrin-linked kinase-associated serine/threonine phosphatase 2C OS=Mus musculus OX=10090 GN=Ilkap PE=1 SV=1
1238	40624	Q925T6|GRIP1_MOUSE	45.13	2	2	0	-2	0		1	1	2	0		122058	Glutamate receptor-interacting protein 1 OS=Mus musculus OX=10090 GN=Grip1 PE=1 SV=1
1336	40380	Q3B7Z2|OSBP1_MOUSE	42.5	2	2	0	-2	0		1	1	2	0	Carbamidomethylation	88797	Oxysterol-binding protein 1 OS=Mus musculus OX=10090 GN=Osbp PE=1 SV=3
1349	40102	Q8BJS4|SUN2_MOUSE	40.7	2	2	0	-2	0		1	1	2	0		81605	SUN domain-containing protein 2 OS=Mus musculus OX=10090 GN=Sun2 PE=1 SV=3
1224	39911	Q6P4S6|SIK3_MOUSE	39.44	2	2	0	-2	0		1	1	2	0	Oxidation (M)	145783	Serine/threonine-protein kinase SIK3 OS=Mus musculus OX=10090 GN=Sik3 PE=1 SV=3
1246	6166	Q91VR8|BRK1_MOUSE	98.03	32	17	15	-2	1436	0	2	2	1	1	Carbamidomethylation	8761	Protein BRICK1 OS=Mus musculus OX=10090 GN=Brk1 PE=1 SV=1
1637	40855	A2AMT1|BFSP1_MOUSE	37.56	2	2	0	-2	56410		1	1	1	0		73669	Filensin OS=Mus musculus OX=10090 GN=Bfsp1 PE=1 SV=1
1786	39873	O70293|GRK6_MOUSE	36.87	2	2	0	-2	39290		1	1	1	0		65979	G protein-coupled receptor kinase 6 OS=Mus musculus OX=10090 GN=Grk6 PE=1 SV=1
1786	42023	Q8VEB1|GRK5_MOUSE	36.87	2	2	0	-2	39290		1	1	1	0		67733	G protein-coupled receptor kinase 5 OS=Mus musculus OX=10090 GN=Grk5 PE=1 SV=2
1599	41238	E9Q5C9|NOLC1_MOUSE	36.02	2	2	0	-2	21510		1	1	1	0		73698	Nucleolar and coiled-body phosphoprotein 1 OS=Mus musculus OX=10090 GN=Nolc1 PE=1 SV=1
1557	39426	Q8BG79|C19L2_MOUSE	43.9	2	2	0	-2	2553.3		1	1	1	0		103173	CWF19-like protein 2 OS=Mus musculus OX=10090 GN=Cwf19l2 PE=1 SV=1
1814	40113	O35551|RABE1_MOUSE	55.6	2	2	0	-2	2321.5		1	1	1	0		99524	Rab GTPase-binding effector protein 1 OS=Mus musculus OX=10090 GN=Rabep1 PE=1 SV=2
1829	41353	Q60674|NR1D2_MOUSE	37.98	2	2	0	-2	2212.4		1	1	1	0		64302	Nuclear receptor subfamily 1 group D member 2 OS=Mus musculus OX=10090 GN=Nr1d2 PE=1 SV=1
1568	39970	P97742|CPT1A_MOUSE	36.35	2	2	0	-2	2143.8		1	1	1	0		88252	Carnitine O-palmitoyltransferase 1 liver isoform OS=Mus musculus OX=10090 GN=Cpt1a PE=1 SV=4
1744	42048	Q9Z139|ROR1_MOUSE	40.32	2	2	0	-2	1918.1		1	1	1	0	Carbamidomethylation; Oxidation (M)	104088	Inactive tyrosine-protein kinase transmembrane receptor ROR1 OS=Mus musculus OX=10090 GN=Ror1 PE=2 SV=2
1542	39510	Q9JIM3|ER6L2_MOUSE	38.08	2	2	0	-2	1783.5		1	1	1	0	Carbamidomethylation	173872	DNA excision repair protein ERCC-6-like 2 OS=Mus musculus OX=10090 GN=Ercc6l2 PE=1 SV=3
2093	49966	Q5BJ29|FBXL7_MOUSE	38.94	2	2	0	-2	1260.3		1	1	1	0	Carbamidomethylation	54646	F-box/LRR-repeat protein 7 OS=Mus musculus OX=10090 GN=Fbxl7 PE=1 SV=1
2019	8765	Q9CWL8|CTBL1_MOUSE	48.18	2	2	0	-2	1232.6		1	1	1	0		64980	Beta-catenin-like protein 1 OS=Mus musculus OX=10090 GN=Ctnnbl1 PE=1 SV=1
1893	41591	Q8CCJ4|AMER2_MOUSE	65.93	2	2	0	-2	1168.3		1	1	1	0		69933	APC membrane recruitment protein 2 OS=Mus musculus OX=10090 GN=Amer2 PE=1 SV=2
1756	8237	Q9Z2D6|MECP2_MOUSE	58.85	2	2	0	-2	1131.1		1	1	1	0		52308	Methyl-CpG-binding protein 2 OS=Mus musculus OX=10090 GN=Mecp2 PE=1 SV=1
1810	7251	Q9ERK4|XPO2_MOUSE	98.39	2	2	0	-2	1128.6		1	1	1	0	Carbamidomethylation	110455	Exportin-2 OS=Mus musculus OX=10090 GN=Cse1l PE=1 SV=1
1820	40536	Q7TMI3|UHRF2_MOUSE	40.75	2	2	0	-2	1106.7		1	1	1	0		90106	E3 ubiquitin-protein ligase UHRF2 OS=Mus musculus OX=10090 GN=Uhrf2 PE=1 SV=1
2033	44426	Q8R322|GLE1_MOUSE	40.73	2	2	0	-2	996.42		1	1	1	0		79574	Nucleoporin GLE1 OS=Mus musculus OX=10090 GN=Gle1 PE=1 SV=2
2062	45344	P70371|TERF1_MOUSE	39.7	2	2	0	-2	930.92		1	1	1	0		48224	Telomeric repeat-binding factor 1 OS=Mus musculus OX=10090 GN=Terf1 PE=1 SV=1
1923	39909	Q99LE6|ABCF2_MOUSE	45.75	2	2	0	-2	924.32		1	1	1	0		71782	ATP-binding cassette sub-family F member 2 OS=Mus musculus OX=10090 GN=Abcf2 PE=1 SV=1
1676	9631	Q8VI75|IPO4_MOUSE	106.81	2	2	0	-2	916.52		1	1	1	0		119275	Importin-4 OS=Mus musculus OX=10090 GN=Ipo4 PE=1 SV=1
1748	39309	Q9ERL9|GCYA1_MOUSE	48.56	2	2	0	-2	866.39		1	1	1	0		77588	Guanylate cyclase soluble subunit alpha-1 OS=Mus musculus OX=10090 GN=Gucy1a1 PE=1 SV=2
1862	41546	Q9EPW0|INP4A_MOUSE	49.14	2	2	0	-2	818.76		1	1	1	0		105540	Type I inositol 3 4-bisphosphate 4-phosphatase OS=Mus musculus OX=10090 GN=Inpp4a PE=1 SV=1
1665	12127	Q9D2R0|AACS_MOUSE	56.17	2	2	0	-2	727.71		1	1	1	0		75200	Acetoacetyl-CoA synthetase OS=Mus musculus OX=10090 GN=Aacs PE=1 SV=1
1821	40597	Q99KI0|ACON_MOUSE	83.39	2	2	0	-2	634.03		1	1	1	0		85464	Aconitate hydratase mitochondrial OS=Mus musculus OX=10090 GN=Aco2 PE=1 SV=1
1842	44089	Q9Z1F9|SAE2_MOUSE	67.16	2	2	0	-2	616.73		1	1	1	0		70569	SUMO-activating enzyme subunit 2 OS=Mus musculus OX=10090 GN=Uba2 PE=1 SV=1
2020	41307	Q91V09|WDR13_MOUSE	46.27	2	2	0	-2	531.01		1	1	1	0		53664	WD repeat-containing protein 13 OS=Mus musculus OX=10090 GN=Wdr13 PE=1 SV=1
1680	39380	Q9Z1G4|VPP1_MOUSE	63.43	2	2	0	-2	525.63		1	1	1	0		96467	V-type proton ATPase 116 kDa subunit a isoform 1 OS=Mus musculus OX=10090 GN=Atp6v0a1 PE=1 SV=3
2022	41505	P70213|FV1_MOUSE	53.23	2	2	0	-2	493.15		1	1	1	0		51997	Friend virus susceptibility protein 1 OS=Mus musculus OX=10090 GN=Fv1 PE=4 SV=1
1750	39453	Q64737|PUR2_MOUSE	40.65	2	2	0	-2	459.16		1	1	1	0	Carbamidomethylation	107503	Trifunctional purine biosynthetic protein adenosine-3 OS=Mus musculus OX=10090 GN=Gart PE=1 SV=3
1625	39588	Q8CH25|SLTM_MOUSE	91.99	2	2	0	-2	0		1	1	1	0	Acetylation (Protein N-term)	116920	SAFB-like transcription modulator OS=Mus musculus OX=10090 GN=Sltm PE=1 SV=1
1592	7612	Q91WM1|STRBP_MOUSE	83.19	2	2	0	-2	0		1	1	1	0		73705	Spermatid perinuclear RNA-binding protein OS=Mus musculus OX=10090 GN=Strbp PE=1 SV=1
1618	40513	Q812A2|SRGP3_MOUSE	80.74	2	2	0	-2	0		1	1	1	0		124420	SLIT-ROBO Rho GTPase-activating protein 3 OS=Mus musculus OX=10090 GN=Srgap3 PE=1 SV=1
1659	6720	Q3UHB8|CC177_MOUSE	79.37	2	2	0	-2	0		1	1	1	0	Carbamidomethylation	79857	Coiled-coil domain-containing protein 177 OS=Mus musculus OX=10090 GN=Ccdc177 PE=1 SV=1
1823	7747	P51660|DHB4_MOUSE	78.9	2	2	0	-2	0		1	1	1	0		79482	Peroxisomal multifunctional enzyme type 2 OS=Mus musculus OX=10090 GN=Hsd17b4 PE=1 SV=3
1678	39310	O55201|SPT5H_MOUSE	72.9	2	2	0	-2	0		1	1	1	0		120664	Transcription elongation factor SPT5 OS=Mus musculus OX=10090 GN=Supt5h PE=1 SV=1
1682	9190	Q62203|SF3A2_MOUSE	72.56	2	2	0	-2	0		1	1	1	0	Carbamidomethylation	49911	Splicing factor 3A subunit 2 OS=Mus musculus OX=10090 GN=Sf3a2 PE=1 SV=2
1580	6946	Q922U1|PRPF3_MOUSE	72.01	2	2	0	-2	0		1	1	1	0		77455	U4/U6 small nuclear ribonucleoprotein Prp3 OS=Mus musculus OX=10090 GN=Prpf3 PE=1 SV=1
1764	9716	Q8C0P5|COR2A_MOUSE	70.58	2	2	0	-2	0		1	1	1	0		59573	Coronin-2A OS=Mus musculus OX=10090 GN=Coro2a PE=2 SV=1
1784	39529	O70589|CSKP_MOUSE	70.23	2	2	0	-2	0		1	1	1	0	Carbamidomethylation	105109	Peripheral plasma membrane protein CASK OS=Mus musculus OX=10090 GN=Cask PE=1 SV=2
1581	6208	P11087|CO1A1_MOUSE	67.71	2	2	0	-2	0		1	1	1	0		138033	Collagen alpha-1(I) chain OS=Mus musculus OX=10090 GN=Col1a1 PE=1 SV=4
1674	40646	Q8R5H1|UBP15_MOUSE	67.28	2	2	0	-2	0		1	1	1	0		112325	Ubiquitin carboxyl-terminal hydrolase 15 OS=Mus musculus OX=10090 GN=Usp15 PE=1 SV=1
1644	39365	Q76I79|SSH1_MOUSE	67.25	2	2	0	-2	0		1	1	1	0	Carbamidomethylation	115297	Protein phosphatase Slingshot homolog 1 OS=Mus musculus OX=10090 GN=Ssh1 PE=1 SV=1
2150	50325	Q8BNU0|ARMC6_MOUSE	61.62	2	2	0	-2	0		1	1	1	0	Carbamidomethylation	50683	Armadillo repeat-containing protein 6 OS=Mus musculus OX=10090 GN=Armc6 PE=1 SV=1
1963	40911	P54729|NUB1_MOUSE	59.42	2	2	0	-2	0		1	1	1	0		70307	NEDD8 ultimate buster 1 OS=Mus musculus OX=10090 GN=Nub1 PE=1 SV=2
1741	41358	Q69Z98|BRSK2_MOUSE	59.38	2	2	0	-2	0		1	1	1	0		81734	Serine/threonine-protein kinase BRSK2 OS=Mus musculus OX=10090 GN=Brsk2 PE=1 SV=2
1564	6903	O08663|MAP2_MOUSE	58.99	2	2	0	-2	0		1	1	1	0		52922	Methionine aminopeptidase 2 OS=Mus musculus OX=10090 GN=Metap2 PE=1 SV=1
1604	39615	O70318|E41L2_MOUSE	58.77	2	2	0	-2	0		1	1	1	0		109940	Band 4.1-like protein 2 OS=Mus musculus OX=10090 GN=Epb41l2 PE=1 SV=2
1801	41818	O88532|ZFR_MOUSE	57.41	2	2	0	-2	0		1	1	1	0		116859	Zinc finger RNA-binding protein OS=Mus musculus OX=10090 GN=Zfr PE=1 SV=2
1795	40838	B2RY56|RBM25_MOUSE	55.04	2	2	0	-2	0		1	1	1	0		99552	RNA-binding protein 25 OS=Mus musculus OX=10090 GN=Rbm25 PE=1 SV=2
1651	40169	Q60722|ITF2_MOUSE	55.04	2	2	0	-2	0		1	1	1	0		71625	Transcription factor 4 OS=Mus musculus OX=10090 GN=Tcf4 PE=1 SV=1
1799	41555	Q9ESZ8|GTF2I_MOUSE	54.99	2	2	0	-2	0		1	1	1	0		112265	General transcription factor II-I OS=Mus musculus OX=10090 GN=Gtf2i PE=1 SV=3
1966	41621	Q8BPM2|M4K5_MOUSE	53.31	2	2	0	-2	0		1	1	1	0		95045	Mitogen-activated protein kinase kinase kinase kinase 5 OS=Mus musculus OX=10090 GN=Map4k5 PE=1 SV=2
1882	39634	Q9DBR3|ARMC8_MOUSE	51.81	2	2	0	-2	0		1	1	1	0	Carbamidomethylation	75364	Armadillo repeat-containing protein 8 OS=Mus musculus OX=10090 GN=Armc8 PE=1 SV=2
1704	39331	Q922D4|PP6R3_MOUSE	50.64	2	2	0	-2	0		1	1	1	0	Carbamidomethylation	94653	Serine/threonine-protein phosphatase 6 regulatory subunit 3 OS=Mus musculus OX=10090 GN=Ppp6r3 PE=1 SV=1
1856	40445	Q80UK0|SESD1_MOUSE	49.97	2	2	0	-2	0		1	1	1	0	Carbamidomethylation	79376	SEC14 domain and spectrin repeat-containing protein 1 OS=Mus musculus OX=10090 GN=Sestd1 PE=1 SV=1
1869	42387	A2A6Q5|CDC27_MOUSE	49.94	2	2	0	-2	0		1	1	1	0		91842	Cell division cycle protein 27 homolog OS=Mus musculus OX=10090 GN=Cdc27 PE=1 SV=1
1915	48697	Q9D2C2|SAAL1_MOUSE	49.87	2	2	0	-2	0		1	1	1	0	Carbamidomethylation	52769	Protein SAAL1 OS=Mus musculus OX=10090 GN=Saal1 PE=1 SV=1
1956	39869	Q91W96|APC4_MOUSE	49.43	2	2	0	-2	0		1	1	1	0		91708	Anaphase-promoting complex subunit 4 OS=Mus musculus OX=10090 GN=Anapc4 PE=1 SV=1
1766	40478	P12960|CNTN1_MOUSE	49.16	2	2	0	-2	0		1	1	1	0		113388	Contactin-1 OS=Mus musculus OX=10090 GN=Cntn1 PE=1 SV=1
1777	41704	A2AQ19|RTF1_MOUSE	48.36	2	2	0	-2	0		1	1	1	0		80797	RNA polymerase-associated protein RTF1 homolog OS=Mus musculus OX=10090 GN=Rtf1 PE=1 SV=1
1976	43289	Q8BXX2|ZBT49_MOUSE	47.95	2	2	0	-2	0		1	1	1	0		83091	Zinc finger and BTB domain-containing protein 49 OS=Mus musculus OX=10090 GN=Zbtb49 PE=2 SV=1
1962	40862	Q8BTV2|CPSF7_MOUSE	47.57	2	2	0	-2	0		1	1	1	0		52011	Cleavage and polyadenylation specificity factor subunit 7 OS=Mus musculus OX=10090 GN=Cpsf7 PE=1 SV=2
1475	5952	D3YXK2|SAFB1_MOUSE	47.39	2	2	0	-2	0		1	1	1	0	Carbamidomethylation	105104	Scaffold attachment factor B1 OS=Mus musculus OX=10090 GN=Safb PE=1 SV=2
1712	40225	Q8C015|PAK5_MOUSE	47.07	2	2	0	-2	0		1	1	1	0	Carbamidomethylation	80948	Serine/threonine-protein kinase PAK 5 OS=Mus musculus OX=10090 GN=Pak5 PE=1 SV=1
1969	42282	Q61545|EWS_MOUSE	45.71	2	2	0	-2	0		1	1	1	0		68462	RNA-binding protein EWS OS=Mus musculus OX=10090 GN=Ewsr1 PE=1 SV=2
1565	39479	A2AHC3|CAMP1_MOUSE	45.56	2	2	0	-2	0		1	1	1	0	Carbamidomethylation	175886	Calmodulin-regulated spectrin-associated protein 1 OS=Mus musculus OX=10090 GN=Camsap1 PE=1 SV=1
2106	16711	Q3TDN2|FAF2_MOUSE	45.45	2	2	0	-2	0		1	1	1	0		52471	FAS-associated factor 2 OS=Mus musculus OX=10090 GN=Faf2 PE=1 SV=2
1996	46421	P56671|MAZ_MOUSE	44.86	2	2	0	-2	0		1	1	1	0	Carbamidomethylation	48770	Myc-associated zinc finger protein OS=Mus musculus OX=10090 GN=Maz PE=1 SV=1
1578	44041	Q62181|SEM3C_MOUSE	44.79	2	2	0	-2	0		1	1	1	0	Carbamidomethylation	85289	Semaphorin-3C OS=Mus musculus OX=10090 GN=Sema3c PE=1 SV=2
1863	41581	Q8BJL1|FBX30_MOUSE	44.45	2	2	0	-2	0		1	1	1	0	Carbamidomethylation	82688	F-box only protein 30 OS=Mus musculus OX=10090 GN=Fbxo30 PE=1 SV=2
1838	42861	Q9D706|RPAP3_MOUSE	44.32	2	2	0	-2	0		1	1	1	0		74096	RNA polymerase II-associated protein 3 OS=Mus musculus OX=10090 GN=Rpap3 PE=1 SV=1
2127	49879	Q9D8H7|OMA1_MOUSE	43.84	2	2	0	-2	0		1	1	1	0	Carbamidomethylation	58878	Metalloendopeptidase OMA1 mitochondrial OS=Mus musculus OX=10090 GN=Oma1 PE=1 SV=1
1785	39600	Q8BYA0|TBCD_MOUSE	43.54	2	2	0	-2	0		1	1	1	0		133321	Tubulin-specific chaperone D OS=Mus musculus OX=10090 GN=Tbcd PE=1 SV=1
2013	50244	Q91X72|HEMO_MOUSE	43.47	2	2	0	-2	0		1	1	1	0	Carbamidomethylation	51318	Hemopexin OS=Mus musculus OX=10090 GN=Hpx PE=1 SV=2
1663	39624	A2AAY5|SPD2B_MOUSE	43.33	2	2	0	-2	0		1	1	1	0		101517	SH3 and PX domain-containing protein 2B OS=Mus musculus OX=10090 GN=Sh3pxd2b PE=1 SV=1
2050	40577	P97471|SMAD4_MOUSE	41.1	2	2	0	-2	0		1	1	1	0	Carbamidomethylation	60342	Mothers against decapentaplegic homolog 4 OS=Mus musculus OX=10090 GN=Smad4 PE=1 SV=2
1484	7344	Q3UHH1|ZSWM8_MOUSE	40.09	2	2	0	-2	0		1	1	1	0		197060	Zinc finger SWIM domain-containing protein 8 OS=Mus musculus OX=10090 GN=Zswim8 PE=1 SV=1
2109	47363	Q9D4F8|GCP4_MOUSE	39.96	2	2	0	-2	0		1	1	1	0		76126	Gamma-tubulin complex component 4 OS=Mus musculus OX=10090 GN=Tubgcp4 PE=1 SV=2
1940	43360	A2AR50|RGPS1_MOUSE	39.62	2	2	0	-2	0		1	1	1	0	Carbamidomethylation	65475	Ras-specific guanine nucleotide-releasing factor RalGPS1 OS=Mus musculus OX=10090 GN=Ralgps1 PE=1 SV=2
1768	14695	P55012|S12A2_MOUSE	39.53	2	2	0	-2	0		1	1	1	0	Carbamidomethylation; Oxidation (M)	131033	Solute carrier family 12 member 2 OS=Mus musculus OX=10090 GN=Slc12a2 PE=1 SV=2
1937	42290	Q9R0Q1|SYTL4_MOUSE	39.53	2	2	0	-2	0		1	1	1	0		76022	Synaptotagmin-like protein 4 OS=Mus musculus OX=10090 GN=Sytl4 PE=1 SV=1
1920	39738	Q8BP71|RFOX2_MOUSE	38.97	2	2	0	-2	0		1	1	1	0		47330	RNA binding protein fox-1 homolog 2 OS=Mus musculus OX=10090 GN=Rbfox2 PE=1 SV=2
1920	46630	Q9JJ43|RFOX1_MOUSE	38.97	2	2	0	-2	0		1	1	1	0		42678	RNA binding protein fox-1 homolog 1 OS=Mus musculus OX=10090 GN=Rbfox1 PE=1 SV=3
1647	39730	Q6NZK5|K1328_MOUSE	38.16	2	2	0	-2	0		1	1	1	0		69793	Protein hinderin OS=Mus musculus OX=10090 GN=Kiaa1328 PE=1 SV=2
1840	43068	Q8CFW1|ANO2_MOUSE	38.01	2	2	0	-2	0		1	1	1	0		114134	Anoctamin-2 OS=Mus musculus OX=10090 GN=Ano2 PE=1 SV=2
2075	47800	Q3TIR1|TPC13_MOUSE	37.77	2	2	0	-2	0		1	1	1	0		46477	Trafficking protein particle complex subunit 13 OS=Mus musculus OX=10090 GN=Trappc13 PE=2 SV=1
1687	39932	Q91VH2|SNX9_MOUSE	37.45	2	2	0	-2	0		1	1	1	0		66546	Sorting nexin-9 OS=Mus musculus OX=10090 GN=Snx9 PE=1 SV=1
1998	41228	O08919|NUMBL_MOUSE	37.11	2	2	0	-2	0		1	1	1	0		64130	Numb-like protein OS=Mus musculus OX=10090 GN=Numbl PE=1 SV=3
1998	21677	Q9QZS3|NUMB_MOUSE	37.11	2	2	0	-2	0		1	1	1	0		70813	Protein numb homolog OS=Mus musculus OX=10090 GN=Numb PE=1 SV=1
2023	41845	Q8K0T4|KATL1_MOUSE	36.83	2	2	0	-2	0		1	1	1	0		55165	Katanin p60 ATPase-containing subunit A-like 1 OS=Mus musculus OX=10090 GN=Katnal1 PE=1 SV=1
1928	40441	Q8K3P5|CNOT6_MOUSE	36.19	2	2	0	-2	0		1	1	1	0	Carbamidomethylation	63304	CCR4-NOT transcription complex subunit 6 OS=Mus musculus OX=10090 GN=Cnot6 PE=1 SV=2
1928	44349	Q8VEG6|CNO6L_MOUSE	36.19	2	2	0	-2	0		1	1	1	0	Carbamidomethylation	63023	CCR4-NOT transcription complex subunit 6-like OS=Mus musculus OX=10090 GN=Cnot6l PE=1 SV=2
1958	40174	Q9JLR1|S61A2_MOUSE	40.36	2	2	0	-2			1	0	1	0		52248	Protein transport protein Sec61 subunit alpha isoform 2 OS=Mus musculus OX=10090 GN=Sec61a2 PE=2 SV=3
1731	40067	P39038|CADH4_MOUSE	39.68	2	2	0	-2			1	0	1	0		100030	Cadherin-4 OS=Mus musculus OX=10090 GN=Cdh4 PE=2 SV=1
5	88	P16546|SPTN1_MOUSE	766.18	76	70	67	-3	7782100	3737900	190	189	1750	979	Carbamidomethylation; Oxidation (M)	284596	Spectrin alpha chain non-erythrocytic 1 OS=Mus musculus OX=10090 GN=Sptan1 PE=1 SV=4
31	82	Q9D6F9|TBB4A_MOUSE	445.39	71	71	68	-3	18021	1602.1	25	5	212	87	Carbamidomethylation; Oxidation (M)	49586	Tubulin beta-4A chain OS=Mus musculus OX=10090 GN=Tubb4a PE=1 SV=3
39	788	P47754|CAZA2_MOUSE	370.34	77	77	74	-3	359600	174550	16	13	149	87	Carbamidomethylation; Acetylation (Protein N-term)	32967	F-actin-capping protein subunit alpha-2 OS=Mus musculus OX=10090 GN=Capza2 PE=1 SV=3
88	975	P21107|TPM3_MOUSE	273.1	47	42	39	-3	59052	20605	18	8	57	36	Carbamidomethylation; Oxidation (M)	32994	Tropomyosin alpha-3 chain OS=Mus musculus OX=10090 GN=Tpm3 PE=1 SV=3
120	1681	P59999|ARPC4_MOUSE	280.95	68	60	57	-3	108020	69013	10	10	34	28	Carbamidomethylation; Acetylation (Protein N-term); Oxidation (M)	19667	Actin-related protein 2/3 complex subunit 4 OS=Mus musculus OX=10090 GN=Arpc4 PE=1 SV=3
202	1161	O54941|SMCE1_MOUSE	273.92	34	31	28	-3	19968	3276.3	13	12	23	14		46638	SWI/SNF-related matrix-associated actin-dependent regulator of chromatin subfamily E member 1 OS=Mus musculus OX=10090 GN=Smarce1 PE=1 SV=1
308	2261	P21271|MYO5B_MOUSE	212.3	4	4	1	-3	0		9	1	21	4	Carbamidomethylation; Oxidation (M)	210569	Unconventional myosin-Vb OS=Mus musculus OX=10090 GN=Myo5b PE=1 SV=2
372	616	Q6ZWQ0|SYNE2_MOUSE	279.11	3	3	0	-3	1812.2	2224	16	16	19	1	Carbamidomethylation	782738	Nesprin-2 OS=Mus musculus OX=10090 GN=Syne2 PE=1 SV=2
259	3893	Q64478|H2B1H_MOUSE	200.15	41	36	33	-3	63055	31834	6	6	16	14	Oxidation (M)	13920	Histone H2B type 1-H OS=Mus musculus OX=10090 GN=Hist1h2bh PE=1 SV=3
259	3640	Q64475|H2B1B_MOUSE	200.15	41	36	33	-3	63055	31834	6	6	16	14	Oxidation (M)	13952	Histone H2B type 1-B OS=Mus musculus OX=10090 GN=Hist1h2bb PE=1 SV=3
259	3637	P10853|H2B1F_MOUSE	200.15	41	36	33	-3	63055	31834	6	6	16	14	Oxidation (M)	13936	Histone H2B type 1-F/J/L OS=Mus musculus OX=10090 GN=Hist1h2bf PE=1 SV=2
259	3639	Q8CGP1|H2B1K_MOUSE	200.15	41	36	33	-3	63055	31834	6	6	16	14	Oxidation (M)	13920	Histone H2B type 1-K OS=Mus musculus OX=10090 GN=Hist1h2bk PE=1 SV=3
259	3641	Q8CGP2|H2B1P_MOUSE	200.15	41	36	33	-3	63055	31834	6	6	16	14	Oxidation (M)	13992	Histone H2B type 1-P OS=Mus musculus OX=10090 GN=Hist1h2bp PE=1 SV=3
259	3467	Q64525|H2B2B_MOUSE	200.15	41	36	33	-3	63055	31834	6	6	16	14	Oxidation (M)	13920	Histone H2B type 2-B OS=Mus musculus OX=10090 GN=Hist2h2bb PE=1 SV=3
259	3887	P10854|H2B1M_MOUSE	200.15	41	36	33	-3	63055	31834	6	6	16	14	Oxidation (M)	13936	Histone H2B type 1-M OS=Mus musculus OX=10090 GN=Hist1h2bm PE=1 SV=2
259	3894	Q6ZWY9|H2B1C_MOUSE	200.15	41	36	33	-3	63055	31834	6	6	16	14	Oxidation (M)	13906	Histone H2B type 1-C/E/G OS=Mus musculus OX=10090 GN=Hist1h2bc PE=1 SV=3
697	2170	Q9EPN1|NBEA_MOUSE	160.53	3	3	0	-3	3425		8	8	8	0	Carbamidomethylation	326742	Neurobeachin OS=Mus musculus OX=10090 GN=Nbea PE=1 SV=1
787	19120	Q8CHY6|P66A_MOUSE	50.85	3	3	0	-3	25888		1	1	7	0		67334	Transcriptional repressor p66 alpha OS=Mus musculus OX=10090 GN=Gatad2a PE=1 SV=2
614	2412	Q9CR00|PSMD9_MOUSE	190.94	36	24	21	-3	4133.4	0	7	7	6	5	Carbamidomethylation; Oxidation (M)	24720	26S proteasome non-ATPase regulatory subunit 9 OS=Mus musculus OX=10090 GN=Psmd9 PE=1 SV=1
764	5790	O55126|NIPS2_MOUSE	104.12	12	12	9	-3	4542.4	956.85	3	3	6	2	Carbamidomethylation	32933	Protein NipSnap homolog 2 OS=Mus musculus OX=10090 GN=Nipsnap2 PE=1 SV=1
724	3062	Q8VE97|SRSF4_MOUSE	153.92	9	7	4	-3	2852.5		4	2	6	2		55979	Serine/arginine-rich splicing factor 4 OS=Mus musculus OX=10090 GN=Srsf4 PE=2 SV=1
767	3955	Q80X90|FLNB_MOUSE	102.6	3	3	0	-3	1646	0	6	5	6	1	Carbamidomethylation	277822	Filamin-B OS=Mus musculus OX=10090 GN=Flnb PE=1 SV=3
769	5893	O35098|DPYL4_MOUSE	111.01	6	6	3	-3	0		2	1	6	1		61962	Dihydropyrimidinase-related protein 4 OS=Mus musculus OX=10090 GN=Dpysl4 PE=1 SV=1
781	3180	Q3TWW8|SRSF6_MOUSE	134.96	12	9	6	-3	2208.5		4	2	5	2		39025	Serine/arginine-rich splicing factor 6 OS=Mus musculus OX=10090 GN=Srsf6 PE=1 SV=1
885	3424	Q8CJ40|CROCC_MOUSE	103.5	3	3	0	-3	1717.2		4	4	5	0		226942	Rootletin OS=Mus musculus OX=10090 GN=Crocc PE=1 SV=2
882	4773	Q8BGZ4|CDC23_MOUSE	118.04	6	6	3	-3	1028.4	0	3	3	4	1	Carbamidomethylation	68562	Cell division cycle protein 23 homolog OS=Mus musculus OX=10090 GN=Cdc23 PE=1 SV=2
887	4003	Q80XI3|IF4G3_MOUSE	154.43	3	3	0	-3	0		4	2	4	1	Carbamidomethylation	174889	Eukaryotic translation initiation factor 4 gamma 3 OS=Mus musculus OX=10090 GN=Eif4g3 PE=1 SV=2
978	5851	Q8K0T0|RTN1_MOUSE	101.67	3	3	0	-3	6701.9		2	2	4	0		83572	Reticulon-1 OS=Mus musculus OX=10090 GN=Rtn1 PE=1 SV=1
960	3947	Q9Z1Q9|SYVC_MOUSE	157.07	3	3	0	-3	811.97		3	3	4	0		140215	Valine--tRNA ligase OS=Mus musculus OX=10090 GN=Vars PE=1 SV=1
1021	5555	Q922D8|C1TC_MOUSE	81.62	3	3	0	-3	656.85		2	2	4	0		101200	C-1-tetrahydrofolate synthase cytoplasmic OS=Mus musculus OX=10090 GN=Mthfd1 PE=1 SV=4
981	39210	Q8C1B1|CAMP2_MOUSE	128.7	3	3	0	-3	0		3	3	4	0	Carbamidomethylation	164332	Calmodulin-regulated spectrin-associated protein 2 OS=Mus musculus OX=10090 GN=Camsap2 PE=1 SV=3
1005	39207	Q7TT37|ELP1_MOUSE	123.55	3	3	0	-3	0		3	3	4	0		149583	Elongator complex protein 1 OS=Mus musculus OX=10090 GN=Elp1 PE=1 SV=2
1008	39249	Q80SW1|SAHH2_MOUSE	108.52	6	6	3	-3	3837.8	0	3	3	3	1	Carbamidomethylation	58952	S-adenosylhomocysteine hydrolase-like protein 1 OS=Mus musculus OX=10090 GN=Ahcyl1 PE=1 SV=1
1030	6485	Q9JMD0|ZN207_MOUSE	112.87	5	5	2	-3	2936.9	1341.1	2	2	3	1		52793	BUB3-interacting and GLEBS motif-containing protein ZNF207 OS=Mus musculus OX=10090 GN=Znf207 PE=1 SV=1
1137	45136	O35345|IMA7_MOUSE	82.65	3	3	0	-3	2752.4		1	1	3	0		59964	Importin subunit alpha-7 OS=Mus musculus OX=10090 GN=Kpna6 PE=1 SV=2
1137	49109	Q60960|IMA5_MOUSE	82.65	3	3	0	-3	2752.4		1	1	3	0		60183	Importin subunit alpha-5 OS=Mus musculus OX=10090 GN=Kpna1 PE=1 SV=2
1071	4227	Q80Z38|SHAN2_MOUSE	116.3	3	3	0	-3	1220.1		3	3	3	0	Carbamidomethylation	158968	SH3 and multiple ankyrin repeat domains protein 2 OS=Mus musculus OX=10090 GN=Shank2 PE=1 SV=2
1059	3774	Q80YE7|DAPK1_MOUSE	115.34	3	3	0	-3	1192.2		3	3	3	0		161441	Death-associated protein kinase 1 OS=Mus musculus OX=10090 GN=Dapk1 PE=1 SV=3
1062	4737	Q60875|ARHG2_MOUSE	132.24	3	3	0	-3	1009.3		2	2	3	0	Carbamidomethylation	111974	Rho guanine nucleotide exchange factor 2 OS=Mus musculus OX=10090 GN=Arhgef2 PE=1 SV=4
1136	41804	Q9Z275|RLBP1_MOUSE	54.29	3	3	0	-3	904.15		1	1	3	0		36408	Retinaldehyde-binding protein 1 OS=Mus musculus OX=10090 GN=Rlbp1 PE=1 SV=3
1076	7375	Q9EQQ9|OGA_MOUSE	73.05	3	3	0	-3	691.74		2	2	3	0	Carbamidomethylation	103162	Protein O-GlcNAcase OS=Mus musculus OX=10090 GN=Oga PE=1 SV=2
1063	5024	Q60597|ODO1_MOUSE	83.26	3	3	0	-3	0		2	2	3	0		116449	2-oxoglutarate dehydrogenase mitochondrial OS=Mus musculus OX=10090 GN=Ogdh PE=1 SV=3
1088	39206	Q80UG5|SEPT9_MOUSE	117.65	6	5	2	-3	7000.2	0	3	2	2	1	Oxidation (M)	65575	Septin-9 OS=Mus musculus OX=10090 GN=Sept9 PE=1 SV=1
1141	39241	Q3UL36|ARGL1_MOUSE	59.26	6	6	3	-3	2406.1	0	2	2	2	1		32887	Arginine and glutamate-rich protein 1 OS=Mus musculus OX=10090 GN=Arglu1 PE=1 SV=2
1079	7156	Q3TJZ6|FA98A_MOUSE	120.49	6	6	3	-3	1315.9	0	2	1	2	1		55055	Protein FAM98A OS=Mus musculus OX=10090 GN=Fam98a PE=1 SV=1
1114	9480	Q9Z0G0|GIPC1_MOUSE	88.29	8	8	5	-3	699.1	0	2	2	2	1		36129	PDZ domain-containing protein GIPC1 OS=Mus musculus OX=10090 GN=Gipc1 PE=1 SV=1
1066	6468	Q64332|SYN2_MOUSE	119.43	6	6	3	-3	672.28		2	1	2	1		63373	Synapsin-2 OS=Mus musculus OX=10090 GN=Syn2 PE=1 SV=2
1101	6336	P50247|SAHH_MOUSE	110.93	9	6	3	-3	0	0	3	3	2	1		47688	Adenosylhomocysteinase OS=Mus musculus OX=10090 GN=Ahcy PE=1 SV=3
1210	39277	Q8CGY8|OGT1_MOUSE	77.1	3	3	0	-3	2845.5		2	2	2	0		116952	UDP-N-acetylglucosamine--peptide N-acetylglucosaminyltransferase 110 kDa subunit OS=Mus musculus OX=10090 GN=Ogt PE=1 SV=2
1222	5517	Q9CZW5|TOM70_MOUSE	70.52	3	3	0	-3	1782.9		2	2	2	0		67590	Mitochondrial import receptor subunit TOM70 OS=Mus musculus OX=10090 GN=Tomm70 PE=1 SV=2
1358	39289	Q9WVG6|CARM1_MOUSE	73.67	3	3	0	-3	1337.2		2	2	2	0		65854	Histone-arginine methyltransferase CARM1 OS=Mus musculus OX=10090 GN=Carm1 PE=1 SV=2
1390	17353	Q6PD28|2A5B_MOUSE	66.69	3	3	0	-3	791.23		1	1	2	0	Carbamidomethylation	57342	Serine/threonine-protein phosphatase 2A 56 kDa regulatory subunit beta isoform OS=Mus musculus OX=10090 GN=Ppp2r5b PE=1 SV=1
1233	6499	Q80YF9|RHG33_MOUSE	69.31	3	3	0	-3	708.78		2	2	2	0		139801	Rho GTPase-activating protein 33 OS=Mus musculus OX=10090 GN=Arhgap33 PE=1 SV=1
1382	9601	Q7TPB0|PLPR3_MOUSE	115.9	3	3	0	-3	707.39		2	2	2	0		76693	Phospholipid phosphatase-related protein type 3 OS=Mus musculus OX=10090 GN=Plppr3 PE=1 SV=1
1307	8863	Q3UHD6|SNX27_MOUSE	64.76	3	3	0	-3	653.84		1	1	2	0		60989	Sorting nexin-27 OS=Mus musculus OX=10090 GN=Snx27 PE=1 SV=2
1201	5075	Q8BU30|SYIC_MOUSE	129.83	3	3	0	-3	0		2	2	2	0		144270	Isoleucine--tRNA ligase cytoplasmic OS=Mus musculus OX=10090 GN=Iars PE=1 SV=2
1236	39508	Q6PAR5|GAPD1_MOUSE	100.55	3	3	0	-3	0		2	2	2	0	Carbamidomethylation	162401	GTPase-activating protein and VPS9 domain-containing protein 1 OS=Mus musculus OX=10090 GN=Gapvd1 PE=1 SV=2
1256	39399	Q921G8|GCP2_MOUSE	98.61	3	3	0	-3	0		2	2	2	0		103223	Gamma-tubulin complex component 2 OS=Mus musculus OX=10090 GN=Tubgcp2 PE=1 SV=2
1293	12374	P40124|CAP1_MOUSE	97.84	3	3	0	-3	0		1	1	2	0	Carbamidomethylation	51565	Adenylyl cyclase-associated protein 1 OS=Mus musculus OX=10090 GN=Cap1 PE=1 SV=4
1231	39237	Q9D0I9|SYRC_MOUSE	91.66	3	3	0	-3	0		2	2	2	0		75674	Arginine--tRNA ligase cytoplasmic OS=Mus musculus OX=10090 GN=Rars PE=1 SV=2
1317	39891	Q8K2V6|IPO11_MOUSE	91.17	3	3	0	-3	0		2	2	2	0		112416	Importin-11 OS=Mus musculus OX=10090 GN=Ipo11 PE=1 SV=1
1280	6820	P62484|ABI2_MOUSE	88.77	3	3	0	-3	0		1	1	2	0	Carbamidomethylation	49387	Abl interactor 2 OS=Mus musculus OX=10090 GN=Abi2 PE=1 SV=1
1415	50312	Q99JX3|GORS2_MOUSE	85.64	3	3	0	-3	0		1	1	2	0	Carbamidomethylation	47038	Golgi reassembly-stacking protein 2 OS=Mus musculus OX=10090 GN=Gorasp2 PE=1 SV=3
1199	39326	Q9EPK7|XPO7_MOUSE	84.02	3	3	0	-3	0		2	2	2	0	Carbamidomethylation; Acetylation (Protein N-term)	123810	Exportin-7 OS=Mus musculus OX=10090 GN=Xpo7 PE=1 SV=3
1239	39251	P58281|OPA1_MOUSE	83.98	3	3	0	-3	0		2	2	2	0		111339	Dynamin-like 120 kDa protein mitochondrial OS=Mus musculus OX=10090 GN=Opa1 PE=1 SV=1
1403	46849	Q61548|AP180_MOUSE	77.94	3	3	0	-3	0		1	1	2	0		91851	Clathrin coat assembly protein AP180 OS=Mus musculus OX=10090 GN=Snap91 PE=1 SV=1
1249	39502	Q8K012|FBP1L_MOUSE	77.05	3	3	0	-3	0		2	2	2	0		69886	Formin-binding protein 1-like OS=Mus musculus OX=10090 GN=Fnbp1l PE=1 SV=2
1373	15172	Q791T5|MTCH1_MOUSE	64.45	3	3	0	-3	0		1	1	2	0		41565	Mitochondrial carrier homolog 1 OS=Mus musculus OX=10090 GN=Mtch1 PE=1 SV=1
1300	39425	Q3TDD9|PPR21_MOUSE	59.22	3	3	0	-3	0		1	1	2	0		88337	Protein phosphatase 1 regulatory subunit 21 OS=Mus musculus OX=10090 GN=Ppp1r21 PE=1 SV=2
1807	39341	Q64012|RALY_MOUSE	36.5	3	3	0	-3	6381.2		1	1	1	0		33188	RNA-binding protein Raly OS=Mus musculus OX=10090 GN=Raly PE=1 SV=3
2012	50155	Q7TPX8|OOG2_MOUSE	42.78	3	3	0	-3	6285.9		1	1	1	0		55091	Oogenesin-2 OS=Mus musculus OX=10090 GN=Oog2 PE=2 SV=1
2042	47182	A2ARJ3|TM236_MOUSE	36.14	3	3	0	-3	2364.5		1	1	1	0		38680	Transmembrane protein 236 OS=Mus musculus OX=10090 GN=Tmem236 PE=3 SV=1
1545	40992	Q8BVZ1|PLIN5_MOUSE	47.49	3	3	0	-3	1907		1	1	1	0	Oxidation (M)	50474	Perilipin-5 OS=Mus musculus OX=10090 GN=Plin5 PE=1 SV=1
2031	14941	P07356|ANXA2_MOUSE	65.58	3	3	0	-3	1742.8		1	1	1	0		38676	Annexin A2 OS=Mus musculus OX=10090 GN=Anxa2 PE=1 SV=2
2160	50762	Q8CCT7|NSUN3_MOUSE	36.54	3	3	0	-3	1638.1		1	1	1	0	Carbamidomethylation	39182	tRNA (cytosine(34)-C(5))-methyltransferase mitochondrial OS=Mus musculus OX=10090 GN=Nsun3 PE=2 SV=1
1979	43457	Q9D3V5|FSIP1_MOUSE	40.19	3	3	0	-3	1282.8		1	1	1	0		48969	Fibrous sheath-interacting protein 1 OS=Mus musculus OX=10090 GN=Fsip1 PE=1 SV=1
2102	46156	Q8VD72|TTC8_MOUSE	39.48	3	3	0	-3	1151.1		1	1	1	0		58440	Tetratricopeptide repeat protein 8 OS=Mus musculus OX=10090 GN=Ttc8 PE=1 SV=1
1582	6855	P35821|PTN1_MOUSE	39.51	3	3	0	-3	1115.4		1	1	1	0		49593	Tyrosine-protein phosphatase non-receptor type 1 OS=Mus musculus OX=10090 GN=Ptpn1 PE=1 SV=2
2076	47897	Q6P3A8|ODBB_MOUSE	36.45	3	3	0	-3	1058.8		1	1	1	0	Carbamidomethylation	42880	2-oxoisovalerate dehydrogenase subunit beta mitochondrial OS=Mus musculus OX=10090 GN=Bckdhb PE=1 SV=2
1630	8358	Q8BYN5|FSD1L_MOUSE	70.17	3	3	0	-3	830.91		1	1	1	0		56886	FSD1-like protein OS=Mus musculus OX=10090 GN=Fsd1l PE=1 SV=2
2038	19876	P50136|ODBA_MOUSE	68.13	3	3	0	-3	801.26		1	1	1	0		50371	2-oxoisovalerate dehydrogenase subunit alpha mitochondrial OS=Mus musculus OX=10090 GN=Bckdha PE=1 SV=1
1774	11254	Q62120|JAK2_MOUSE	37.47	3	3	0	-3	775.64		1	1	1	0	Carbamidomethylation; Oxidation (M)	130235	Tyrosine-protein kinase JAK2 OS=Mus musculus OX=10090 GN=Jak2 PE=1 SV=2
2117	19877	Q8CG76|ARK72_MOUSE	69.17	3	3	0	-3	773.38		1	1	1	0		40612	Aflatoxin B1 aldehyde reductase member 2 OS=Mus musculus OX=10090 GN=Akr7a2 PE=1 SV=3
1762	40228	Q8VH51|RBM39_MOUSE	49.88	3	3	0	-3	760.59		1	1	1	0		59407	RNA-binding protein 39 OS=Mus musculus OX=10090 GN=Rbm39 PE=1 SV=2
1992	45684	Q3THG9|AASD1_MOUSE	68.41	3	3	0	-3	759.94		1	1	1	0		44971	Alanyl-tRNA editing protein Aarsd1 OS=Mus musculus OX=10090 GN=Aarsd1 PE=1 SV=2
1881	39276	P61222|ABCE1_MOUSE	77.81	3	3	0	-3	704.65		1	1	1	0		67314	ATP-binding cassette sub-family E member 1 OS=Mus musculus OX=10090 GN=Abce1 PE=1 SV=1
1657	6850	Q7M6Y3|PICAL_MOUSE	97.27	3	3	0	-3	586.44		1	1	1	0		71543	Phosphatidylinositol-binding clathrin assembly protein OS=Mus musculus OX=10090 GN=Picalm PE=1 SV=1
2001	47004	Q8BHL5|ELMO2_MOUSE	45.01	3	3	0	-3	404.76		1	1	1	0		83887	Engulfment and cell motility protein 2 OS=Mus musculus OX=10090 GN=Elmo2 PE=1 SV=1
1654	8622	Q8BGD9|IF4B_MOUSE	105.6	3	3	0	-3	0		1	1	1	0	Carbamidomethylation	68840	Eukaryotic translation initiation factor 4B OS=Mus musculus OX=10090 GN=Eif4b PE=1 SV=1
1974	43128	Q5SRX1|TM1L2_MOUSE	95.25	3	3	0	-3	0		1	1	1	0		55663	TOM1-like protein 2 OS=Mus musculus OX=10090 GN=Tom1l2 PE=1 SV=1
2000	46987	O35841|API5_MOUSE	88.23	3	3	0	-3	0		1	1	1	0		56785	Apoptosis inhibitor 5 OS=Mus musculus OX=10090 GN=Api5 PE=1 SV=2
2114	47742	Q99LD4|CSN1_MOUSE	81.75	3	3	0	-3	0		1	1	1	0		53442	COP9 signalosome complex subunit 1 OS=Mus musculus OX=10090 GN=Gps1 PE=1 SV=1
2132	50314	Q61382|TRAF4_MOUSE	78.49	3	3	0	-3	0		1	1	1	0	Carbamidomethylation	53504	TNF receptor-associated factor 4 OS=Mus musculus OX=10090 GN=Traf4 PE=1 SV=2
1899	42786	Q0VGU4|VGF_MOUSE	76.17	3	3	0	-3	0		1	1	1	0		68232	Neurosecretory protein VGF OS=Mus musculus OX=10090 GN=Vgf PE=1 SV=1
1792	40117	Q9Z1K6|ARI2_MOUSE	72.33	3	3	0	-3	0		1	1	1	0		57697	E3 ubiquitin-protein ligase ARIH2 OS=Mus musculus OX=10090 GN=Arih2 PE=1 SV=1
1754	39684	Q99N94|RM09_MOUSE	71.38	3	3	0	-3	0		1	1	1	0		30244	39S ribosomal protein L9 mitochondrial OS=Mus musculus OX=10090 GN=Mrpl9 PE=1 SV=2
2111	47626	Q9CT10|RANB3_MOUSE	70.83	3	3	0	-3	0		1	1	1	0		52573	Ran-binding protein 3 OS=Mus musculus OX=10090 GN=Ranbp3 PE=1 SV=2
1868	13336	P53986|MOT1_MOUSE	69.82	3	3	0	-3	0		1	1	1	0		53267	Monocarboxylate transporter 1 OS=Mus musculus OX=10090 GN=Slc16a1 PE=1 SV=1
2146	50316	Q9CPN8|IF2B3_MOUSE	68.79	3	3	0	-3	0		1	1	1	0	Carbamidomethylation	63575	Insulin-like growth factor 2 mRNA-binding protein 3 OS=Mus musculus OX=10090 GN=Igf2bp3 PE=1 SV=1
1939	42741	Q8K2Q9|SHOT1_MOUSE	64.08	3	3	0	-3	0		1	1	1	0		71343	Shootin-1 OS=Mus musculus OX=10090 GN=Shtn1 PE=1 SV=1
1677	6301	Q61655|DD19A_MOUSE	63.74	3	3	0	-3	0		1	1	1	0		53933	ATP-dependent RNA helicase DDX19A OS=Mus musculus OX=10090 GN=Ddx19a PE=1 SV=2
1805	46290	Q80UY2|KCMF1_MOUSE	60.23	3	3	0	-3	0		1	1	1	0	Carbamidomethylation	41791	E3 ubiquitin-protein ligase KCMF1 OS=Mus musculus OX=10090 GN=Kcmf1 PE=1 SV=1
2082	48301	Q80TL4|PHF24_MOUSE	59.19	3	3	0	-3	0		1	1	1	0		45223	PHD finger protein 24 OS=Mus musculus OX=10090 GN=Phf24 PE=1 SV=2
1662	12228	Q8BN59|LARP6_MOUSE	57.87	3	3	0	-3	0		1	1	1	0		54873	La-related protein 6 OS=Mus musculus OX=10090 GN=Larp6 PE=1 SV=1
1819	40492	Q9DBN5|LONP2_MOUSE	57.38	3	3	0	-3	0		1	1	1	0		94526	Lon protease homolog 2 peroxisomal OS=Mus musculus OX=10090 GN=Lonp2 PE=1 SV=1
2064	45520	Q921H8|THIKA_MOUSE	56.16	3	3	0	-3	0		1	1	1	0		43953	3-ketoacyl-CoA thiolase A peroxisomal OS=Mus musculus OX=10090 GN=Acaa1a PE=1 SV=1
2152	50330	Q9D0L8|MCES_MOUSE	55.9	3	3	0	-3	0		1	1	1	0		53291	mRNA cap guanine-N7 methyltransferase OS=Mus musculus OX=10090 GN=Rnmt PE=1 SV=1
1988	44947	Q8BG40|KTNB1_MOUSE	55.34	3	3	0	-3	0		1	1	1	0	Carbamidomethylation	72639	Katanin p80 WD40 repeat-containing subunit B1 OS=Mus musculus OX=10090 GN=Katnb1 PE=1 SV=1
1639	41934	Q3U5C7|PRIC1_MOUSE	54.16	3	3	0	-3	0		1	1	1	0		94131	Prickle-like protein 1 OS=Mus musculus OX=10090 GN=Prickle1 PE=1 SV=1
1783	39476	Q505F5|LRC47_MOUSE	52.69	3	3	0	-3	0		1	1	1	0		63590	Leucine-rich repeat-containing protein 47 OS=Mus musculus OX=10090 GN=Lrrc47 PE=1 SV=1
2066	45812	O88455|DHCR7_MOUSE	52.51	3	3	0	-3	0		1	1	1	0	Carbamidomethylation	53919	7-dehydrocholesterol reductase OS=Mus musculus OX=10090 GN=Dhcr7 PE=1 SV=1
1965	12284	Q922R8|PDIA6_MOUSE	51.98	3	3	0	-3	0		1	1	1	0		48100	Protein disulfide-isomerase A6 OS=Mus musculus OX=10090 GN=Pdia6 PE=1 SV=3
1890	40621	Q8C6E0|CFA36_MOUSE	50.98	3	3	0	-3	0		1	1	1	0		39600	Cilia- and flagella-associated protein 36 OS=Mus musculus OX=10090 GN=Cfap36 PE=1 SV=1
1709	39833	Q5KU39|VPS41_MOUSE	50.69	3	3	0	-3	0		1	1	1	0	Carbamidomethylation	98602	Vacuolar protein sorting-associated protein 41 homolog OS=Mus musculus OX=10090 GN=Vps41 PE=1 SV=1
2016	39384	Q9QXB9|DRG2_MOUSE	50.66	3	3	0	-3	0		1	1	1	0		40718	Developmentally-regulated GTP-binding protein 2 OS=Mus musculus OX=10090 GN=Drg2 PE=1 SV=1
1825	40902	Q8VCT3|AMPB_MOUSE	50.52	3	3	0	-3	0		1	1	1	0		72416	Aminopeptidase B OS=Mus musculus OX=10090 GN=Rnpep PE=1 SV=2
1730	40047	Q8CHT0|AL4A1_MOUSE	50.31	3	3	0	-3	0		1	1	1	0		61841	Delta-1-pyrroline-5-carboxylate dehydrogenase mitochondrial OS=Mus musculus OX=10090 GN=Aldh4a1 PE=1 SV=3
1896	42057	Q9WUK6|ZBT18_MOUSE	49.46	3	3	0	-3	0		1	1	1	0	Carbamidomethylation	58386	Zinc finger and BTB domain-containing protein 18 OS=Mus musculus OX=10090 GN=Zbtb18 PE=1 SV=1
2088	48817	Q9Z127|LAT1_MOUSE	49.42	3	3	0	-3	0		1	1	1	0		55872	Large neutral amino acids transporter small subunit 1 OS=Mus musculus OX=10090 GN=Slc7a5 PE=1 SV=2
1900	43040	A2AI08|TPRN_MOUSE	49.34	3	3	0	-3	0		1	1	1	0		80089	Taperin OS=Mus musculus OX=10090 GN=Tprn PE=1 SV=1
2126	49500	Q0VGB7|PP4R2_MOUSE	46.76	3	3	0	-3	0		1	1	1	0		46479	Serine/threonine-protein phosphatase 4 regulatory subunit 2 OS=Mus musculus OX=10090 GN=Ppp4r2 PE=1 SV=1
1975	43237	Q925F4|RNF37_MOUSE	45.84	3	3	0	-3	0		1	1	1	0		58732	RING finger protein 37 OS=Mus musculus OX=10090 GN=Ubox5 PE=1 SV=2
1845	46113	Q6P5G6|UBXN7_MOUSE	44.87	3	3	0	-3	0		1	1	1	0	Acetylation (Protein N-term)	52164	UBX domain-containing protein 7 OS=Mus musculus OX=10090 GN=Ubxn7 PE=1 SV=2
1894	41666	Q99LG4|TTC5_MOUSE	44.82	3	3	0	-3	0		1	1	1	0		48795	Tetratricopeptide repeat protein 5 OS=Mus musculus OX=10090 GN=Ttc5 PE=1 SV=2
1611	42383	Q3UUG6|TBC24_MOUSE	44.7	3	3	0	-3	0		1	1	1	0		63236	TBC1 domain family member 24 OS=Mus musculus OX=10090 GN=Tbc1d24 PE=1 SV=2
1713	40242	Q7TSI3|PP6R1_MOUSE	43.91	3	3	0	-3	0		1	1	1	0		94527	Serine/threonine-protein phosphatase 6 regulatory subunit 1 OS=Mus musculus OX=10090 GN=Ppp6r1 PE=1 SV=1
1656	40818	O54834|RHG06_MOUSE	42.85	3	3	0	-3	0		1	1	1	0		108844	Rho GTPase-activating protein 6 OS=Mus musculus OX=10090 GN=Arhgap6 PE=1 SV=3
1603	39515	Q8K3F6|KCNQ3_MOUSE	42.2	3	3	0	-3	0		1	1	1	0		96852	Potassium voltage-gated channel subfamily KQT member 3 OS=Mus musculus OX=10090 GN=Kcnq3 PE=1 SV=2
1753	39677	P69566|RANB9_MOUSE	42.18	3	3	0	-3	0		1	1	1	0	Carbamidomethylation	71012	Ran-binding protein 9 OS=Mus musculus OX=10090 GN=Ranbp9 PE=1 SV=1
1746	43674	P81183|IKZF2_MOUSE	39.77	3	3	0	-3	0		1	1	1	0		59401	Zinc finger protein Helios OS=Mus musculus OX=10090 GN=Ikzf2 PE=1 SV=2
1812	39859	Q6NXL6|SENP5_MOUSE	39.58	3	3	0	-3	0		1	1	1	0	Carbamidomethylation	86100	Sentrin-specific protease 5 OS=Mus musculus OX=10090 GN=Senp5 PE=2 SV=1
2121	48984	P17809|GTR1_MOUSE	39.53	3	3	0	-3	0		1	1	1	0		53985	Solute carrier family 2 facilitated glucose transporter member 1 OS=Mus musculus OX=10090 GN=Slc2a1 PE=1 SV=4
1921	39759	Q8BP48|MAP11_MOUSE	39.5	3	3	0	-3	0		1	1	1	0		43221	Methionine aminopeptidase 1 OS=Mus musculus OX=10090 GN=Metap1 PE=1 SV=1
1579	46954	P36423|THAS_MOUSE	39.11	3	3	0	-3	0		1	1	1	0	Carbamidomethylation	60391	Thromboxane-A synthase OS=Mus musculus OX=10090 GN=Tbxas1 PE=1 SV=2
2136	50463	Q9D1Q6|ERP44_MOUSE	38.65	3	3	0	-3	0		1	1	1	0	Carbamidomethylation	46853	Endoplasmic reticulum resident protein 44 OS=Mus musculus OX=10090 GN=Erp44 PE=1 SV=1
1631	7303	P31650|S6A11_MOUSE	38.51	3	3	0	-3	0		1	1	1	0		69961	Sodium- and chloride-dependent GABA transporter 3 OS=Mus musculus OX=10090 GN=Slc6a11 PE=1 SV=2
1837	42650	Q9WVB3|TLE6_MOUSE	38.45	3	3	0	-3	0		1	1	1	0		65116	Transducin-like enhancer protein 6 OS=Mus musculus OX=10090 GN=Tle6 PE=1 SV=1
1779	43194	Q8BYN3|ITPK1_MOUSE	38.08	3	3	0	-3	0		1	1	1	0		46145	Inositol-tetrakisphosphate 1-kinase OS=Mus musculus OX=10090 GN=Itpk1 PE=2 SV=1
2059	11747	Q91Z92|B3GT6_MOUSE	37.15	3	3	0	-3	0		1	1	1	0	Carbamidomethylation	37021	Beta-1 3-galactosyltransferase 6 OS=Mus musculus OX=10090 GN=B3galt6 PE=2 SV=1
1798	41396	P54103|DNJC2_MOUSE	37.13	3	3	0	-3	0		1	1	1	0		71722	DnaJ homolog subfamily C member 2 OS=Mus musculus OX=10090 GN=Dnajc2 PE=1 SV=2
2139	50754	P97325|SIAT6_MOUSE	36.75	3	3	0	-3	0		1	1	1	0	Carbamidomethylation	42132	CMP-N-acetylneuraminate-beta-1 4-galactoside alpha-2 3-sialyltransferase OS=Mus musculus OX=10090 GN=St3gal3 PE=1 SV=2
1	98	Q61879|MYH10_MOUSE	755.9	69	68	64	-4	11087000	6347900	166	134	3237	1879	Carbamidomethylation; Oxidation (M)	228994	Myosin-10 OS=Mus musculus OX=10090 GN=Myh10 PE=1 SV=2
3	22	P60710|ACTB_MOUSE	555.57	94	88	84	-4	198130	204880	33	2	1366	1511	Carbamidomethylation; Acetylation (Protein N-term); Oxidation (M)	41737	Actin cytoplasmic 1 OS=Mus musculus OX=10090 GN=Actb PE=1 SV=1
4	6	P63260|ACTG_MOUSE	556.82	94	88	84	-4	69773	211020	33	2	1295	1476	Carbamidomethylation; Acetylation (Protein N-term); Oxidation (M)	41793	Actin cytoplasmic 2 OS=Mus musculus OX=10090 GN=Actg1 PE=1 SV=1
25	42	P68369|TBA1A_MOUSE	436.75	75	70	66	-4	91099	27528	29	2	259	103	Carbamidomethylation; Oxidation (M)	50136	Tubulin alpha-1A chain OS=Mus musculus OX=10090 GN=Tuba1a PE=1 SV=1
30	41	P05213|TBA1B_MOUSE	431.91	75	70	66	-4			29	0	242	93	Carbamidomethylation; Oxidation (M)	50152	Tubulin alpha-1B chain OS=Mus musculus OX=10090 GN=Tuba1b PE=1 SV=2
41	1099	Q922F4|TBB6_MOUSE	376.52	29	29	25	-4			13	0	164	60	Carbamidomethylation; Oxidation (M)	50090	Tubulin beta-6 chain OS=Mus musculus OX=10090 GN=Tubb6 PE=1 SV=1
42	81	P57780|ACTN4_MOUSE	475.54	69	61	57	-4	164510	77382	52	35	128	84	Carbamidomethylation; Oxidation (M)	104977	Alpha-actinin-4 OS=Mus musculus OX=10090 GN=Actn4 PE=1 SV=1
61	955	Q8CI43|MYL6B_MOUSE	347.95	77	77	73	-4	359920	191550	18	17	84	58	Carbamidomethylation; Oxidation (M)	22749	Myosin light chain 6B OS=Mus musculus OX=10090 GN=Myl6b PE=1 SV=1
75	259	P20029|BIP_MOUSE	386.8	43	43	39	-4	85118	44754	26	24	57	52	Oxidation (M)	72422	Endoplasmic reticulum chaperone BiP OS=Mus musculus OX=10090 GN=Hspa5 PE=1 SV=3
149	423	Q8JZQ9|EIF3B_MOUSE	307.74	30	25	21	-4	27297	8233.6	18	18	27	23	Carbamidomethylation; Acetylation (Protein N-term); Oxidation (M)	91370	Eukaryotic translation initiation factor 3 subunit B OS=Mus musculus OX=10090 GN=Eif3b PE=1 SV=1
190	3038	P53026|RL10A_MOUSE	231.72	28	28	24	-4	45034	15985	7	7	24	15	Carbamidomethylation; Oxidation (M)	24916	60S ribosomal protein L10a OS=Mus musculus OX=10090 GN=Rpl10a PE=1 SV=3
205	2484	P35979|RL12_MOUSE	269.55	54	44	40	-4	47557	45484	6	6	20	17	Carbamidomethylation	17805	60S ribosomal protein L12 OS=Mus musculus OX=10090 GN=Rpl12 PE=1 SV=2
377	3534	P84099|RL19_MOUSE	208.62	27	22	18	-4	15738	5780.3	6	6	13	7	Oxidation (M)	23466	60S ribosomal protein L19 OS=Mus musculus OX=10090 GN=Rpl19 PE=1 SV=1
417	5244	Q3UX10|TBAL3_MOUSE	170.27	8	8	4	-4	0		4	1	12	6	Carbamidomethylation; Oxidation (M)	49988	Tubulin alpha chain-like 3 OS=Mus musculus OX=10090 GN=Tubal3 PE=2 SV=2
454	1471	O35864|CSN5_MOUSE	265.44	34	24	20	-4	11044	4694.6	10	10	10	6	Carbamidomethylation; Oxidation (M)	37549	COP9 signalosome complex subunit 5 OS=Mus musculus OX=10090 GN=Cops5 PE=1 SV=3
534	3246	P27048|RSMB_MOUSE	163.9	23	23	19	-4	15001	4673.9	5	5	9	4	Carbamidomethylation; Oxidation (M)	23656	Small nuclear ribonucleoprotein-associated protein B OS=Mus musculus OX=10090 GN=Snrpb PE=1 SV=1
534	3305	P63163|RSMN_MOUSE	163.9	22	22	18	-4	15001	4673.9	5	5	9	4	Carbamidomethylation; Oxidation (M)	24614	Small nuclear ribonucleoprotein-associated protein N OS=Mus musculus OX=10090 GN=Snrpn PE=1 SV=1
576	2466	Q9DCH4|EIF3F_MOUSE	219.72	19	15	11	-4	5694	2038.9	6	6	8	4		37984	Eukaryotic translation initiation factor 3 subunit F OS=Mus musculus OX=10090 GN=Eif3f PE=1 SV=2
630	2110	P97496|SMRC1_MOUSE	209.77	6	6	2	-4	0		7	1	8	2	Carbamidomethylation	122890	SWI/SNF complex subunit SMARCC1 OS=Mus musculus OX=10090 GN=Smarcc1 PE=1 SV=2
699	3181	Q9EPU4|CPSF1_MOUSE	176.87	4	4	0	-4	920.19		5	5	8	0	Carbamidomethylation	160818	Cleavage and polyadenylation specificity factor subunit 1 OS=Mus musculus OX=10090 GN=Cpsf1 PE=1 SV=1
784	39176	Q04690|NF1_MOUSE	168.97	4	4	0	-4	868.04		7	7	7	0	Carbamidomethylation; Acetylation (Protein N-term)	319595	Neurofibromin OS=Mus musculus OX=10090 GN=Nf1 PE=1 SV=1
851	4076	G5E829|AT2B1_MOUSE	151.69	4	4	0	-4	1129.3		4	3	6	0		134747	Plasma membrane calcium-transporting ATPase 1 OS=Mus musculus OX=10090 GN=Atp2b1 PE=1 SV=1
825	2095	Q7TT50|MRCKB_MOUSE	148.67	4	4	0	-4	0		6	5	6	0	Carbamidomethylation	194751	Serine/threonine-protein kinase MRCK beta OS=Mus musculus OX=10090 GN=Cdc42bpb PE=1 SV=2
852	39195	Q8CGC7|SYEP_MOUSE	142.8	4	4	0	-4	0		4	4	6	0		170078	Bifunctional glutamate/proline--tRNA ligase OS=Mus musculus OX=10090 GN=Eprs PE=1 SV=4
818	4068	P32233|DRG1_MOUSE	182.66	17	13	9	-4	1164.4	0	4	4	5	2	Carbamidomethylation	40512	Developmentally-regulated GTP-binding protein 1 OS=Mus musculus OX=10090 GN=Drg1 PE=1 SV=1
928	39296	O54865|GCYB1_MOUSE	116.42	4	4	0	-4	1351.8		2	2	5	0	Carbamidomethylation	70598	Guanylate cyclase soluble subunit beta-1 OS=Mus musculus OX=10090 GN=Gucy1b1 PE=1 SV=1
888	4417	Q8BSS9|LIPA2_MOUSE	140.31	4	4	0	-4	748.49		3	2	5	0	Carbamidomethylation	143234	Liprin-alpha-2 OS=Mus musculus OX=10090 GN=Ppfia2 PE=1 SV=2
853	39208	Q9DCT5|SDF2_MOUSE	95.84	22	22	18	-4	4585.1	0	3	3	4	2	Oxidation (M)	23159	Stromal cell-derived factor 2 OS=Mus musculus OX=10090 GN=Sdf2 PE=1 SV=1
1051	46144	P18242|CATD_MOUSE	102.04	4	4	0	-4	1162.5		1	1	4	0	Carbamidomethylation; Oxidation (M)	44954	Cathepsin D OS=Mus musculus OX=10090 GN=Ctsd PE=1 SV=1
1032	7599	Q9DCU6|RM04_MOUSE	82.59	4	4	0	-4	0		1	1	4	0		33073	39S ribosomal protein L4 mitochondrial OS=Mus musculus OX=10090 GN=Mrpl4 PE=1 SV=1
910	4462	Q99M28|RNPS1_MOUSE	172.03	18	13	9	-4	3935.7	4792.7	3	3	3	2		34208	RNA-binding protein with serine-rich domain 1 OS=Mus musculus OX=10090 GN=Rnps1 PE=1 SV=1
1008	39255	Q68FL4|SAHH3_MOUSE	108.52	6	6	2	-4	3837.8	0	3	3	3	1	Carbamidomethylation	66899	Putative adenosylhomocysteinase 3 OS=Mus musculus OX=10090 GN=Ahcyl2 PE=1 SV=1
1047	7956	Q8BTU1|CFA20_MOUSE	75.08	10	10	6	-4	1426.4	788.68	2	2	3	1		22748	Cilia- and flagella-associated protein 20 OS=Mus musculus OX=10090 GN=Cfap20 PE=1 SV=1
1073	4074	Q8R0Y6|AL1L1_MOUSE	137.91	4	4	0	-4	1441.6		3	3	3	0	Carbamidomethylation	98709	Cytosolic 10-formyltetrahydrofolate dehydrogenase OS=Mus musculus OX=10090 GN=Aldh1l1 PE=1 SV=1
1096	39733	Q61831|MK10_MOUSE	100.61	4	4	0	-4	1320.7		2	2	3	0		52533	Mitogen-activated protein kinase 10 OS=Mus musculus OX=10090 GN=Mapk10 PE=1 SV=2
1133	39985	Q8R349|CDC16_MOUSE	69.21	4	4	0	-4	1085.5		2	2	3	0		71460	Cell division cycle protein 16 homolog OS=Mus musculus OX=10090 GN=Cdc16 PE=1 SV=1
1112	5236	Q3TDQ1|STT3B_MOUSE	123.66	4	4	0	-4	1023.7		3	3	3	0		93246	Dolichyl-diphosphooligosaccharide--protein glycosyltransferase subunit STT3B OS=Mus musculus OX=10090 GN=Stt3b PE=1 SV=2
1153	41095	Q8BTY8|SCFD2_MOUSE	70.19	4	4	0	-4	938.45		2	2	3	0		74751	Sec1 family domain-containing protein 2 OS=Mus musculus OX=10090 GN=Scfd2 PE=1 SV=1
1075	4930	Q9Z2H5|E41L1_MOUSE	140.15	4	4	0	-4	737.02		3	3	3	0	Carbamidomethylation	98315	Band 4.1-like protein 1 OS=Mus musculus OX=10090 GN=Epb41l1 PE=1 SV=2
1120	39991	P54818|GALC_MOUSE	91.65	4	4	0	-4	676.31		2	2	3	0		77257	Galactocerebrosidase OS=Mus musculus OX=10090 GN=Galc PE=1 SV=2
1060	4504	Q9WTI7|MYO1C_MOUSE	126.77	4	4	0	-4	676.13		3	3	3	0		121944	Unconventional myosin-Ic OS=Mus musculus OX=10090 GN=Myo1c PE=1 SV=2
1131	39433	P98203|ARVC_MOUSE	93.58	4	4	0	-4	622.04		2	2	3	0		105066	Armadillo repeat protein deleted in velo-cardio-facial syndrome homolog OS=Mus musculus OX=10090 GN=Arvcf PE=1 SV=2
1089	5325	Q68FF6|GIT1_MOUSE	112.03	4	4	0	-4	0		2	2	3	0	Carbamidomethylation	85300	ARF GTPase-activating protein GIT1 OS=Mus musculus OX=10090 GN=Git1 PE=1 SV=1
1109	7979	Q9ESN6|TRIM2_MOUSE	95.64	4	4	0	-4	0		2	1	3	0	Carbamidomethylation	81445	Tripartite motif-containing protein 2 OS=Mus musculus OX=10090 GN=Trim2 PE=1 SV=1
1165	19764	Q9CRY7|GDPD1_MOUSE	80.72	4	4	0	-4	0		1	1	3	0		35867	Lysophospholipase D GDPD1 OS=Mus musculus OX=10090 GN=Gdpd1 PE=1 SV=1
992	5533	Q7TNM2|TRI46_MOUSE	76.54	5	5	1	-4	0	0	2	2	2	2	Carbamidomethylation	83432	Tripartite motif-containing protein 46 OS=Mus musculus OX=10090 GN=Trim46 PE=1 SV=1
1085	39280	Q8C5L3|CNOT2_MOUSE	86.35	7	7	3	-4	0	0	2	2	2	1		59711	CCR4-NOT transcription complex subunit 2 OS=Mus musculus OX=10090 GN=Cnot2 PE=1 SV=2
1356	50388	P49183|DNAS1_MOUSE	37.35	4	4	0	-4	20503		1	1	2	0		32027	Deoxyribonuclease-1 OS=Mus musculus OX=10090 GN=Dnase1 PE=1 SV=2
1297	39272	Q91WQ3|SYYC_MOUSE	93.85	4	4	0	-4	2641.6		2	2	2	0		59105	Tyrosine--tRNA ligase cytoplasmic OS=Mus musculus OX=10090 GN=Yars PE=1 SV=3
1279	6623	Q9JI44|DMAP1_MOUSE	86.38	4	4	0	-4	1791.5		2	2	2	0	Oxidation (M)	53130	DNA methyltransferase 1-associated protein 1 OS=Mus musculus OX=10090 GN=Dmap1 PE=1 SV=1
1227	4970	Q99LJ0|CT2NL_MOUSE	96.95	4	4	0	-4	1595.8		2	2	2	0	Carbamidomethylation	69841	CTTNBP2 N-terminal-like protein OS=Mus musculus OX=10090 GN=Cttnbp2nl PE=1 SV=1
1281	40222	Q8BLR2|CPNE4_MOUSE	97.91	4	4	0	-4	1524.6		2	2	2	0		62408	Copine-4 OS=Mus musculus OX=10090 GN=Cpne4 PE=1 SV=1
1203	6101	P35922|FMR1_MOUSE	125.06	4	4	0	-4	1132.3		2	1	2	0		68989	Synaptic functional regulator FMR1 OS=Mus musculus OX=10090 GN=Fmr1 PE=1 SV=1
1184	6128	P12382|PFKAL_MOUSE	128.6	4	4	0	-4	1109.5		2	2	2	0	Carbamidomethylation	85360	ATP-dependent 6-phosphofructokinase liver type OS=Mus musculus OX=10090 GN=Pfkl PE=1 SV=4
1388	45221	Q8C6G8|WDR26_MOUSE	91.22	4	4	0	-4	1006.6		2	2	2	0	Carbamidomethylation	70544	WD repeat-containing protein 26 OS=Mus musculus OX=10090 GN=Wdr26 PE=1 SV=3
1291	8482	Q62433|NDRG1_MOUSE	65.24	4	4	0	-4	962.64		1	1	2	0		43009	Protein NDRG1 OS=Mus musculus OX=10090 GN=Ndrg1 PE=1 SV=1
1324	43206	P56564|EAA1_MOUSE	69.3	4	4	0	-4	912.48		1	1	2	0		59622	Excitatory amino acid transporter 1 OS=Mus musculus OX=10090 GN=Slc1a3 PE=1 SV=2
1338	40748	Q9EQC5|SCYL1_MOUSE	59.41	4	4	0	-4	892.1		2	2	2	0		89160	N-terminal kinase-like protein OS=Mus musculus OX=10090 GN=Scyl1 PE=1 SV=1
1393	47983	Q8R105|VP37C_MOUSE	67.93	4	4	0	-4	844.79		1	1	2	0		38453	Vacuolar protein sorting-associated protein 37C OS=Mus musculus OX=10090 GN=Vps37c PE=1 SV=1
1321	11388	Q9D0M1|KPRA_MOUSE	69.69	4	4	0	-4	815.12		1	1	2	0	Carbamidomethylation	39432	Phosphoribosyl pyrophosphate synthase-associated protein 1 OS=Mus musculus OX=10090 GN=Prpsap1 PE=1 SV=1
1378	41017	Q8K2M0|RM38_MOUSE	64.86	4	4	0	-4	679.02		2	2	2	0		45030	39S ribosomal protein L38 mitochondrial OS=Mus musculus OX=10090 GN=Mrpl38 PE=1 SV=2
1345	6042	Q8VIM9|IRGQ_MOUSE	88.12	4	4	0	-4	642.5		2	2	2	0		59323	Immunity-related GTPase family Q protein OS=Mus musculus OX=10090 GN=Irgq PE=1 SV=1
1296	5399	P15116|CADH2_MOUSE	119.03	4	4	0	-4	0		2	1	2	0		99796	Cadherin-2 OS=Mus musculus OX=10090 GN=Cdh2 PE=1 SV=2
1313	5843	Q8BJY1|PSMD5_MOUSE	110.4	4	4	0	-4	0		2	2	2	0		55972	26S proteasome non-ATPase regulatory subunit 5 OS=Mus musculus OX=10090 GN=Psmd5 PE=1 SV=4
1295	39257	P24270|CATA_MOUSE	105.45	4	4	0	-4	0		2	2	2	0	Carbamidomethylation	59795	Catalase OS=Mus musculus OX=10090 GN=Cat PE=1 SV=4
1221	6190	Q8K0U4|HS12A_MOUSE	86.32	4	4	0	-4	0		2	2	2	0		74871	Heat shock 70 kDa protein 12A OS=Mus musculus OX=10090 GN=Hspa12a PE=1 SV=1
1412	45457	P61620|S61A1_MOUSE	82.57	4	4	0	-4	0		2	1	2	0		52265	Protein transport protein Sec61 subunit alpha isoform 1 OS=Mus musculus OX=10090 GN=Sec61a1 PE=1 SV=2
1340	44120	P47856|GFPT1_MOUSE	74.49	4	4	0	-4	0		2	2	2	0		78539	Glutamine--fructose-6-phosphate aminotransferase [isomerizing] 1 OS=Mus musculus OX=10090 GN=Gfpt1 PE=1 SV=3
1371	9067	Q8VHI6|WASF3_MOUSE	70.58	4	4	0	-4	0		2	1	2	0		55204	Wiskott-Aldrich syndrome protein family member 3 OS=Mus musculus OX=10090 GN=Wasf3 PE=1 SV=1
1352	42757	P60762|MO4L1_MOUSE	65.4	4	4	0	-4	0		1	1	2	0	Carbamidomethylation	41493	Mortality factor 4-like protein 1 OS=Mus musculus OX=10090 GN=Morf4l1 PE=1 SV=2
1263	39283	Q9WTX6|CUL1_MOUSE	65.39	4	4	0	-4	0		2	2	2	0		89691	Cullin-1 OS=Mus musculus OX=10090 GN=Cul1 PE=1 SV=1
1357	39268	O54781|SRPK2_MOUSE	61.56	4	4	0	-4	0		2	1	2	0		76757	SRSF protein kinase 2 OS=Mus musculus OX=10090 GN=Srpk2 PE=1 SV=2
1272	39570	Q60676|PPP5_MOUSE	61.07	4	4	0	-4	0		1	1	2	0		56877	Serine/threonine-protein phosphatase 5 OS=Mus musculus OX=10090 GN=Ppp5c PE=1 SV=3
1404	48309	Q64337|SQSTM_MOUSE	55.94	4	4	0	-4	0		1	1	2	0		48163	Sequestosome-1 OS=Mus musculus OX=10090 GN=Sqstm1 PE=1 SV=1
1206	40327	P09470|ACE_MOUSE	48.75	4	4	0	-4	0		1	1	2	0	Oxidation (M)	150918	Angiotensin-converting enzyme OS=Mus musculus OX=10090 GN=Ace PE=1 SV=3
1320	40900	Q9R0P4|SMAP_MOUSE	44.38	4	4	0	-4	0		1	1	2	0		20046	Small acidic protein OS=Mus musculus OX=10090 GN=Smap PE=1 SV=1
1407	49908	Q922Y1|UBXN1_MOUSE	41.68	4	4	0	-4	0		1	1	2	0		33573	UBX domain-containing protein 1 OS=Mus musculus OX=10090 GN=Ubxn1 PE=1 SV=1
1315	7040	Q5M8N0|CNRP1_MOUSE	149.34	24	14	10	-4	0	1737.6	2	2	1	1	Carbamidomethylation	18612	CB1 cannabinoid receptor-interacting protein 1 OS=Mus musculus OX=10090 GN=Cnrip1 PE=1 SV=1
1402	40439	Q8C1M2|ZN428_MOUSE	115.34	16	10	6	-4	0	0	2	2	1	1	Carbamidomethylation	19003	Zinc finger protein 428 OS=Mus musculus OX=10090 GN=Znf428 PE=1 SV=1
1924	39927	P31230|AIMP1_MOUSE	64.69	4	4	0	-4	1867.4		1	1	1	0		33997	Aminoacyl tRNA synthase complex-interacting multifunctional protein 1 OS=Mus musculus OX=10090 GN=Aimp1 PE=1 SV=2
1949	46890	Q8BTU7|RCCD1_MOUSE	36.35	4	4	0	-4	1343.5		1	1	1	0		40591	RCC1 domain-containing protein 1 OS=Mus musculus OX=10090 GN=Rccd1 PE=2 SV=2
2153	19928	P00405|COX2_MOUSE	55.07	4	4	0	-4	1240.1		1	1	1	0		25976	Cytochrome c oxidase subunit 2 OS=Mus musculus OX=10090 GN=Mtco2 PE=1 SV=1
1873	43999	Q8BWU5|OSGEP_MOUSE	36.09	4	4	0	-4	1202.1		1	1	1	0	Oxidation (M)	36301	Probable tRNA N6-adenosine threonylcarbamoyltransferase OS=Mus musculus OX=10090 GN=Osgep PE=1 SV=2
2028	42997	P97760|RPB3_MOUSE	57.18	4	4	0	-4	1108.8		1	1	1	0		31443	DNA-directed RNA polymerase II subunit RPB3 OS=Mus musculus OX=10090 GN=Polr2c PE=1 SV=2
1641	5320	Q8VE92|RBM4B_MOUSE	92.27	4	4	0	-4	1028.1		1	1	1	0	Carbamidomethylation	39991	RNA-binding protein 4B OS=Mus musculus OX=10090 GN=Rbm4b PE=1 SV=1
1641	5510	Q8C7Q4|RBM4_MOUSE	92.27	4	4	0	-4	1028.1		1	1	1	0	Carbamidomethylation	40045	RNA-binding protein 4 OS=Mus musculus OX=10090 GN=Rbm4 PE=1 SV=1
1824	40758	Q9DBC7|KAP0_MOUSE	61.18	4	4	0	-4	1011.6		1	1	1	0		43185	cAMP-dependent protein kinase type I-alpha regulatory subunit OS=Mus musculus OX=10090 GN=Prkar1a PE=1 SV=3
1919	39675	B1AVZ0|UPP_MOUSE	60.71	4	4	0	-4	974.12		1	1	1	0		34278	Uracil phosphoribosyltransferase homolog OS=Mus musculus OX=10090 GN=Uprt PE=1 SV=1
2037	45799	Q8C739|F110B_MOUSE	60.83	4	4	0	-4	884.76		1	1	1	0		40360	Protein FAM110B OS=Mus musculus OX=10090 GN=Fam110b PE=1 SV=1
2112	47650	Q8BVA5|LDAH_MOUSE	46.47	4	4	0	-4	742.09		1	1	1	0		37374	Lipid droplet-associated hydrolase OS=Mus musculus OX=10090 GN=Ldah PE=1 SV=1
2096	50440	Q8CJ96|RASF8_MOUSE	42.63	4	4	0	-4	665.69		1	1	1	0		48103	Ras association domain-containing protein 8 OS=Mus musculus OX=10090 GN=Rassf8 PE=2 SV=1
2071	47416	Q3TYR5|GRCR2_MOUSE	39.47	4	4	0	-4	645.44		1	1	1	0		28601	Glutaredoxin domain-containing cysteine-rich protein 2 OS=Mus musculus OX=10090 GN=Grxcr2 PE=2 SV=1
2098	50562	Q3TUH1|TAM41_MOUSE	39.62	4	4	0	-4	632.38		1	1	1	0	Acetylation (Protein N-term)	37828	Phosphatidate cytidylyltransferase mitochondrial OS=Mus musculus OX=10090 GN=Tamm41 PE=1 SV=2
2030	43354	P35288|RAB23_MOUSE	48.15	4	4	0	-4	629.9		1	1	1	0		26678	Ras-related protein Rab-23 OS=Mus musculus OX=10090 GN=Rab23 PE=1 SV=2
2123	49358	Q9CQM9|GLRX3_MOUSE	51.89	4	4	0	-4	592.84		1	1	1	0		37778	Glutaredoxin-3 OS=Mus musculus OX=10090 GN=Glrx3 PE=1 SV=1
2035	45625	Q6P8X1|SNX6_MOUSE	96.58	4	4	0	-4	0		1	1	1	0	Carbamidomethylation	46649	Sorting nexin-6 OS=Mus musculus OX=10090 GN=Snx6 PE=1 SV=2
1806	6131	Q8K2X3|STN1_MOUSE	87.83	4	4	0	-4	0		1	1	1	0		43486	CST complex subunit STN1 OS=Mus musculus OX=10090 GN=Stn1 PE=1 SV=2
2039	16641	O08583|THOC4_MOUSE	69.72	4	4	0	-4	0		1	1	1	0		26940	THO complex subunit 4 OS=Mus musculus OX=10090 GN=Alyref PE=1 SV=3
2133	50317	Q91V81|RBM42_MOUSE	67.28	4	4	0	-4	0		1	1	1	0	Carbamidomethylation	49876	RNA-binding protein 42 OS=Mus musculus OX=10090 GN=Rbm42 PE=1 SV=1
2077	47908	Q80X73|PELO_MOUSE	62.94	4	4	0	-4	0		1	1	1	0		43349	Protein pelota homolog OS=Mus musculus OX=10090 GN=Pelo PE=1 SV=3
1912	46020	P19973|LSP1_MOUSE	62.77	4	4	0	-4	0		1	1	1	0		36714	Lymphocyte-specific protein 1 OS=Mus musculus OX=10090 GN=Lsp1 PE=1 SV=2
2055	43252	Q8K2T1|NMRL1_MOUSE	57.82	4	4	0	-4	0		1	1	1	0		34376	NmrA-like family domain-containing protein 1 OS=Mus musculus OX=10090 GN=Nmral1 PE=1 SV=1
2090	49674	Q8BGE6|ATG4B_MOUSE	53.98	4	4	0	-4	0		1	1	1	0		44375	Cysteine protease ATG4B OS=Mus musculus OX=10090 GN=Atg4b PE=1 SV=2
1936	42087	Q91V51|TTLL1_MOUSE	52.73	4	4	0	-4	0		1	1	1	0		49110	Probable tubulin polyglutamylase TTLL1 OS=Mus musculus OX=10090 GN=Ttll1 PE=1 SV=1
2135	50343	Q99MS8|TPGS1_MOUSE	52.15	4	4	0	-4	0		1	1	1	0		32626	Tubulin polyglutamylase complex subunit 1 OS=Mus musculus OX=10090 GN=Tpgs1 PE=1 SV=1
2051	40986	Q99PL6|UBXN6_MOUSE	52.09	4	4	0	-4	0		1	1	1	0	Carbamidomethylation	49796	UBX domain-containing protein 6 OS=Mus musculus OX=10090 GN=Ubxn6 PE=1 SV=1
2054	42006	Q91Z49|UIF_MOUSE	50.73	4	4	0	-4	0		1	1	1	0		35887	UAP56-interacting factor OS=Mus musculus OX=10090 GN=Fyttd1 PE=1 SV=1
2052	41112	O35709|ENC1_MOUSE	49.29	4	4	0	-4	0		1	1	1	0	Carbamidomethylation	66113	Ectoderm-neural cortex protein 1 OS=Mus musculus OX=10090 GN=Enc1 PE=2 SV=2
1967	41985	P97473|TRBP2_MOUSE	45.71	4	4	0	-4	0		1	1	1	0	Carbamidomethylation	38842	RISC-loading complex subunit TARBP2 OS=Mus musculus OX=10090 GN=Tarbp2 PE=1 SV=2
2057	43370	Q9D902|T2EB_MOUSE	45.05	4	4	0	-4	0		1	1	1	0		33047	General transcription factor IIE subunit 2 OS=Mus musculus OX=10090 GN=Gtf2e2 PE=1 SV=2
1843	44197	Q8VE47|UBA5_MOUSE	43.48	4	4	0	-4	0		1	1	1	0		44790	Ubiquitin-like modifier-activating enzyme 5 OS=Mus musculus OX=10090 GN=Uba5 PE=1 SV=2
1782	39292	Q9WUD1|CHIP_MOUSE	41.15	4	4	0	-4	0		1	1	1	0		34909	STIP1 homology and U box-containing protein 1 OS=Mus musculus OX=10090 GN=Stub1 PE=1 SV=1
1874	9219	Q9CR59|G45IP_MOUSE	40.45	4	4	0	-4	0		1	1	1	0		25820	Growth arrest and DNA damage-inducible proteins-interacting protein 1 OS=Mus musculus OX=10090 GN=Gadd45gip1 PE=1 SV=1
1984	44280	Q8BVC4|CCD68_MOUSE	40.27	4	4	0	-4	0		1	1	1	0		37992	Coiled-coil domain-containing protein 68 OS=Mus musculus OX=10090 GN=Ccdc68 PE=2 SV=1
2007	47974	Q9QUI1|LRA25_MOUSE	39.21	4	4	0	-4	0		1	1	1	0		20140	Leucine repeat adapter protein 25 OS=Mus musculus OX=10090 GN=Fam89b PE=1 SV=1
6	91	Q62261|SPTB2_MOUSE	729.26	74	70	65	-5	5498800	2726300	162	157	1235	717	Carbamidomethylation; Acetylation (Protein N-term); Oxidation (M)	274221	Spectrin beta chain non-erythrocytic 1 OS=Mus musculus OX=10090 GN=Sptbn1 PE=1 SV=2
68	145	P97427|DPYL1_MOUSE	381.58	60	52	47	-5	131130	23115	24	19	92	37	Carbamidomethylation; Oxidation (M)	62168	Dihydropyrimidinase-related protein 1 OS=Mus musculus OX=10090 GN=Crmp1 PE=1 SV=1
74	1263	P28798|GRN_MOUSE	310.94	29	29	24	-5	368500	342830	10	10	57	52	Carbamidomethylation; Oxidation (M)	63458	Progranulin OS=Mus musculus OX=10090 GN=Grn PE=1 SV=2
299	2332	Q61937|NPM_MOUSE	248.17	27	27	22	-5	37277	21378	7	7	19	7	Oxidation (M)	32560	Nucleophosmin OS=Mus musculus OX=10090 GN=Npm1 PE=1 SV=1
285	957	O08810|U5S1_MOUSE	266.87	18	14	9	-5	5731.7	3166.7	13	12	15	12	Carbamidomethylation	109361	116 kDa U5 small nuclear ribonucleoprotein component OS=Mus musculus OX=10090 GN=Eftud2 PE=1 SV=1
389	1152	Q01853|TERA_MOUSE	265.49	23	17	12	-5	6960	6631.1	13	13	14	5	Carbamidomethylation	89322	Transitional endoplasmic reticulum ATPase OS=Mus musculus OX=10090 GN=Vcp PE=1 SV=4
384	3212	P19253|RL13A_MOUSE	191.33	26	26	21	-5	13781	6105.2	5	5	13	7	Carbamidomethylation	23464	60S ribosomal protein L13a OS=Mus musculus OX=10090 GN=Rpl13a PE=1 SV=4
426	2174	Q8R429|AT2A1_MOUSE	218.85	10	8	3	-5		29093	8	1	11	6	Carbamidomethylation; Oxidation (M)	109425	Sarcoplasmic/endoplasmic reticulum calcium ATPase 1 OS=Mus musculus OX=10090 GN=Atp2a1 PE=1 SV=1
619	1349	Q6P4T2|U520_MOUSE	201.23	5	5	0	-5	3839.5		9	9	10	0	Carbamidomethylation	244544	U5 small nuclear ribonucleoprotein 200 kDa helicase OS=Mus musculus OX=10090 GN=Snrnp200 PE=1 SV=1
487	4160	P67871|CSK2B_MOUSE	166.18	23	23	18	-5	12988	6251.7	4	4	9	6	Carbamidomethylation	24942	Casein kinase II subunit beta OS=Mus musculus OX=10090 GN=Csnk2b PE=1 SV=1
621	1801	Q6NZJ6|IF4G1_MOUSE	198.41	6	5	0	-5	1295.6		8	6	9	1	Carbamidomethylation	176076	Eukaryotic translation initiation factor 4 gamma 1 OS=Mus musculus OX=10090 GN=Eif4g1 PE=1 SV=1
664	2350	O70133|DHX9_MOUSE	168.52	5	5	0	-5	3007.8		6	6	9	0	Carbamidomethylation	149474	ATP-dependent RNA helicase A OS=Mus musculus OX=10090 GN=Dhx9 PE=1 SV=2
673	2784	Q78PY7|SND1_MOUSE	156.3	6	6	1	-5	0	0	5	5	8	1		102088	Staphylococcal nuclease domain-containing protein 1 OS=Mus musculus OX=10090 GN=Snd1 PE=1 SV=1
703	2449	P33173|KIF1A_MOUSE	156.5	5	5	0	-5	2430.1		7	7	8	0		191724	Kinesin-like protein KIF1A OS=Mus musculus OX=10090 GN=Kif1a PE=1 SV=2
704	2516	P83510|TNIK_MOUSE	171.53	5	5	0	-5	0		6	1	8	0		150366	Traf2 and NCK-interacting protein kinase OS=Mus musculus OX=10090 GN=Tnik PE=1 SV=2
612	3130	Q9Z0P5|TWF2_MOUSE	188.58	20	18	13	-5	0	0	6	3	7	4	Carbamidomethylation; Acetylation (Protein N-term)	39471	Twinfilin-2 OS=Mus musculus OX=10090 GN=Twf2 PE=1 SV=1
694	3003	P59242|CING_MOUSE	172.62	7	6	1	-5	650.6	0	6	6	7	1		136447	Cingulin OS=Mus musculus OX=10090 GN=Cgn PE=1 SV=1
686	2400	Q9CQR6|PPP6_MOUSE	167.69	27	19	14	-5	1971.5	0	6	6	6	3	Carbamidomethylation	35159	Serine/threonine-protein phosphatase 6 catalytic subunit OS=Mus musculus OX=10090 GN=Ppp6c PE=1 SV=1
726	3070	P39054|DYN2_MOUSE	144.13	6	6	1	-5			5	0	6	2		98145	Dynamin-2 OS=Mus musculus OX=10090 GN=Dnm2 PE=1 SV=2
830	4489	Q6P542|ABCF1_MOUSE	159.13	5	5	0	-5	1762.4		3	3	6	0		94945	ATP-binding cassette sub-family F member 1 OS=Mus musculus OX=10090 GN=Abcf1 PE=1 SV=1
728	2597	Q9D2N9|VP33A_MOUSE	155.27	13	11	6	-5	2078.1	0	6	6	5	3	Carbamidomethylation	67555	Vacuolar protein sorting-associated protein 33A OS=Mus musculus OX=10090 GN=Vps33a PE=1 SV=2
801	5261	P27601|GNA13_MOUSE	119.1	8	8	3	-5	16625		3	1	5	2		44055	Guanine nucleotide-binding protein subunit alpha-13 OS=Mus musculus OX=10090 GN=Gna13 PE=1 SV=1
778	3324	Q61701|ELAV4_MOUSE	153.66	16	12	7	-5	539.7	1061.9	5	3	5	2	Carbamidomethylation	42368	ELAV-like protein 4 OS=Mus musculus OX=10090 GN=Elavl4 PE=1 SV=1
920	3999	Q8VDP3|MICA1_MOUSE	143.88	5	5	0	-5	847.84		4	4	5	0	Carbamidomethylation	116785	[F-actin]-monooxygenase MICAL1 OS=Mus musculus OX=10090 GN=Mical1 PE=1 SV=1
897	3705	Q6ZQ29|TAOK2_MOUSE	134.52	5	5	0	-5	612.09		5	5	5	0		139297	Serine/threonine-protein kinase TAO2 OS=Mus musculus OX=10090 GN=Taok2 PE=1 SV=3
736	6566	Q9CXZ1|NDUS4_MOUSE	97.31	14	14	9	-5	5464.5	2431.9	2	2	4	4		19785	NADH dehydrogenase [ubiquinone] iron-sulfur protein 4 mitochondrial OS=Mus musculus OX=10090 GN=Ndufs4 PE=1 SV=3
747	5870	O54962|BAF_MOUSE	149.59	37	29	24	-5	4527.3	1488.8	3	3	4	4	Oxidation (M)	10103	Barrier-to-autointegration factor OS=Mus musculus OX=10090 GN=Banf1 PE=1 SV=1
812	5187	Q924T2|RT02_MOUSE	136.38	17	17	12	-5	733.46	0	3	3	4	3		32313	28S ribosomal protein S2 mitochondrial OS=Mus musculus OX=10090 GN=Mrps2 PE=1 SV=1
867	4120	P97461|RS5_MOUSE	150.88	21	17	12	-5	1467.8	2196.1	4	4	4	2	Carbamidomethylation; Acetylation (Protein N-term)	22889	40S ribosomal protein S5 OS=Mus musculus OX=10090 GN=Rps5 PE=1 SV=3
974	4600	Q00PI9|HNRL2_MOUSE	127.58	5	5	0	-5	2538.2		3	3	4	0		84940	Heterogeneous nuclear ribonucleoprotein U-like protein 2 OS=Mus musculus OX=10090 GN=Hnrnpul2 PE=1 SV=2
961	4097	Q9QUR6|PPCE_MOUSE	153.47	5	5	0	-5	2228.4		3	3	4	0	Carbamidomethylation	80752	Prolyl endopeptidase OS=Mus musculus OX=10090 GN=Prep PE=1 SV=1
982	39242	P70188|KIFA3_MOUSE	101.58	5	5	0	-5	1500.9		3	3	4	0		91291	Kinesin-associated protein 3 OS=Mus musculus OX=10090 GN=Kifap3 PE=1 SV=1
984	4233	Q8K212|PACS1_MOUSE	94.92	5	5	0	-5	734.13		4	4	4	0		104829	Phosphofurin acidic cluster sorting protein 1 OS=Mus musculus OX=10090 GN=Pacs1 PE=1 SV=2
988	7536	Q9CZC8|SCRN1_MOUSE	98.7	5	5	0	-5	607.95		2	2	4	0	Carbamidomethylation	46326	Secernin-1 OS=Mus musculus OX=10090 GN=Scrn1 PE=1 SV=1
1013	39221	Q7TQF2|FBX10_MOUSE	121.47	5	5	0	-5	0		3	3	4	0	Carbamidomethylation	104478	F-box only protein 10 OS=Mus musculus OX=10090 GN=Fbxo10 PE=1 SV=2
1014	39278	D3Z7P3|GLSK_MOUSE	107.2	5	5	0	-5	0		2	2	4	0		73964	Glutaminase kidney isoform mitochondrial OS=Mus musculus OX=10090 GN=Gls PE=1 SV=1
945	39958	Q9JKV1|ADRM1_MOUSE	113.81	9	9	4	-5	1640.7	0	2	2	3	2	Carbamidomethylation	42060	Proteasomal ubiquitin receptor ADRM1 OS=Mus musculus OX=10090 GN=Adrm1 PE=1 SV=2
969	5090	P46737|BRCC3_MOUSE	127.63	9	9	4	-5	1526.4	0	2	2	3	1	Carbamidomethylation	33340	Lys-63-specific deubiquitinase BRCC36 OS=Mus musculus OX=10090 GN=Brcc3 PE=1 SV=1
1009	10150	Q60809|CNOT7_MOUSE	106.99	12	12	7	-5	1050.9	0	2	2	3	1		32718	CCR4-NOT transcription complex subunit 7 OS=Mus musculus OX=10090 GN=Cnot7 PE=1 SV=1
1035	39215	Q5FWK3|RHG01_MOUSE	120.68	10	8	3	-5	0	0	4	4	3	1		50411	Rho GTPase-activating protein 1 OS=Mus musculus OX=10090 GN=Arhgap1 PE=1 SV=1
987	4728	Q80ZS3|RT26_MOUSE	83.85	9	9	4	-5	0	0	2	2	3	1		23444	28S ribosomal protein S26 mitochondrial OS=Mus musculus OX=10090 GN=Mrps26 PE=1 SV=1
1095	41471	Q7TN98|CPEB4_MOUSE	75.56	5	5	0	-5	3467.4		2	2	3	0	Carbamidomethylation; Oxidation (M)	80122	Cytoplasmic polyadenylation element-binding protein 4 OS=Mus musculus OX=10090 GN=Cpeb4 PE=1 SV=1
1100	5265	Q8VHH5|AGAP3_MOUSE	125.47	5	5	0	-5	2225.1		3	2	3	0		97965	Arf-GAP with GTPase ANK repeat and PH domain-containing protein 3 OS=Mus musculus OX=10090 GN=Agap3 PE=1 SV=1
1176	50332	Q8BW74|HLF_MOUSE	54.65	5	5	0	-5	1776.6		1	1	3	0		33149	Hepatic leukemia factor OS=Mus musculus OX=10090 GN=Hlf PE=2 SV=1
1113	5416	Q8JZK9|HMCS1_MOUSE	98.01	5	5	0	-5	1353.8		2	2	3	0	Carbamidomethylation	57569	Hydroxymethylglutaryl-CoA synthase cytoplasmic OS=Mus musculus OX=10090 GN=Hmgcs1 PE=1 SV=1
1096	39374	Q9WTU6|MK09_MOUSE	100.61	5	5	0	-5	1320.7		2	2	3	0		48189	Mitogen-activated protein kinase 9 OS=Mus musculus OX=10090 GN=Mapk9 PE=1 SV=2
1092	39358	Q3U0V1|FUBP2_MOUSE	75.32	5	5	0	-5	1043.6		2	2	3	0		76776	Far upstream element-binding protein 2 OS=Mus musculus OX=10090 GN=Khsrp PE=1 SV=2
1091	6798	O08848|RO60_MOUSE	136.09	5	5	0	-5	933.32		2	2	3	0		60124	60 kDa SS-A/Ro ribonucleoprotein OS=Mus musculus OX=10090 GN=RO60 PE=1 SV=1
1129	39266	Q91WG4|ELP2_MOUSE	114.78	5	5	0	-5	520.59		3	3	3	0	Carbamidomethylation	93093	Elongator complex protein 2 OS=Mus musculus OX=10090 GN=Elp2 PE=1 SV=1
1068	39211	Q61584|FXR1_MOUSE	112.8	5	5	0	-5	0		3	2	3	0		76222	Fragile X mental retardation syndrome-related protein 1 OS=Mus musculus OX=10090 GN=Fxr1 PE=1 SV=2
1093	6212	P30416|FKBP4_MOUSE	102.92	5	5	0	-5	0		2	2	3	0		51572	Peptidyl-prolyl cis-trans isomerase FKBP4 OS=Mus musculus OX=10090 GN=Fkbp4 PE=1 SV=5
1077	5248	Q9JIK9|RT34_MOUSE	160.3	23	14	9	-5	1523.3	0	3	3	2	1		25827	28S ribosomal protein S34 mitochondrial OS=Mus musculus OX=10090 GN=Mrps34 PE=1 SV=1
1262	39220	Q8VEH5|EPMIP_MOUSE	106.52	5	5	0	-5	2975.2		2	2	2	0	Carbamidomethylation	70096	EPM2A-interacting protein 1 OS=Mus musculus OX=10090 GN=Epm2aip1 PE=1 SV=1
1362	39329	Q8BWY3|ERF1_MOUSE	85.95	5	5	0	-5	2689.5		2	2	2	0		49031	Eukaryotic peptide chain release factor subunit 1 OS=Mus musculus OX=10090 GN=Etf1 PE=1 SV=4
1248	39494	P39688|FYN_MOUSE	80.03	5	5	0	-5	1827.2		2	2	2	0		60675	Tyrosine-protein kinase Fyn OS=Mus musculus OX=10090 GN=Fyn PE=1 SV=4
1289	7407	P57724|PCBP4_MOUSE	58.92	5	5	0	-5	1496		2	1	2	0		41399	Poly(rC)-binding protein 4 OS=Mus musculus OX=10090 GN=Pcbp4 PE=1 SV=1
1240	7227	Q9CRC8|LRC40_MOUSE	70.29	5	5	0	-5	867.16		2	2	2	0	Carbamidomethylation	68076	Leucine-rich repeat-containing protein 40 OS=Mus musculus OX=10090 GN=Lrrc40 PE=1 SV=2
1271	9880	Q62419|SH3G1_MOUSE	88.47	5	5	0	-5	860.79		2	2	2	0		41518	Endophilin-A2 OS=Mus musculus OX=10090 GN=Sh3gl1 PE=1 SV=1
1271	12156	Q62420|SH3G2_MOUSE	88.47	5	5	0	-5	860.79		2	2	2	0		39955	Endophilin-A1 OS=Mus musculus OX=10090 GN=Sh3gl2 PE=1 SV=2
1318	39941	Q8BRF7|SCFD1_MOUSE	64.35	5	5	0	-5	818.03		2	2	2	0	Carbamidomethylation	72323	Sec1 family domain-containing protein 1 OS=Mus musculus OX=10090 GN=Scfd1 PE=1 SV=1
1355	47977	Q8BTZ7|GMPPB_MOUSE	41.71	5	5	0	-5	693.43		1	1	2	0		39917	Mannose-1-phosphate guanyltransferase beta OS=Mus musculus OX=10090 GN=Gmppb PE=1 SV=1
1303	39591	Q8K3H0|DP13A_MOUSE	104.13	5	5	0	-5	0		2	2	2	0		79328	DCC-interacting protein 13-alpha OS=Mus musculus OX=10090 GN=Appl1 PE=1 SV=1
1273	40066	Q9JJY4|DDX20_MOUSE	102.07	5	5	0	-5	0		2	2	2	0		91710	Probable ATP-dependent RNA helicase DDX20 OS=Mus musculus OX=10090 GN=Ddx20 PE=1 SV=2
1299	6592	Q8VBW6|ULA1_MOUSE	101.67	5	5	0	-5	0		2	2	2	0		60274	NEDD8-activating enzyme E1 regulatory subunit OS=Mus musculus OX=10090 GN=Nae1 PE=1 SV=1
1406	16847	Q9D0L7|ARM10_MOUSE	85.34	5	5	0	-5	0		1	1	2	0		33311	Armadillo repeat-containing protein 10 OS=Mus musculus OX=10090 GN=Armc10 PE=1 SV=1
1314	39396	Q99PG2|OGFR_MOUSE	81.88	5	5	0	-5	0		2	2	2	0		70679	Opioid growth factor receptor OS=Mus musculus OX=10090 GN=Ogfr PE=1 SV=1
1286	39398	Q9ES97|RTN3_MOUSE	74.03	5	5	0	-5	0		2	2	2	0	Carbamidomethylation; Acetylation (Protein N-term)	103879	Reticulon-3 OS=Mus musculus OX=10090 GN=Rtn3 PE=1 SV=2
1251	6989	Q60632|COT1_MOUSE	70.27	5	5	0	-5	0		2	2	2	0	Carbamidomethylation	46085	COUP transcription factor 1 OS=Mus musculus OX=10090 GN=Nr2f1 PE=2 SV=2
1251	9192	P43135|COT2_MOUSE	70.27	5	5	0	-5	0		2	2	2	0	Carbamidomethylation	45571	COUP transcription factor 2 OS=Mus musculus OX=10090 GN=Nr2f2 PE=1 SV=2
1359	39294	O70551|SRPK1_MOUSE	66.12	5	5	0	-5	0		2	1	2	0		73089	SRSF protein kinase 1 OS=Mus musculus OX=10090 GN=Srpk1 PE=1 SV=2
1375	19968	O55023|IMPA1_MOUSE	59.79	5	5	0	-5	0		1	1	2	0		30436	Inositol monophosphatase 1 OS=Mus musculus OX=10090 GN=Impa1 PE=1 SV=1
1351	41497	P28663|SNAB_MOUSE	43.67	5	5	0	-5	0		1	1	2	0	Carbamidomethylation	33557	Beta-soluble NSF attachment protein OS=Mus musculus OX=10090 GN=Napb PE=1 SV=2
1927	40407	P57784|RU2A_MOUSE	61.97	5	5	0	-5	4555.6		1	1	1	0		28357	U2 small nuclear ribonucleoprotein A' OS=Mus musculus OX=10090 GN=Snrpa1 PE=1 SV=2
2073	47735	Q4QQM4|P5I11_MOUSE	53.94	5	5	0	-5	2138.7		1	1	1	0		20911	Tumor protein p53-inducible protein 11 OS=Mus musculus OX=10090 GN=Trp53i11 PE=1 SV=1
1990	45090	Q0VAY3|F187B_MOUSE	36.65	5	5	0	-5	1441.5		1	1	1	0	Oxidation (M)	40957	Protein FAM187B OS=Mus musculus OX=10090 GN=Fam187b PE=2 SV=1
1935	41811	Q69ZQ2|ISY1_MOUSE	48.27	5	5	0	-5	1012.7		1	1	1	0		32989	Pre-mRNA-splicing factor ISY1 homolog OS=Mus musculus OX=10090 GN=Isy1 PE=1 SV=2
1694	11437	Q9QY76|VAPB_MOUSE	52.96	5	5	0	-5	979.95		1	1	1	0		26946	Vesicle-associated membrane protein-associated protein B OS=Mus musculus OX=10090 GN=Vapb PE=1 SV=3
2083	13990	Q9Z2M7|PMM2_MOUSE	59.75	5	5	0	-5	690.34		1	1	1	0		27657	Phosphomannomutase 2 OS=Mus musculus OX=10090 GN=Pmm2 PE=1 SV=1
1918	39532	Q91YN9|BAG2_MOUSE	48.8	5	5	0	-5	614.21		1	1	1	0		23474	BAG family molecular chaperone regulator 2 OS=Mus musculus OX=10090 GN=Bag2 PE=1 SV=1
1488	6079	P35550|FBRL_MOUSE	83.91	5	5	0	-5	0		1	1	1	0		34307	rRNA 2'-O-methyltransferase fibrillarin OS=Mus musculus OX=10090 GN=Fbl PE=1 SV=2
1488	6670	Q80WS3|FBLL1_MOUSE	83.91	5	5	0	-5	0		1	1	1	0		33339	rRNA/tRNA 2'-O-methyltransferase fibrillarin-like protein 1 OS=Mus musculus OX=10090 GN=Fbll1 PE=1 SV=1
2079	13574	Q8BWT1|THIM_MOUSE	79.44	5	5	0	-5	0		1	1	1	0		41830	3-ketoacyl-CoA thiolase mitochondrial OS=Mus musculus OX=10090 GN=Acaa2 PE=1 SV=3
2072	31605	O70152|DPM1_MOUSE	77.94	5	5	0	-5	0		1	1	1	0		29175	Dolichol-phosphate mannosyltransferase subunit 1 OS=Mus musculus OX=10090 GN=Dpm1 PE=1 SV=1
2105	47084	Q9DB60|PXL2B_MOUSE	69.87	5	5	0	-5	0		1	1	1	0		21670	Prostamide/prostaglandin F synthase OS=Mus musculus OX=10090 GN=Prxl2b PE=1 SV=1
2039	19840	Q9JJW6|ALRF2_MOUSE	69.72	5	5	0	-5	0		1	1	1	0		23730	Aly/REF export factor 2 OS=Mus musculus OX=10090 GN=Alyref2 PE=1 SV=1
1877	15662	Q9CR67|TMM33_MOUSE	69.62	5	5	0	-5	0		1	1	1	0		28031	Transmembrane protein 33 OS=Mus musculus OX=10090 GN=Tmem33 PE=1 SV=1
1971	42783	Q9D4J7|PHF6_MOUSE	69.45	5	5	0	-5	0		1	1	1	0	Carbamidomethylation	41139	PHD finger protein 6 OS=Mus musculus OX=10090 GN=Phf6 PE=1 SV=1
1959	40371	Q8BR92|PALM2_MOUSE	68.26	5	5	0	-5	0		1	1	1	0		42095	Paralemmin-2 OS=Mus musculus OX=10090 GN=Palm2 PE=1 SV=1
2018	39888	P97371|PSME1_MOUSE	66.75	5	5	0	-5	0		1	1	1	0		28673	Proteasome activator complex subunit 1 OS=Mus musculus OX=10090 GN=Psme1 PE=1 SV=2
1931	41142	Q9CSU0|RPR1B_MOUSE	60.34	5	5	0	-5	0		1	1	1	0		36884	Regulation of nuclear pre-mRNA domain-containing protein 1B OS=Mus musculus OX=10090 GN=Rprd1b PE=1 SV=2
1849	40168	P97762|RP9_MOUSE	53.88	5	5	0	-5	0		1	1	1	0		25262	Retinitis pigmentosa 9 protein homolog OS=Mus musculus OX=10090 GN=rp9 PE=1 SV=1
1911	45665	Q9D338|RM19_MOUSE	50.09	5	5	0	-5	0		1	1	1	0	Carbamidomethylation	33578	39S ribosomal protein L19 mitochondrial OS=Mus musculus OX=10090 GN=Mrpl19 PE=1 SV=1
2089	49017	Q9D1B9|RM28_MOUSE	40.86	5	5	0	-5	0		1	1	1	0		30170	39S ribosomal protein L28 mitochondrial OS=Mus musculus OX=10090 GN=Mrpl28 PE=1 SV=3
1828	14272	Q3TDK6|ROGDI_MOUSE	40.66	5	5	0	-5	0		1	1	1	0		32100	Protein rogdi homolog OS=Mus musculus OX=10090 GN=Rogdi PE=1 SV=2
1986	44606	Q78TU8|F107A_MOUSE	37.28	5	5	0	-5	0		1	1	1	0		17510	Actin-associated protein FAM107A OS=Mus musculus OX=10090 GN=Fam107a PE=1 SV=1
1892	41320	Q9QYF1|RDH11_MOUSE	37.07	5	5	0	-5	0		1	1	1	0	Carbamidomethylation	35148	Retinol dehydrogenase 11 OS=Mus musculus OX=10090 GN=Rdh11 PE=1 SV=2
1925	40079	O89114|DNJB5_MOUSE	36.59	5	5	0	-5	0		1	1	1	0	Carbamidomethylation	39119	DnaJ homolog subfamily B member 5 OS=Mus musculus OX=10090 GN=Dnajb5 PE=2 SV=1
2162	50898	A2A7V7|CLM6_MOUSE	36.05	5	5	0	-5	0		1	1	1	0		25336	CMRF35-like molecule 6 OS=Mus musculus OX=10090 GN=Cd300c PE=2 SV=1
17	101	Q7TMM9|TBB2A_MOUSE	468.05	73	73	67	-6	19583		27	1	317	129	Carbamidomethylation; Oxidation (M)	49907	Tubulin beta-2A chain OS=Mus musculus OX=10090 GN=Tubb2a PE=1 SV=1
18	73	Q9CWF2|TBB2B_MOUSE	469.06	73	73	67	-6	56528		27	1	315	129	Carbamidomethylation; Oxidation (M)	49953	Tubulin beta-2B chain OS=Mus musculus OX=10090 GN=Tubb2b PE=1 SV=1
26	75	P68372|TBB4B_MOUSE	462.28	73	73	67	-6	7165.3		26	1	259	103	Carbamidomethylation; Oxidation (M)	49831	Tubulin beta-4B chain OS=Mus musculus OX=10090 GN=Tubb4b PE=1 SV=1
45	382	P62137|PP1A_MOUSE	437.44	73	67	61	-6	106300	74260	25	7	89	100	Carbamidomethylation; Oxidation (M)	37540	Serine/threonine-protein phosphatase PP1-alpha catalytic subunit OS=Mus musculus OX=10090 GN=Ppp1ca PE=1 SV=1
87	2293	P14106|C1QB_MOUSE	272.86	36	36	30	-6	215080	46187	7	7	74	20	Carbamidomethylation	26717	Complement C1q subcomponent subunit B OS=Mus musculus OX=10090 GN=C1qb PE=1 SV=2
80	254	Q9JJ28|FLII_MOUSE	396.75	43	36	30	-6	104070	9466.8	42	42	72	34	Carbamidomethylation; Oxidation (M)	144803	Protein flightless-1 homolog OS=Mus musculus OX=10090 GN=Flii PE=1 SV=1
92	220	P80315|TCPD_MOUSE	356.29	54	48	42	-6	102620	42752	24	23	47	39	Carbamidomethylation; Oxidation (M)	58066	T-complex protein 1 subunit delta OS=Mus musculus OX=10090 GN=Cct4 PE=1 SV=3
111	3084	P06330|HVM51_MOUSE	275.65	72	72	66	-6	85154	69438	7	3	34	35	Carbamidomethylation; Oxidation (M)	12934	Ig heavy chain V region AC38 205.12 OS=Mus musculus OX=10090 PE=1 SV=1
145	2248	P98086|C1QA_MOUSE	249.76	35	29	23	-6	199640	141570	8	8	29	25	Carbamidomethylation; Oxidation (M)	25974	Complement C1q subcomponent subunit A OS=Mus musculus OX=10090 GN=C1qa PE=1 SV=2
206	4551	P01750|HVM06_MOUSE	199.17	40	40	34	-6	9810.1	7646.1	4	2	22	15	Oxidation (M)	12867	Ig heavy chain V region 102 OS=Mus musculus OX=10090 PE=1 SV=1
229	1029	Q8VEK3|HNRPU_MOUSE	274.66	22	19	13	-6	30094	1227.6	13	13	21	12	Carbamidomethylation; Oxidation (M)	87918	Heterogeneous nuclear ribonucleoprotein U OS=Mus musculus OX=10090 GN=Hnrnpu PE=1 SV=1
189	4005	P01756|HVM12_MOUSE	230.4	52	52	46	-6	970.55	0	5	1	18	21		12983	Ig heavy chain V region MOPC 104E OS=Mus musculus OX=10090 PE=1 SV=1
189	4232	P01757|HVM13_MOUSE	230.4	52	52	46	-6	970.55	0	5	1	18	21		13025	Ig heavy chain V region J558 OS=Mus musculus OX=10090 PE=1 SV=1
278	6039	P06328|HVM49_MOUSE	149.06	25	25	19	-6	2370.8	0	3	1	18	10	Oxidation (M)	12877	Ig heavy chain V region 1-72 OS=Mus musculus OX=10090 GN=Ighv1-72 PE=1 SV=2
278	6040	P01754|HVM10_MOUSE	149.06	25	25	19	-6	2370.8	0	3	1	18	10	Oxidation (M)	12921	Ig heavy chain V region 1-62-3 OS=Mus musculus OX=10090 GN=Ighv1-62-3 PE=4 SV=2
287	916	Q9CY58|PAIRB_MOUSE	294.16	37	29	23	-6	37673	5289.1	15	15	16	11	Carbamidomethylation	44714	Plasminogen activator inhibitor 1 RNA-binding protein OS=Mus musculus OX=10090 GN=Serbp1 PE=1 SV=2
292	922	Q91YR1|TWF1_MOUSE	290.92	52	39	33	-6	16327	9555.8	15	12	15	12	Carbamidomethylation; Acetylation (Protein N-term)	40079	Twinfilin-1 OS=Mus musculus OX=10090 GN=Twf1 PE=1 SV=2
355	1216	P33175|KIF5A_MOUSE	244.76	12	11	5	-6	0		12	1	15	6	Carbamidomethylation	117019	Kinesin heavy chain isoform 5A OS=Mus musculus OX=10090 GN=Kif5a PE=1 SV=3
379	1826	Q9CZM2|RL15_MOUSE	251.91	42	31	25	-6	30507	2549.6	10	10	15	5		24146	60S ribosomal protein L15 OS=Mus musculus OX=10090 GN=Rpl15 PE=1 SV=4
348	2195	P84084|ARF5_MOUSE	219.07	60	48	42	-6	5954.6	0	9	3	13	9	Carbamidomethylation	20530	ADP-ribosylation factor 5 OS=Mus musculus OX=10090 GN=Arf5 PE=1 SV=2
376	1030	O35643|AP1B1_MOUSE	269.54	14	10	4	-6		982.26	13	1	12	8	Carbamidomethylation	103935	AP-1 complex subunit beta-1 OS=Mus musculus OX=10090 GN=Ap1b1 PE=1 SV=2
501	5818	P18529|HVM58_MOUSE	122.49	21	21	15	-6	3230.7		3	1	11	4	Carbamidomethylation; Oxidation (M)	12991	Ig heavy chain V region 5-76 OS=Mus musculus OX=10090 PE=1 SV=1
586	2031	Q6PB66|LPPRC_MOUSE	217.26	6	6	0	-6	3543.9		7	7	11	0	Carbamidomethylation	156614	Leucine-rich PPR motif-containing protein mitochondrial OS=Mus musculus OX=10090 GN=Lrpprc PE=1 SV=2
514	3470	P70333|HNRH2_MOUSE	214.82	13	13	7	-6	0		4	1	10	4	Carbamidomethylation; Oxidation (M)	49280	Heterogeneous nuclear ribonucleoprotein H2 OS=Mus musculus OX=10090 GN=Hnrnph2 PE=1 SV=1
620	1708	Q5SQX6|CYFP2_MOUSE	230.95	7	7	1	-6	4310.2	0	7	7	9	1		145659	Cytoplasmic FMR1-interacting protein 2 OS=Mus musculus OX=10090 GN=Cyfip2 PE=1 SV=2
659	2036	Q8C0T5|SI1L1_MOUSE	177.4	6	6	0	-6	961.51		7	6	9	0	Carbamidomethylation	197030	Signal-induced proliferation-associated 1-like protein 1 OS=Mus musculus OX=10090 GN=Sipa1l1 PE=1 SV=2
608	3567	Q9DCX2|ATP5H_MOUSE	160.73	26	26	20	-6	10380	2074.1	4	4	7	4		18749	ATP synthase subunit d mitochondrial OS=Mus musculus OX=10090 GN=Atp5pd PE=1 SV=3
661	2904	Q8BZ98|DYN3_MOUSE	179.37	7	7	1	-6	1130.2		5	1	7	2		97190	Dynamin-3 OS=Mus musculus OX=10090 GN=Dnm3 PE=1 SV=1
774	2931	Q99P72|RTN4_MOUSE	165.32	6	6	0	-6	3292.6		5	5	7	0		126613	Reticulon-4 OS=Mus musculus OX=10090 GN=Rtn4 PE=1 SV=2
771	3227	Q8CFI0|NED4L_MOUSE	177.37	6	6	0	-6	2192.7		5	3	7	0		115419	E3 ubiquitin-protein ligase NEDD4-like OS=Mus musculus OX=10090 GN=Nedd4l PE=1 SV=2
669	2707	Q921F2|TADBP_MOUSE	219.75	19	16	10	-6	15374	0	6	6	6	3	Carbamidomethylation	44548	TAR DNA-binding protein 43 OS=Mus musculus OX=10090 GN=Tardbp PE=1 SV=1
805	39227	P35279|RAB6A_MOUSE	107.36	11	11	5	-6	0		2	1	6	1		23590	Ras-related protein Rab-6A OS=Mus musculus OX=10090 GN=Rab6a PE=1 SV=4
831	3164	O54774|AP3D1_MOUSE	109.62	6	6	0	-6	1917.3		5	5	6	0	Carbamidomethylation	135081	AP-3 complex subunit delta-1 OS=Mus musculus OX=10090 GN=Ap3d1 PE=1 SV=1
706	39196	P0DP26|CALM1_MOUSE	138.92	23	23	17	-6	13574	3652.9	4	4	5	3	Acetylation (Protein N-term)	16838	Calmodulin-1 OS=Mus musculus OX=10090 GN=Calm1 PE=1 SV=1
706	39197	P0DP28|CALM3_MOUSE	138.92	23	23	17	-6	13574	3652.9	4	4	5	3	Acetylation (Protein N-term)	16838	Calmodulin-3 OS=Mus musculus OX=10090 GN=Calm3 PE=1 SV=1
706	39198	P0DP27|CALM2_MOUSE	138.92	23	23	17	-6	13574	3652.9	4	4	5	3	Acetylation (Protein N-term)	16838	Calmodulin-2 OS=Mus musculus OX=10090 GN=Calm2 PE=1 SV=1
706	39239	Q9D6P8|CALL3_MOUSE	138.92	23	23	17	-6	13574	3652.9	4	4	5	3	Acetylation (Protein N-term)	16701	Calmodulin-like protein 3 OS=Mus musculus OX=10090 GN=Calml3 PE=2 SV=1
710	3209	Q99JF8|PSIP1_MOUSE	177.95	13	13	7	-6	2460.1	0	5	5	5	3		59697	PC4 and SFRS1-interacting protein OS=Mus musculus OX=10090 GN=Psip1 PE=1 SV=1
937	5735	Q9EPL8|IPO7_MOUSE	157.68	6	6	0	-6	2099		4	4	5	0	Carbamidomethylation	119486	Importin-7 OS=Mus musculus OX=10090 GN=Ipo7 PE=1 SV=2
891	2782	Q5DTT2|PSD1_MOUSE	161.32	6	6	0	-6	864.04		4	4	5	0		109687	PH and SEC7 domain-containing protein 1 OS=Mus musculus OX=10090 GN=Psd PE=1 SV=2
861	39192	Q9Z2W0|DNPEP_MOUSE	134.02	11	11	5	-6	954.21	0	4	4	4	2	Carbamidomethylation	52207	Aspartyl aminopeptidase OS=Mus musculus OX=10090 GN=Dnpep PE=1 SV=2
980	3875	P47857|PFKAM_MOUSE	126.24	6	6	0	-6	2388		4	4	4	0	Carbamidomethylation; Oxidation (M)	85269	ATP-dependent 6-phosphofructokinase muscle type OS=Mus musculus OX=10090 GN=Pfkm PE=1 SV=3
970	3682	Q61771|KIF3B_MOUSE	132.6	6	6	0	-6	1018.4		4	3	4	0		85288	Kinesin-like protein KIF3B OS=Mus musculus OX=10090 GN=Kif3b PE=1 SV=1
1024	39671	Q2L4X1|BZW2_MUSMM	87.11	6	6	0	-6	820.02		2	2	4	0		48063	Basic leucine zipper and W2 domain-containing protein 2 OS=Mus musculus molossinus OX=57486 GN=Bzw2 PE=2 SV=1
1024	39672	Q91VK1|BZW2_MOUSE	87.11	6	6	0	-6	820.02		2	2	4	0		48063	Basic leucine zipper and W2 domain-containing protein 2 OS=Mus musculus OX=10090 GN=Bzw2 PE=1 SV=1
991	39205	Q8BXK8|AGAP1_MOUSE	108.63	6	6	0	-6	0		3	2	4	0		94411	Arf-GAP with GTPase ANK repeat and PH domain-containing protein 1 OS=Mus musculus OX=10090 GN=Agap1 PE=1 SV=1
999	8097	P49813|TMOD1_MOUSE	98.47	6	6	0	-6	0		2	1	4	0		40466	Tropomodulin-1 OS=Mus musculus OX=10090 GN=Tmod1 PE=1 SV=2
973	4170	Q8BG02|2ABG_MOUSE	103.42	6	6	0	-6			3	0	4	0		51462	Serine/threonine-protein phosphatase 2A 55 kDa regulatory subunit B gamma isoform OS=Mus musculus OX=10090 GN=Ppp2r2c PE=1 SV=1
1012	5298	P97855|G3BP1_MOUSE	141.52	10	10	4	-6	664.7	0	3	3	3	1		51829	Ras GTPase-activating protein-binding protein 1 OS=Mus musculus OX=10090 GN=G3bp1 PE=1 SV=1
1107	5405	Q9Z2I9|SUCB1_MOUSE	96.26	6	6	0	-6	2492.8		3	3	3	0	Carbamidomethylation	50114	Succinate--CoA ligase [ADP-forming] subunit beta mitochondrial OS=Mus musculus OX=10090 GN=Sucla2 PE=1 SV=2
1146	6984	Q9CY27|TECR_MOUSE	102.56	6	6	0	-6	1629.6		2	2	3	0		36090	Very-long-chain enoyl-CoA reductase OS=Mus musculus OX=10090 GN=Tecr PE=1 SV=1
1147	7030	Q8CBW3|ABI1_MOUSE	102.84	6	6	0	-6	1593.8		2	2	3	0		52288	Abl interactor 1 OS=Mus musculus OX=10090 GN=Abi1 PE=1 SV=3
1134	8717	Q9R0N0|GALK1_MOUSE	139.37	6	6	0	-6	1039.5		3	3	3	0	Carbamidomethylation	42295	Galactokinase OS=Mus musculus OX=10090 GN=Galk1 PE=1 SV=2
1104	40526	Q68FE7|T151B_MOUSE	45.86	6	6	0	-6	962.15		1	1	3	0	Carbamidomethylation	61706	Transmembrane protein 151B OS=Mus musculus OX=10090 GN=Tmem151b PE=2 SV=1
1097	39749	P97863|NFIB_MOUSE	95.83	6	6	0	-6	845.91		2	2	3	0		63507	Nuclear factor 1 B-type OS=Mus musculus OX=10090 GN=Nfib PE=1 SV=2
1057	3733	Q9ES28|ARHG7_MOUSE	132.42	6	6	0	-6	744.74		3	3	3	0	Carbamidomethylation	97056	Rho guanine nucleotide exchange factor 7 OS=Mus musculus OX=10090 GN=Arhgef7 PE=1 SV=2
1102	6531	Q9JKB3|YBOX3_MOUSE	94.3	6	6	0	-6	740.91		2	1	3	0		38814	Y-box-binding protein 3 OS=Mus musculus OX=10090 GN=Ybx3 PE=1 SV=2
1087	39203	P48193|41_MOUSE	144.15	6	6	0	-6	0		3	3	3	0		95911	Protein 4.1 OS=Mus musculus OX=10090 GN=Epb41 PE=1 SV=2
1039	6986	Q64105|SPRE_MOUSE	94.41	11	11	5	-6	1882.6	0	2	2	2	2	Carbamidomethylation	27883	Sepiapterin reductase OS=Mus musculus OX=10090 GN=Spr PE=1 SV=1
1174	8426	Q9DBZ5|EIF3K_MOUSE	77.8	11	11	5	-6	2195.2	1218.6	2	2	2	1		25087	Eukaryotic translation initiation factor 3 subunit K OS=Mus musculus OX=10090 GN=Eif3k PE=1 SV=1
1220	5562	Q9Z0H4|CELF2_MOUSE	127.85	6	6	0	-6	3358		2	2	2	0		54271	CUGBP Elav-like family member 2 OS=Mus musculus OX=10090 GN=Celf2 PE=1 SV=1
1288	12965	Q9DBG6|RPN2_MOUSE	120.07	6	6	0	-6	2862.7		2	2	2	0		69063	Dolichyl-diphosphooligosaccharide--protein glycosyltransferase subunit 2 OS=Mus musculus OX=10090 GN=Rpn2 PE=1 SV=1
1363	39349	Q63932|MP2K2_MOUSE	63.77	6	6	0	-6	2240.9		2	2	2	0		44402	Dual specificity mitogen-activated protein kinase kinase 2 OS=Mus musculus OX=10090 GN=Map2k2 PE=1 SV=2
1316	7157	Q9Z0R9|FADS2_MOUSE	108.3	6	6	0	-6	817.2		2	2	2	0		52387	Acyl-CoA 6-desaturase OS=Mus musculus OX=10090 GN=Fads2 PE=1 SV=1
1298	6149	Q9D880|TIM50_MOUSE	98.61	6	6	0	-6	774.54		2	2	2	0		39776	Mitochondrial import inner membrane translocase subunit TIM50 OS=Mus musculus OX=10090 GN=Timm50 PE=1 SV=1
1347	7650	O08967|CYH3_MOUSE	88.99	6	6	0	-6	745.72		2	2	2	0		46280	Cytohesin-3 OS=Mus musculus OX=10090 GN=Cyth3 PE=1 SV=1
1364	39795	Q64133|AOFA_MOUSE	99.26	6	6	0	-6	448.21		2	2	2	0		59602	Amine oxidase [flavin-containing] A OS=Mus musculus OX=10090 GN=Maoa PE=1 SV=3
1302	7066	P45952|ACADM_MOUSE	90.13	6	6	0	-6	0		2	2	2	0		46481	Medium-chain specific acyl-CoA dehydrogenase mitochondrial OS=Mus musculus OX=10090 GN=Acadm PE=1 SV=1
1348	16539	Q9JI90|RNF14_MOUSE	86.77	6	6	0	-6	0		2	2	2	0	Carbamidomethylation	54926	E3 ubiquitin-protein ligase RNF14 OS=Mus musculus OX=10090 GN=Rnf14 PE=1 SV=2
1353	45829	Q8BTW3|EXOS6_MOUSE	74.85	6	6	0	-6	0		1	1	2	0		28370	Exosome complex component MTR3 OS=Mus musculus OX=10090 GN=Exosc6 PE=1 SV=1
1394	48267	Q8R3G1|PP1R8_MOUSE	70.43	6	6	0	-6	0		1	1	2	0		38528	Nuclear inhibitor of protein phosphatase 1 OS=Mus musculus OX=10090 GN=Ppp1r8 PE=1 SV=1
1284	39256	Q00612|G6PD1_MOUSE	63.59	6	6	0	-6	0		2	2	2	0		59263	Glucose-6-phosphate 1-dehydrogenase X OS=Mus musculus OX=10090 GN=G6pdx PE=1 SV=3
1416	50320	Q9CY97|SSU72_MOUSE	62.39	6	6	0	-6	0		1	1	2	0		22517	RNA polymerase II subunit A C-terminal domain phosphatase SSU72 OS=Mus musculus OX=10090 GN=Ssu72 PE=1 SV=1
1326	45533	Q6T264|MAML1_MOUSE	42.46	6	6	0	-6	0		1	1	2	0		107726	Mastermind-like protein 1 OS=Mus musculus OX=10090 GN=Maml1 PE=1 SV=2
2029	43031	Q9Z2U0|PSA7_MOUSE	36.31	6	6	0	-6	3560		1	1	1	0		27855	Proteasome subunit alpha type-7 OS=Mus musculus OX=10090 GN=Psma7 PE=1 SV=1
1813	39923	P62743|AP2S1_MOUSE	49.99	6	6	0	-6	3270.2		1	1	1	0		17018	AP-2 complex subunit sigma OS=Mus musculus OX=10090 GN=Ap2s1 PE=1 SV=1
2095	50379	Q9D7X8|GGCT_MOUSE	46.97	6	6	0	-6	2619.9		1	1	1	0		21166	Gamma-glutamylcyclotransferase OS=Mus musculus OX=10090 GN=Ggct PE=1 SV=1
2081	48275	O55003|BNIP3_MOUSE	45.57	6	6	0	-6	1571.2		1	1	1	0		20978	BCL2/adenovirus E1B 19 kDa protein-interacting protein 3 OS=Mus musculus OX=10090 GN=Bnip3 PE=1 SV=1
2061	45010	Q9CR26|VTA1_MOUSE	66.88	6	6	0	-6	1192.6		1	1	1	0		33913	Vacuolar protein sorting-associated protein VTA1 homolog OS=Mus musculus OX=10090 GN=Vta1 PE=1 SV=1
1926	40287	P63280|UBC9_MOUSE	42.82	6	6	0	-6	1013.3		1	1	1	0		18007	SUMO-conjugating enzyme UBC9 OS=Mus musculus OX=10090 GN=Ube2i PE=1 SV=1
2103	15506	P36536|SAR1A_MOUSE	48.77	6	6	0	-6	652.39		1	1	1	0		22371	GTP-binding protein SAR1a OS=Mus musculus OX=10090 GN=Sar1a PE=1 SV=1
2103	20151	Q9CQC9|SAR1B_MOUSE	48.77	6	6	0	-6	652.39		1	1	1	0		22382	GTP-binding protein SAR1b OS=Mus musculus OX=10090 GN=Sar1b PE=1 SV=1
1943	44222	Q9CYH2|PXL2A_MOUSE	43.35	6	6	0	-6	508.79		1	1	1	0		24395	Peroxiredoxin-like 2A OS=Mus musculus OX=10090 GN=Prxl2a PE=1 SV=2
2049	40474	Q8R0J7|VP37B_MOUSE	95.49	6	6	0	-6	0		1	1	1	0		31056	Vacuolar protein sorting-associated protein 37B OS=Mus musculus OX=10090 GN=Vps37b PE=1 SV=1
2141	50307	P52875|TM165_MOUSE	91.52	6	6	0	-6	0		1	1	1	0		34791	Transmembrane protein 165 OS=Mus musculus OX=10090 GN=Tmem165 PE=1 SV=2
1994	46147	Q9DCJ1|LST8_MOUSE	86.44	6	6	0	-6	0		1	1	1	0	Carbamidomethylation	35851	Target of rapamycin complex subunit LST8 OS=Mus musculus OX=10090 GN=Mlst8 PE=1 SV=1
2070	17194	Q9CY16|RT28_MOUSE	65.07	6	6	0	-6	0		1	1	1	0		20520	28S ribosomal protein S28 mitochondrial OS=Mus musculus OX=10090 GN=Mrps28 PE=1 SV=1
2080	48033	Q921W4|QORL1_MOUSE	60.62	6	6	0	-6	0		1	1	1	0		38726	Quinone oxidoreductase-like protein 1 OS=Mus musculus OX=10090 GN=Cryzl1 PE=1 SV=1
1982	44069	Q9D7B6|ACAD8_MOUSE	58.46	6	6	0	-6	0		1	1	1	0	Carbamidomethylation	45020	Isobutyryl-CoA dehydrogenase mitochondrial OS=Mus musculus OX=10090 GN=Acad8 PE=1 SV=2
1661	39496	P50518|VATE1_MOUSE	57.49	6	6	0	-6	0		1	1	1	0		26157	V-type proton ATPase subunit E 1 OS=Mus musculus OX=10090 GN=Atp6v1e1 PE=1 SV=2
2120	48931	Q8VDP2|CX056_MOUSE	54.22	6	6	0	-6	0		1	1	1	0	Carbamidomethylation	25594	UPF0428 protein CXorf56 homolog OS=Mus musculus OX=10090 PE=1 SV=1
2107	16041	P12815|PDCD6_MOUSE	53.43	6	6	0	-6	0		1	1	1	0		21867	Programmed cell death protein 6 OS=Mus musculus OX=10090 GN=Pdcd6 PE=1 SV=2
2034	45621	P32883|RASK_MOUSE	50.26	6	6	0	-6	0		1	1	1	0		21656	GTPase KRas OS=Mus musculus OX=10090 GN=Kras PE=1 SV=1
2034	47002	P08556|RASN_MOUSE	50.26	6	6	0	-6	0		1	1	1	0		21199	GTPase NRas OS=Mus musculus OX=10090 GN=Nras PE=1 SV=1
2125	49386	Q7TMY4|THOC7_MOUSE	48.88	6	6	0	-6	0		1	1	1	0	Carbamidomethylation	23715	THO complex subunit 7 homolog OS=Mus musculus OX=10090 GN=Thoc7 PE=1 SV=2
2094	50306	Q8BZA9|TIGAR_MOUSE	47.41	6	6	0	-6	0		1	1	1	0		29191	Fructose-2 6-bisphosphatase TIGAR OS=Mus musculus OX=10090 GN=Tigar PE=1 SV=1
2014	50759	Q9D1C1|UBE2C_MOUSE	36.58	6	6	0	-6	0		1	1	1	0		19606	Ubiquitin-conjugating enzyme E2 C OS=Mus musculus OX=10090 GN=Ube2c PE=1 SV=1
1733	40135	P60824|CIRBP_MOUSE	36.46	6	6	0	-6	0		1	1	1	0		18607	Cold-inducible RNA-binding protein OS=Mus musculus OX=10090 GN=Cirbp PE=1 SV=1
1999	46968	O08756|HCD2_MOUSE	36	6	6	0	-6	0		1	1	1	0	Carbamidomethylation	27419	3-hydroxyacyl-CoA dehydrogenase type-2 OS=Mus musculus OX=10090 GN=Hsd17b10 PE=1 SV=4
2085	48572	Q9CQ06|RM24_MOUSE	35.99	6	6	0	-6	0		1	1	1	0		24945	39S ribosomal protein L24 mitochondrial OS=Mus musculus OX=10090 GN=Mrpl24 PE=1 SV=1
1725	45753	Q91VT1|NSE2_MOUSE	35.96	6	6	0	-6	0		1	1	1	0	Carbamidomethylation; Oxidation (M)	28231	E3 SUMO-protein ligase NSE2 OS=Mus musculus OX=10090 GN=Nsmce2 PE=2 SV=1
2	114	Q8VDD5|MYH9_MOUSE	741.14	67	66	59	-7	6023400	3274100	146	114	1934	1029	Carbamidomethylation; Oxidation (M)	226370	Myosin-9 OS=Mus musculus OX=10090 GN=Myh9 PE=1 SV=4
22	110	Q9ERD7|TBB3_MOUSE	469.8	73	73	66	-7	233450	36710	26	8	286	97	Carbamidomethylation; Oxidation (M)	50419	Tubulin beta-3 chain OS=Mus musculus OX=10090 GN=Tubb3 PE=1 SV=1
24	2298	Q9CQ19|MYL9_MOUSE	387.29	63	63	56	-7	98966	59889	13	5	227	152	Carbamidomethylation; Oxidation (M)	19854	Myosin regulatory light polypeptide 9 OS=Mus musculus OX=10090 GN=Myl9 PE=1 SV=3
91	223	P80316|TCPE_MOUSE	373.96	56	51	44	-7	107080	41223	23	22	54	35	Carbamidomethylation; Oxidation (M)	59624	T-complex protein 1 subunit epsilon OS=Mus musculus OX=10090 GN=Cct5 PE=1 SV=1
98	316	P58252|EF2_MOUSE	357.17	39	32	25	-7	61191	7674.9	29	28	51	29	Carbamidomethylation; Oxidation (M)	95314	Elongation factor 2 OS=Mus musculus OX=10090 GN=Eef2 PE=1 SV=2
130	1181	P68254|1433T_MOUSE	300.3	52	44	37	-7	48164	6772.6	13	8	36	21	Carbamidomethylation; Oxidation (M)	27778	14-3-3 protein theta OS=Mus musculus OX=10090 GN=Ywhaq PE=1 SV=1
133	308	P29341|PABP1_MOUSE	343.71	39	34	27	-7	47727	19112	18	18	36	20	Carbamidomethylation; Oxidation (M)	70671	Polyadenylate-binding protein 1 OS=Mus musculus OX=10090 GN=Pabpc1 PE=1 SV=2
155	2553	P61255|RL26_MOUSE	265.12	46	46	39	-7	181770	66641	10	10	34	15	Oxidation (M)	17258	60S ribosomal protein L26 OS=Mus musculus OX=10090 GN=Rpl26 PE=1 SV=1
234	1232	Q8R5C5|ACTY_MOUSE	248.08	42	36	29	-7	3458	1763.7	12	2	20	12	Carbamidomethylation; Acetylation (Protein N-term); Oxidation (M)	42281	Beta-centractin OS=Mus musculus OX=10090 GN=Actr1b PE=1 SV=1
242	1113	O55131|SEPT7_MOUSE	239.58	31	30	23	-7	19484	3937.1	12	10	18	13	Carbamidomethylation	50550	Septin-7 OS=Mus musculus OX=10090 GN=Sept7 PE=1 SV=1
319	1110	Q6PIE5|AT1A2_MOUSE	264.88	15	14	7	-7	0		12	1	18	6	Carbamidomethylation	112217	Sodium/potassium-transporting ATPase subunit alpha-2 OS=Mus musculus OX=10090 GN=Atp1a2 PE=1 SV=1
250	1603	P15105|GLNA_MOUSE	264.67	31	27	20	-7	34591	14945	10	10	16	14	Carbamidomethylation; Acetylation (Protein N-term); Oxidation (M)	42120	Glutamine synthetase OS=Mus musculus OX=10090 GN=Glul PE=1 SV=6
274	1237	O88543|CSN3_MOUSE	255.89	38	33	26	-7	13472	4640.9	10	10	16	12	Carbamidomethylation; Oxidation (M)	47832	COP9 signalosome complex subunit 3 OS=Mus musculus OX=10090 GN=Cops3 PE=1 SV=3
305	1989	Q9CQF3|CPSF5_MOUSE	234.69	44	35	28	-7	20555	11378	10	10	14	12		26240	Cleavage and polyadenylation specificity factor subunit 5 OS=Mus musculus OX=10090 GN=Nudt21 PE=1 SV=1
455	1276	Q99MI1|RB6I2_MOUSE	198.95	12	10	3	-7	1472.9	0	12	6	14	2	Carbamidomethylation	128330	ELKS/Rab6-interacting/CAST family member 1 OS=Mus musculus OX=10090 GN=Erc1 PE=1 SV=1
400	1382	P63085|MK01_MOUSE	247.22	37	28	21	-7	6433	0	11	6	13	6	Carbamidomethylation; Acetylation (Protein N-term)	41276	Mitogen-activated protein kinase 1 OS=Mus musculus OX=10090 GN=Mapk1 PE=1 SV=3
459	2251	Q6R0H7|GNAS1_MOUSE	209.79	9	9	2	-7	1203.3	0	7	6	13	3	Carbamidomethylation	121505	Guanine nucleotide-binding protein G(s) subunit alpha isoforms XLas OS=Mus musculus OX=10090 GN=Gnas PE=1 SV=1
313	1304	Q8C570|RAE1L_MOUSE	263.45	47	38	31	-7	9546.4	8132.5	12	12	12	13	Carbamidomethylation	40965	mRNA export factor OS=Mus musculus OX=10090 GN=Rae1 PE=1 SV=1
566	1331	Q6DFV3|RHG21_MOUSE	206.49	7	7	0	-7	3977.9		10	10	12	0	Carbamidomethylation; Acetylation (Protein N-term)	215741	Rho GTPase-activating protein 21 OS=Mus musculus OX=10090 GN=Arhgap21 PE=1 SV=1
500	2666	Q9CZX8|RS19_MOUSE	158.11	36	36	29	-7	18807	1665.5	6	6	10	5		16085	40S ribosomal protein S19 OS=Mus musculus OX=10090 GN=Rps19 PE=1 SV=3
562	13086	Q9DCD6|GBRAP_MOUSE	129.6	16	16	9	-7	0		4	1	10	3		13918	Gamma-aminobutyric acid receptor-associated protein OS=Mus musculus OX=10090 GN=Gabarap PE=1 SV=2
596	3998	P29387|GBB4_MOUSE	154.07	13	13	6	-7	0		4	1	9	2	Carbamidomethylation	37379	Guanine nucleotide-binding protein subunit beta-4 OS=Mus musculus OX=10090 GN=Gnb4 PE=1 SV=4
626	4057	Q9DCD0|6PGD_MOUSE	199.62	11	11	4	-7	3786.7	0	4	4	9	1	Carbamidomethylation	53247	6-phosphogluconate dehydrogenase decarboxylating OS=Mus musculus OX=10090 GN=Pgd PE=1 SV=3
536	2066	Q91VN4|MIC25_MOUSE	246.82	29	23	16	-7	3768.5	1742.2	6	6	8	5	Carbamidomethylation	29852	MICOS complex subunit Mic25 OS=Mus musculus OX=10090 GN=Chchd6 PE=1 SV=2
691	39188	Q9WUM3|COR1B_MOUSE	156.54	12	12	5	-7	1690.7	0	5	5	8	1	Carbamidomethylation	53912	Coronin-1B OS=Mus musculus OX=10090 GN=Coro1b PE=1 SV=1
711	2930	P56399|UBP5_MOUSE	173.36	7	7	0	-7	2085.1		4	4	8	0		95833	Ubiquitin carboxyl-terminal hydrolase 5 OS=Mus musculus OX=10090 GN=Usp5 PE=1 SV=1
702	2788	Q99MR6|SRRT_MOUSE	147.67	7	7	0	-7	1855.2		5	5	8	0		100452	Serrate RNA effector molecule homolog OS=Mus musculus OX=10090 GN=Srrt PE=1 SV=1
584	4759	Q9CQ75|NDUA2_MOUSE	154.67	40	40	33	-7	10636	4245.9	4	4	7	5	Oxidation (M)	10916	NADH dehydrogenase [ubiquinone] 1 alpha subcomplex subunit 2 OS=Mus musculus OX=10090 GN=Ndufa2 PE=1 SV=3
672	2523	Q61466|SMRD1_MOUSE	179.82	12	12	5	-7	3770.1	0	5	5	7	2	Carbamidomethylation	58245	SWI/SNF-related matrix-associated actin-dependent regulator of chromatin subfamily D member 1 OS=Mus musculus OX=10090 GN=Smarcd1 PE=1 SV=3
768	3313	Q62108|DLG4_MOUSE	172.1	7	7	0	-7	0		4	3	7	0	Carbamidomethylation	80472	Disks large homolog 4 OS=Mus musculus OX=10090 GN=Dlg4 PE=1 SV=1
789	2823	P63328|PP2BA_MOUSE	163.32	9	9	2	-7	4017.9		5	3	6	1		58644	Serine/threonine-protein phosphatase 2B catalytic subunit alpha isoform OS=Mus musculus OX=10090 GN=Ppp3ca PE=1 SV=1
811	39236	P61294|RAB6B_MOUSE	102.22	12	12	5	-7	0		2	1	6	1		23462	Ras-related protein Rab-6B OS=Mus musculus OX=10090 GN=Rab6b PE=1 SV=1
844	39178	Q921M3|SF3B3_MOUSE	163.07	7	7	0	-7	4265.9		6	6	6	0	Carbamidomethylation	135550	Splicing factor 3B subunit 3 OS=Mus musculus OX=10090 GN=Sf3b3 PE=1 SV=1
839	3526	A2AJI0|MA7D1_MOUSE	148.7	7	7	0	-7	3033		4	4	6	0		93276	MAP7 domain-containing protein 1 OS=Mus musculus OX=10090 GN=Map7d1 PE=1 SV=1
828	2568	Q80VC9|CAMP3_MOUSE	158.63	7	7	0	-7	1888.2		6	6	6	0	Carbamidomethylation	135175	Calmodulin-regulated spectrin-associated protein 3 OS=Mus musculus OX=10090 GN=Camsap3 PE=1 SV=1
761	5539	P62852|RS25_MOUSE	110.66	22	22	15	-7	18657	4759.6	3	3	5	3		13742	40S ribosomal protein S25 OS=Mus musculus OX=10090 GN=Rps25 PE=1 SV=1
793	3228	P40336|VP26A_MOUSE	165.29	18	13	6	-7	1365.8	0	5	4	5	2		38114	Vacuolar protein sorting-associated protein 26A OS=Mus musculus OX=10090 GN=Vps26a PE=1 SV=1
884	2572	Q99J31|OPHN1_MOUSE	140.14	7	7	0	-7	705.72		5	5	5	0	Carbamidomethylation	91985	Oligophrenin-1 OS=Mus musculus OX=10090 GN=Ophn1 PE=1 SV=1
917	3200	Q7TQH0|ATX2L_MOUSE	139.5	7	7	0	-7	0		5	5	5	0		110649	Ataxin-2-like protein OS=Mus musculus OX=10090 GN=Atxn2l PE=1 SV=1
868	5011	Q9CQL5|RM18_MOUSE	127.87	19	19	12	-7	0	0	3	3	4	2		20677	39S ribosomal protein L18 mitochondrial OS=Mus musculus OX=10090 GN=Mrpl18 PE=1 SV=1
949	13091	Q9D7N6|RM30_MOUSE	111.22	18	18	11	-7	2247.4	0	2	2	4	1	Carbamidomethylation	18342	39S ribosomal protein L30 mitochondrial OS=Mus musculus OX=10090 GN=Mrpl30 PE=1 SV=1
939	5029	P56546|CTBP2_MOUSE	122.23	9	9	2	-7	492.34		3	1	4	1	Carbamidomethylation	48957	C-terminal-binding protein 2 OS=Mus musculus OX=10090 GN=Ctbp2 PE=1 SV=2
985	39219	Q9CSN1|SNW1_MOUSE	100.65	7	7	0	-7	650.76		3	3	4	0		61476	SNW domain-containing protein 1 OS=Mus musculus OX=10090 GN=Snw1 PE=1 SV=3
954	7905	Q8VBV7|CSN8_MOUSE	118.92	17	17	10	-7	3033.9	0	2	2	3	2		23256	COP9 signalosome complex subunit 8 OS=Mus musculus OX=10090 GN=Cops8 PE=1 SV=1
1028	5470	Q99JX4|EIF3M_MOUSE	135.26	9	9	2	-7	2763.4	0	3	3	3	1	Carbamidomethylation	42517	Eukaryotic translation initiation factor 3 subunit M OS=Mus musculus OX=10090 GN=Eif3m PE=1 SV=1
1041	7042	O54879|HMGB3_MOUSE	76.66	13	13	6	-7	2177.8	0	2	2	3	1		23010	High mobility group protein B3 OS=Mus musculus OX=10090 GN=Hmgb3 PE=1 SV=3
997	4943	Q9D2G2|ODO2_MOUSE	100.05	9	9	2	-7	938.77	0	3	3	3	1		48995	Dihydrolipoyllysine-residue succinyltransferase component of 2-oxoglutarate dehydrogenase complex mitochondrial OS=Mus musculus OX=10090 GN=Dlst PE=1 SV=1
1074	4368	Q9QZE5|COPG1_MOUSE	125.91	7	7	0	-7	666.53		3	3	3	0	Carbamidomethylation	97513	Coatomer subunit gamma-1 OS=Mus musculus OX=10090 GN=Copg1 PE=1 SV=1
1111	4418	P40142|TKT_MOUSE	113.56	7	7	0	-7	0		3	3	3	0		67631	Transketolase OS=Mus musculus OX=10090 GN=Tkt PE=1 SV=1
1168	13234	Q8R010|AIMP2_MOUSE	89.74	7	7	0	-7	0		2	2	3	0		35378	Aminoacyl tRNA synthase complex-interacting multifunctional protein 2 OS=Mus musculus OX=10090 GN=Aimp2 PE=1 SV=2
1166	6102	O35344|IMA4_MOUSE	80.21	7	7	0	-7	0		3	3	3	0	Acetylation (Protein N-term)	57773	Importin subunit alpha-4 OS=Mus musculus OX=10090 GN=Kpna3 PE=1 SV=1
1140	5387	Q9CQN7|RM41_MOUSE	111.08	17	17	10	-7	1720.8	940.74	2	2	2	1		15262	39S ribosomal protein L41 mitochondrial OS=Mus musculus OX=10090 GN=Mrpl41 PE=1 SV=1
1154	41796	P58064|RT06_MOUSE	105.88	17	17	10	-7	1335.7	0	2	2	2	1	Carbamidomethylation	14309	28S ribosomal protein S6 mitochondrial OS=Mus musculus OX=10090 GN=Mrps6 PE=1 SV=3
1392	47741	O70492|SNX3_MOUSE	48.89	7	7	0	-7	1705.1		1	1	2	0		18757	Sorting nexin-3 OS=Mus musculus OX=10090 GN=Snx3 PE=1 SV=3
1330	39342	P97390|VPS45_MOUSE	99.05	7	7	0	-7	1110.3		2	2	2	0	Carbamidomethylation	65053	Vacuolar protein sorting-associated protein 45 OS=Mus musculus OX=10090 GN=Vps45 PE=1 SV=1
1368	7962	Q9R1J0|NSDHL_MOUSE	116.24	7	7	0	-7	0		2	2	2	0	Acetylation (Protein N-term)	40686	Sterol-4-alpha-carboxylate 3-dehydrogenase decarboxylating OS=Mus musculus OX=10090 GN=Nsdhl PE=1 SV=1
1408	50319	Q6PGH1|BUD31_MOUSE	78.15	7	7	0	-7	0		1	1	2	0	Carbamidomethylation	17000	Protein BUD31 homolog OS=Mus musculus OX=10090 GN=Bud31 PE=1 SV=2
1346	39540	Q80V91|DTX3_MOUSE	69.73	7	7	0	-7	0		1	1	2	0	Carbamidomethylation	37982	Probable E3 ubiquitin-protein ligase DTX3 OS=Mus musculus OX=10090 GN=Dtx3 PE=1 SV=2
1922	7861	Q9EQX4|AIF1L_MOUSE	68.42	7	7	0	-7	1022.3		1	1	1	0		17024	Allograft inflammatory factor 1-like OS=Mus musculus OX=10090 GN=Aif1l PE=1 SV=1
1983	44257	Q80UW8|RPAB1_MOUSE	86.97	7	7	0	-7	881.89		1	1	1	0		24570	DNA-directed RNA polymerases I II and III subunit RPABC1 OS=Mus musculus OX=10090 GN=Polr2e PE=1 SV=1
2124	49365	C0HK79|ARXS1_MOUSE	52.92	7	7	0	-7	713.84		1	1	1	0		20146	Adipocyte-related X-chromosome expressed sequence 1 OS=Mus musculus OX=10090 GN=Arxes1 PE=1 SV=1
2124	49366	C0HK80|ARXS2_MOUSE	52.92	7	7	0	-7	713.84		1	1	1	0		20146	Adipocyte-related X-chromosome expressed sequence 2 OS=Mus musculus OX=10090 GN=Arxes2 PE=1 SV=1
2144	50309	O88696|CLPP_MOUSE	75.48	7	7	0	-7	666.14		1	1	1	0		29800	ATP-dependent Clp protease proteolytic subunit mitochondrial OS=Mus musculus OX=10090 GN=Clpp PE=1 SV=1
1933	41389	Q9D6T0|NOSIP_MOUSE	79.73	7	7	0	-7	598.71		1	1	1	0		33209	Nitric oxide synthase-interacting protein OS=Mus musculus OX=10090 GN=Nosip PE=1 SV=1
2143	50308	Q99LX0|PARK7_MOUSE	75.98	7	7	0	-7	466.34		1	1	1	0	Carbamidomethylation	20021	Protein/nucleic acid deglycase DJ-1 OS=Mus musculus OX=10090 GN=Park7 PE=1 SV=1
2142	19788	Q99LJ6|GPX7_MOUSE	78.04	7	7	0	-7	0		1	1	1	0		21061	Glutathione peroxidase 7 OS=Mus musculus OX=10090 GN=Gpx7 PE=1 SV=1
1941	43624	P47758|SRPRB_MOUSE	72.76	7	7	0	-7	0		1	1	1	0		29579	Signal recognition particle receptor subunit beta OS=Mus musculus OX=10090 GN=Srprb PE=1 SV=1
2145	19861	P62340|TBPL1_MOUSE	70.42	7	7	0	-7	0		1	1	1	0	Carbamidomethylation	20887	TATA box-binding protein-like protein 1 OS=Mus musculus OX=10090 GN=Tbpl1 PE=1 SV=1
2151	50328	Q9CQM0|NICN1_MOUSE	56.43	7	7	0	-7	0		1	1	1	0		24360	Nicolin-1 OS=Mus musculus OX=10090 GN=Nicn1 PE=1 SV=1
1961	4934	Q9Z2D8|MBD3_MOUSE	50.95	7	7	0	-7	0		1	1	1	0	Carbamidomethylation	32168	Methyl-CpG-binding domain protein 3 OS=Mus musculus OX=10090 GN=Mbd3 PE=1 SV=1
1492	45925	Q9R0P6|SC11A_MOUSE	48.45	7	7	0	-7	0		1	1	1	0		20626	Signal peptidase complex catalytic subunit SEC11A OS=Mus musculus OX=10090 GN=Sec11a PE=1 SV=1
1989	44972	Q3UBG2|PCLI1_MOUSE	47.57	7	7	0	-7	0		1	1	1	0	Carbamidomethylation	24784	PTB-containing cubilin and LRP1-interacting protein OS=Mus musculus OX=10090 GN=Pid1 PE=1 SV=2
2131	50242	P12025|MK_MOUSE	46.38	7	7	0	-7	0		1	1	1	0	Carbamidomethylation	15434	Midkine OS=Mus musculus OX=10090 GN=Mdk PE=1 SV=2
1953	48398	P55302|AMRP_MOUSE	40.9	7	7	0	-7	0		1	1	1	0		42215	Alpha-2-macroglobulin receptor-associated protein OS=Mus musculus OX=10090 GN=Lrpap1 PE=1 SV=1
36	406	P68368|TBA4A_MOUSE	391.36	50	46	38	-8	475.05		23	1	189	66	Carbamidomethylation; Oxidation (M)	49924	Tubulin alpha-4A chain OS=Mus musculus OX=10090 GN=Tuba4a PE=1 SV=1
47	177	Q6R891|NEB2_MOUSE	436.32	45	43	35	-8	262820	80806	29	29	119	51	Carbamidomethylation; Oxidation (M)	89520	Neurabin-2 OS=Mus musculus OX=10090 GN=Ppp1r9b PE=1 SV=1
66	556	P10126|EF1A1_MOUSE	384.5	50	43	35	-8	189290	32155	20	12	93	39	Carbamidomethylation; Oxidation (M)	50114	Elongation factor 1-alpha 1 OS=Mus musculus OX=10090 GN=Eef1a1 PE=1 SV=3
65	132	Q8K4G5|ABLM1_MOUSE	434.95	51	46	38	-8	219470	33064	36	36	92	40	Carbamidomethylation; Oxidation (M)	96805	Actin-binding LIM protein 1 OS=Mus musculus OX=10090 GN=Ablim1 PE=1 SV=1
102	1022	P58774|TPM2_MOUSE	305.46	40	40	32	-8	9792	6456.1	18	4	43	32	Carbamidomethylation	32837	Tropomyosin beta chain OS=Mus musculus OX=10090 GN=Tpm2 PE=1 SV=1
135	370	Q91VD9|NDUS1_MOUSE	323.66	43	38	30	-8	28315	11311	23	23	33	23	Carbamidomethylation	79777	NADH-ubiquinone oxidoreductase 75 kDa subunit mitochondrial OS=Mus musculus OX=10090 GN=Ndufs1 PE=1 SV=2
144	2081	P62717|RL18A_MOUSE	229.78	44	44	36	-8	72921	31588	8	8	33	21	Carbamidomethylation	20732	60S ribosomal protein L18a OS=Mus musculus OX=10090 GN=Rpl18a PE=1 SV=1
194	1579	Q8BG05|ROA3_MOUSE	301.75	31	31	23	-8	71785	5569	12	11	29	9	Carbamidomethylation; Oxidation (M)	39652	Heterogeneous nuclear ribonucleoprotein A3 OS=Mus musculus OX=10090 GN=Hnrnpa3 PE=1 SV=1
220	402	Q99PV0|PRP8_MOUSE	318.23	15	12	4	-8	15103	0	24	24	28	6	Carbamidomethylation; Oxidation (M)	273615	Pre-mRNA-processing-splicing factor 8 OS=Mus musculus OX=10090 GN=Prpf8 PE=1 SV=2
387	655	Q61315|APC_MOUSE	262.7	8	8	0	-8	4364.7		16	16	19	0	Carbamidomethylation	311089	Adenomatous polyposis coli protein OS=Mus musculus OX=10090 GN=Apc PE=1 SV=1
246	1542	Q9R0P5|DEST_MOUSE	257.01	68	53	45	-8	33592	3643.3	11	10	18	13	Carbamidomethylation; Acetylation (Protein N-term); Oxidation (M)	18522	Destrin OS=Mus musculus OX=10090 GN=Dstn PE=1 SV=3
288	2636	P62754|RS6_MOUSE	229.98	27	27	19	-8	44039	12608	7	7	18	9	Carbamidomethylation; Oxidation (M)	28681	40S ribosomal protein S6 OS=Mus musculus OX=10090 GN=Rps6 PE=1 SV=1
269	1329	Q9CQE8|RTRAF_MOUSE	280.92	54	45	37	-8	17067	10455	12	12	16	13	Carbamidomethylation; Oxidation (M)	28152	RNA transcription translation and transport factor protein OS=Mus musculus OX=10090 GN=RTRAF PE=1 SV=1
281	3508	P62900|RL31_MOUSE	220.33	38	38	30	-8	80151	30141	6	6	15	13	Oxidation (M)	14463	60S ribosomal protein L31 OS=Mus musculus OX=10090 GN=Rpl31 PE=1 SV=1
258	1183	O89053|COR1A_MOUSE	251.81	31	31	23	-8	20740	3968.8	11	10	14	16	Carbamidomethylation	50989	Coronin-1A OS=Mus musculus OX=10090 GN=Coro1a PE=1 SV=5
306	13170	P01657|KV3A5_MOUSE	152.7	24	24	16	-8			2	0	14	12		11949	Ig kappa chain V-III region PC 2413 OS=Mus musculus OX=10090 PE=1 SV=1
509	1249	Q9R0L6|PCM1_MOUSE	231.66	8	8	0	-8	17629		12	12	14	0		228845	Pericentriolar material 1 protein OS=Mus musculus OX=10090 GN=Pcm1 PE=1 SV=2
358	1914	Q9Z1D1|EIF3G_MOUSE	213.08	30	25	17	-8	6231.6	4623.3	8	8	13	8	Carbamidomethylation; Oxidation (M)	35638	Eukaryotic translation initiation factor 3 subunit G OS=Mus musculus OX=10090 GN=Eif3g PE=1 SV=2
470	5001	Q6ZWV7|RL35_MOUSE	126.56	22	22	14	-8	67019	16175	3	3	11	5		14553	60S ribosomal protein L35 OS=Mus musculus OX=10090 GN=Rpl35 PE=1 SV=1
565	1904	Q9WV92|E41L3_MOUSE	205.51	10	10	2	-8	4977.2	0	7	7	11	1	Carbamidomethylation	103338	Band 4.1-like protein 3 OS=Mus musculus OX=10090 GN=Epb41l3 PE=1 SV=1
444	2429	Q99J09|MEP50_MOUSE	246.21	30	30	22	-8	13861	1457.2	7	7	10	7	Carbamidomethylation	36943	Methylosome protein 50 OS=Mus musculus OX=10090 GN=Wdr77 PE=1 SV=1
570	1962	Q8VDP4|CCAR2_MOUSE	199.65	10	10	2	-8	10124	0	7	7	10	2		103002	Cell cycle and apoptosis regulator protein 2 OS=Mus musculus OX=10090 GN=Ccar2 PE=1 SV=2
528	3302	Q9D6J6|NDUV2_MOUSE	203.9	31	31	23	-8	9227.4	0	5	5	9	5	Carbamidomethylation	27285	NADH dehydrogenase [ubiquinone] flavoprotein 2 mitochondrial OS=Mus musculus OX=10090 GN=Ndufv2 PE=1 SV=2
679	2798	Q62448|IF4G2_MOUSE	177.1	8	8	0	-8	3191.9		5	5	9	0		102105	Eukaryotic translation initiation factor 4 gamma 2 OS=Mus musculus OX=10090 GN=Eif4g2 PE=1 SV=2
652	7151	P47964|RL36_MOUSE	100.93	18	18	10	-8	26020	0	2	2	8	2	Carbamidomethylation; Oxidation (M)	12216	60S ribosomal protein L36 OS=Mus musculus OX=10090 GN=Rpl36 PE=1 SV=2
640	3254	O88712|CTBP1_MOUSE	198.97	15	15	7	-8	2110.8	0	5	3	8	2	Carbamidomethylation	47745	C-terminal-binding protein 1 OS=Mus musculus OX=10090 GN=Ctbp1 PE=1 SV=2
544	3407	Q99KV1|DJB11_MOUSE	227.77	20	20	12	-8	7747.3	3063.8	5	5	7	6	Carbamidomethylation; Oxidation (M)	40555	DnaJ homolog subfamily B member 11 OS=Mus musculus OX=10090 GN=Dnajb11 PE=1 SV=1
625	2335	Q80VD1|FA98B_MOUSE	215.12	19	17	9	-8	9017.2	2824.3	6	5	7	3	Carbamidomethylation	45349	Protein FAM98B OS=Mus musculus OX=10090 GN=Fam98b PE=1 SV=1
690	5519	P28352|APEX1_MOUSE	137.33	13	13	5	-8	2911.3	0	3	3	6	3	Carbamidomethylation	35490	DNA-(apurinic or apyrimidinic site) lyase OS=Mus musculus OX=10090 GN=Apex1 PE=1 SV=2
748	3215	P45376|ALDR_MOUSE	163.87	20	16	8	-8	4776.6	0	5	5	6	2	Carbamidomethylation; Acetylation (Protein N-term)	35732	Aldo-keto reductase family 1 member B1 OS=Mus musculus OX=10090 GN=Akr1b1 PE=1 SV=3
735	3065	Q78ZA7|NP1L4_MOUSE	210.37	23	15	7	-8	0	1285.1	7	5	6	2	Acetylation (Protein N-term)	42679	Nucleosome assembly protein 1-like 4 OS=Mus musculus OX=10090 GN=Nap1l4 PE=1 SV=1
840	2682	P30999|CTND1_MOUSE	176.48	8	8	0	-8	5470.6		5	5	6	0	Carbamidomethylation	104925	Catenin delta-1 OS=Mus musculus OX=10090 GN=Ctnnd1 PE=1 SV=2
829	2841	P70175|DLG3_MOUSE	199.88	8	8	0	-8	2472.2		5	4	6	0	Carbamidomethylation	93482	Disks large homolog 3 OS=Mus musculus OX=10090 GN=Dlg3 PE=1 SV=1
838	3016	Q9JME5|AP3B2_MOUSE	159.81	8	8	0	-8	1983.9		5	5	6	0		119192	AP-3 complex subunit beta-2 OS=Mus musculus OX=10090 GN=Ap3b2 PE=1 SV=2
800	4246	Q9WVA3|BUB3_MOUSE	171.31	18	18	10	-8	1700	0	4	4	5	2	Carbamidomethylation	36955	Mitotic checkpoint protein BUB3 OS=Mus musculus OX=10090 GN=Bub3 PE=1 SV=2
890	2838	Q6A068|CDC5L_MOUSE	165.06	8	8	0	-8	820.41		4	4	5	0	Carbamidomethylation	92190	Cell division cycle 5-like protein OS=Mus musculus OX=10090 GN=Cdc5l PE=1 SV=2
847	2999	Q91VR2|ATPG_MOUSE	178.32	18	15	7	-8	4735.4	0	5	5	4	2	Carbamidomethylation	32886	ATP synthase subunit gamma mitochondrial OS=Mus musculus OX=10090 GN=Atp5f1c PE=1 SV=1
865	6968	Q9WTX5|SKP1_MOUSE	101.2	14	14	6	-8	4681.3	0	2	2	4	2	Carbamidomethylation	18672	S-phase kinase-associated protein 1 OS=Mus musculus OX=10090 GN=Skp1 PE=1 SV=3
908	3920	Q9D8W5|PSD12_MOUSE	146.9	12	12	4	-8	2203.6	0	4	4	4	1	Carbamidomethylation	52895	26S proteasome non-ATPase regulatory subunit 12 OS=Mus musculus OX=10090 GN=Psmd12 PE=1 SV=4
925	3584	Q8BH57|WDR48_MOUSE	163.84	12	10	2	-8	1905.5	0	5	5	4	1	Carbamidomethylation	76007	WD repeat-containing protein 48 OS=Mus musculus OX=10090 GN=Wdr48 PE=1 SV=1
948	13171	P01632|KV1A1_MOUSE	120.1	23	23	15	-8	920.65	0	2	1	4	1		12717	Ig kappa chain V-I region S107A OS=Mus musculus OX=10090 GN=Igkv7-33 PE=2 SV=1
965	3289	Q3UDE2|TTL12_MOUSE	165.92	8	8	0	-8	1147.6		4	4	4	0		74043	Tubulin--tyrosine ligase-like protein 12 OS=Mus musculus OX=10090 GN=Ttll12 PE=1 SV=1
1038	39214	Q505D9|TRI67_MOUSE	137.86	8	8	0	-8	0		3	3	4	0	Carbamidomethylation	82760	Tripartite motif-containing protein 67 OS=Mus musculus OX=10090 GN=Trim67 PE=2 SV=1
986	5455	Q2NL51|GSK3A_MOUSE	133.52	8	8	0	-8	0		3	2	4	0	Carbamidomethylation	51661	Glycogen synthase kinase-3 alpha OS=Mus musculus OX=10090 GN=Gsk3a PE=1 SV=2
1048	10257	Q63810|CANB1_MOUSE	105.35	14	14	6	-8	3889.1	789.8	2	2	3	1		19300	Calcineurin subunit B type 1 OS=Mus musculus OX=10090 GN=Ppp3r1 PE=1 SV=3
1127	39222	P55096|ABCD3_MOUSE	103.91	8	8	0	-8	2339.2		3	3	3	0		75475	ATP-binding cassette sub-family D member 3 OS=Mus musculus OX=10090 GN=Abcd3 PE=1 SV=2
1124	8132	Q9CRD2|EMC2_MOUSE	86.65	8	8	0	-8	2145.7		2	2	3	0		34935	ER membrane protein complex subunit 2 OS=Mus musculus OX=10090 GN=Emc2 PE=1 SV=1
1084	6883	P61963|DCAF7_MOUSE	130.44	8	8	0	-8	2040.1		2	2	3	0		38926	DDB1- and CUL4-associated factor 7 OS=Mus musculus OX=10090 GN=Dcaf7 PE=1 SV=1
1162	41533	P70236|MP2K6_MOUSE	73.49	8	8	0	-8	1743.5		2	2	3	0	Carbamidomethylation	37432	Dual specificity mitogen-activated protein kinase kinase 6 OS=Mus musculus OX=10090 GN=Map2k6 PE=1 SV=1
1132	8251	P29391|FRIL1_MOUSE	92.9	17	17	9	-8	735.34	0	2	2	2	1		20802	Ferritin light chain 1 OS=Mus musculus OX=10090 GN=Ftl1 PE=1 SV=2
1132	14233	P49945|FRIL2_MOUSE	92.9	17	17	9	-8	735.34	0	2	2	2	1		20843	Ferritin light chain 2 OS=Mus musculus OX=10090 GN=Ftl2 PE=3 SV=2
1142	5550	P83870|PHF5A_MOUSE	126.12	23	23	15	-8	0	0	2	2	2	1	Carbamidomethylation	12405	PHD finger-like domain-containing protein 5A OS=Mus musculus OX=10090 GN=Phf5a PE=1 SV=1
1384	42298	Q03958|PFD6_MOUSE	39.7	8	8	0	-8	1105.7		1	1	2	0		14455	Prefoldin subunit 6 OS=Mus musculus OX=10090 GN=Pfdn6 PE=1 SV=1
1213	6558	Q6PFR5|TRA2A_MOUSE	85.66	8	8	0	-8	1095.3		2	1	2	0		32316	Transformer-2 protein homolog alpha OS=Mus musculus OX=10090 GN=Tra2a PE=1 SV=1
1325	44264	Q9WTL7|LYPA2_MOUSE	45.63	8	8	0	-8	995.06		1	1	2	0	Carbamidomethylation	24794	Acyl-protein thioesterase 2 OS=Mus musculus OX=10090 GN=Lypla2 PE=1 SV=1
1379	41344	Q8BHH2|RAB9B_MOUSE	67.06	8	8	0	-8	669.6		1	1	2	0		22704	Ras-related protein Rab-9B OS=Mus musculus OX=10090 GN=Rab9b PE=1 SV=1
1369	41104	Q8BJZ4|RT35_MOUSE	88.5	8	8	0	-8	0		2	2	2	0		35975	28S ribosomal protein S35 mitochondrial OS=Mus musculus OX=10090 GN=Mrps35 PE=1 SV=2
1332	6741	Q9D1E6|TBCB_MOUSE	66.22	8	8	0	-8	0		2	2	2	0	Carbamidomethylation	27386	Tubulin-folding cofactor B OS=Mus musculus OX=10090 GN=Tbcb PE=1 SV=2
1954	19659	P07146|TRY2_MOUSE	40.46	8	8	0	-8	1452.2		1	1	1	0		26204	Anionic trypsin-2 OS=Mus musculus OX=10090 GN=Prss2 PE=1 SV=1
1742	41390	Q8K3J1|NDUS8_MOUSE	70.05	8	8	0	-8	1165.3		1	1	1	0	Carbamidomethylation	24038	NADH dehydrogenase [ubiquinone] iron-sulfur protein 8 mitochondrial OS=Mus musculus OX=10090 GN=Ndufs8 PE=1 SV=1
2110	47587	Q62048|PEA15_MOUSE	41.8	8	8	0	-8	1138.7		1	1	1	0		15054	Astrocytic phosphoprotein PEA-15 OS=Mus musculus OX=10090 GN=Pea15 PE=1 SV=1
1789	8129	P97314|CSRP2_MOUSE	61.61	8	8	0	-8	1034		1	1	1	0		20926	Cysteine and glycine-rich protein 2 OS=Mus musculus OX=10090 GN=Csrp2 PE=1 SV=3
2149	50322	P51163|HEM4_MOUSE	60.68	8	8	0	-8	0		1	1	1	0	Carbamidomethylation	28504	Uroporphyrinogen-III synthase OS=Mus musculus OX=10090 GN=Uros PE=1 SV=1
2065	16269	Q9R0M6|RAB9A_MOUSE	54.78	8	8	0	-8	0		1	1	1	0		22910	Ras-related protein Rab-9A OS=Mus musculus OX=10090 GN=Rab9a PE=1 SV=1
1757	39858	Q99LB2|DHRS4_MOUSE	42.42	8	8	0	-8	0		1	1	1	0	Carbamidomethylation	29885	Dehydrogenase/reductase SDR family member 4 OS=Mus musculus OX=10090 GN=Dhrs4 PE=1 SV=3
56	146	P08553|NFM_MOUSE	453.39	48	44	35	-9	330950	117200	36	31	106	41	Carbamidomethylation; Acetylation (Protein N-term); Oxidation (M)	95916	Neurofilament medium polypeptide OS=Mus musculus OX=10090 GN=Nefm PE=1 SV=4
95	690	P15508|SPTB1_MOUSE	319.74	11	11	2	-9	6159.6		16	11	59	22	Carbamidomethylation; Oxidation (M)	245248	Spectrin beta chain erythrocytic OS=Mus musculus OX=10090 GN=Sptb PE=1 SV=4
90	221	P80318|TCPG_MOUSE	373.8	62	55	46	-9	105480	28977	29	29	58	33	Carbamidomethylation; Acetylation (Protein N-term); Oxidation (M)	60630	T-complex protein 1 subunit gamma OS=Mus musculus OX=10090 GN=Cct3 PE=1 SV=1
97	1547	P18760|COF1_MOUSE	339.76	72	72	63	-9	167480	74684	13	11	51	30	Carbamidomethylation; Acetylation (Protein N-term)	18560	Cofilin-1 OS=Mus musculus OX=10090 GN=Cfl1 PE=1 SV=3
117	362	Q8VDM4|PSMD2_MOUSE	325.74	39	34	25	-9	58934	16794	28	28	39	23	Carbamidomethylation; Oxidation (M)	100203	26S proteasome non-ATPase regulatory subunit 2 OS=Mus musculus OX=10090 GN=Psmd2 PE=1 SV=1
141	807	Q99K48|NONO_MOUSE	293.67	37	37	28	-9	58713	25940	16	14	30	24	Carbamidomethylation; Oxidation (M)	54541	Non-POU domain-containing octamer-binding protein OS=Mus musculus OX=10090 GN=Nono PE=1 SV=3
214	756	P17426|AP2A1_MOUSE	274.48	21	20	11	-9	12011	1391.6	17	12	22	13	Carbamidomethylation	107664	AP-2 complex subunit alpha-1 OS=Mus musculus OX=10090 GN=Ap2a1 PE=1 SV=1
296	818	P28660|NCKP1_MOUSE	259.34	16	15	6	-9	16149	3019.1	16	16	19	7	Carbamidomethylation	128784	Nck-associated protein 1 OS=Mus musculus OX=10090 GN=Nckap1 PE=1 SV=2
388	777	Q99KW3|TARA_MOUSE	270.91	9	9	0	-9	4603.1		13	12	19	0	Carbamidomethylation	223366	TRIO and F-actin-binding protein OS=Mus musculus OX=10090 GN=Triobp PE=1 SV=3
337	2393	Q99020|ROAA_MOUSE	200.73	23	23	14	-9	18788	2164	6	5	16	7	Carbamidomethylation	30831	Heterogeneous nuclear ribonucleoprotein A/B OS=Mus musculus OX=10090 GN=Hnrnpab PE=1 SV=1
353	889	Q02248|CTNB1_MOUSE	285.81	24	19	10	-9	10890	416.57	12	12	15	6	Carbamidomethylation; Acetylation (Protein N-term); Oxidation (M)	85471	Catenin beta-1 OS=Mus musculus OX=10090 GN=Ctnnb1 PE=1 SV=1
346	2254	Q8BL97|SRSF7_MOUSE	251.83	29	26	17	-9	30522	2773.9	8	7	14	8	Carbamidomethylation	30818	Serine/arginine-rich splicing factor 7 OS=Mus musculus OX=10090 GN=Srsf7 PE=1 SV=1
371	3605	P62806|H4_MOUSE	187.42	48	48	39	-9	69350	10253	6	6	14	7	Oxidation (M)	11367	Histone H4 OS=Mus musculus OX=10090 GN=Hist1h4a PE=1 SV=2
363	1404	P24547|IMDH2_MOUSE	250.49	29	25	16	-9	13988	0	11	11	14	7	Carbamidomethylation	55815	Inosine-5'-monophosphate dehydrogenase 2 OS=Mus musculus OX=10090 GN=Impdh2 PE=1 SV=2
390	1593	P50516|VATA_MOUSE	227.86	16	16	7	-9	9466.8	1984.8	8	8	12	7		68326	V-type proton ATPase catalytic subunit A OS=Mus musculus OX=10090 GN=Atp6v1a PE=1 SV=2
494	3191	Q9Z130|HNRDL_MOUSE	160.38	20	20	11	-9	9525.3	2267.9	5	3	10	5	Carbamidomethylation	33559	Heterogeneous nuclear ribonucleoprotein D-like OS=Mus musculus OX=10090 GN=Hnrnpdl PE=1 SV=1
615	4789	P10639|THIO_MOUSE	144.55	38	30	21	-9	11871	3584.7	4	4	9	2	Carbamidomethylation	11675	Thioredoxin OS=Mus musculus OX=10090 GN=Txn PE=1 SV=3
589	2111	Q8K4B0|MTA1_MOUSE	193.54	13	13	4	-9	3738.8	0	7	6	9	2		80798	Metastasis-associated protein MTA1 OS=Mus musculus OX=10090 GN=Mta1 PE=1 SV=1
603	2490	Q8BK67|RCC2_MOUSE	180.52	15	15	6	-9	3607.3	0	5	5	9	2	Carbamidomethylation	55983	Protein RCC2 OS=Mus musculus OX=10090 GN=Rcc2 PE=1 SV=1
624	1872	Q8BG95|MYPT2_MOUSE	192.97	11	11	2	-9	1619.7	0	8	6	9	1		109049	Protein phosphatase 1 regulatory subunit 12B OS=Mus musculus OX=10090 GN=Ppp1r12b PE=1 SV=2
613	1961	Q8CIG8|ANM5_MOUSE	185.16	17	16	7	-9	5527.4	0	8	8	8	3	Carbamidomethylation	72680	Protein arginine N-methyltransferase 5 OS=Mus musculus OX=10090 GN=Prmt5 PE=1 SV=3
655	39182	P63073|IF4E_MOUSE	161.27	31	22	13	-9	8384.4	0	5	5	8	2	Carbamidomethylation; Acetylation (Protein N-term)	25053	Eukaryotic translation initiation factor 4E OS=Mus musculus OX=10090 GN=Eif4e PE=1 SV=1
645	4580	Q9CQZ5|NDUA6_MOUSE	178.65	27	27	18	-9	6630.8	1726.7	4	4	8	2		15283	NADH dehydrogenase [ubiquinone] 1 alpha subcomplex subunit 6 OS=Mus musculus OX=10090 GN=Ndufa6 PE=1 SV=1
718	2692	Q9R1R2|TRIM3_MOUSE	151.8	9	9	0	-9	2072.6		6	5	8	0	Carbamidomethylation	80775	Tripartite motif-containing protein 3 OS=Mus musculus OX=10090 GN=Trim3 PE=1 SV=1
708	2458	Q99MK8|ARBK1_MOUSE	159.99	9	9	0	-9	1116.9		6	6	8	0	Carbamidomethylation	79639	Beta-adrenergic receptor kinase 1 OS=Mus musculus OX=10090 GN=Grk2 PE=1 SV=2
687	5486	Q8BV13|CSN7B_MOUSE	169.78	15	15	6	-9	4882.7	487.63	3	3	7	2		29689	COP9 signalosome complex subunit 7b OS=Mus musculus OX=10090 GN=Cops7b PE=1 SV=1
775	3514	Q8R050|ERF3A_MOUSE	170.31	9	9	0	-9	2913.6		4	4	7	0	Carbamidomethylation; Oxidation (M)	68626	Eukaryotic peptide chain release factor GTP-binding subunit ERF3A OS=Mus musculus OX=10090 GN=Gspt1 PE=1 SV=2
633	2781	Q62418|DBNL_MOUSE	188.17	25	17	8	-9	2148.3	0	7	7	6	4	Carbamidomethylation	48700	Drebrin-like protein OS=Mus musculus OX=10090 GN=Dbnl PE=1 SV=2
732	2527	Q9DCL9|PUR6_MOUSE	182.1	16	14	5	-9	4345	858.57	6	6	6	2	Carbamidomethylation; Acetylation (Protein N-term)	47006	Multifunctional protein ADE2 OS=Mus musculus OX=10090 GN=Paics PE=1 SV=4
779	3381	P19324|SERPH_MOUSE	184.05	13	13	4	-9	8790.9	0	4	4	6	1		46534	Serpin H1 OS=Mus musculus OX=10090 GN=Serpinh1 PE=1 SV=3
821	5774	Q6IRU5|CLCB_MOUSE	114.89	13	13	4	-9	1118.9	0	3	3	6	1	Carbamidomethylation	25172	Clathrin light chain B OS=Mus musculus OX=10090 GN=Cltb PE=1 SV=1
856	3109	Q6P2B1|TNPO3_MOUSE	183.36	9	9	0	-9	0		5	5	6	0	Carbamidomethylation	104170	Transportin-3 OS=Mus musculus OX=10090 GN=Tnpo3 PE=1 SV=1
903	3176	Q9Z1Z0|USO1_MOUSE	184.49	9	9	0	-9	2084		5	5	5	0	Carbamidomethylation	106983	General vesicular transport factor p115 OS=Mus musculus OX=10090 GN=Uso1 PE=1 SV=2
921	4421	Q7TPM6|FSD1_MOUSE	146.65	9	9	0	-9	1361.9		4	4	5	0	Carbamidomethylation	55525	Fibronectin type III and SPRY domain-containing protein 1 OS=Mus musculus OX=10090 GN=Fsd1 PE=1 SV=1
957	43234	Q8C0M9|ASGL1_MOUSE	90.37	9	9	0	-9	893.89		2	2	5	0		33950	Isoaspartyl peptidase/L-asparaginase OS=Mus musculus OX=10090 GN=Asrgl1 PE=1 SV=1
794	3029	Q8R035|ICT1_MOUSE	173.51	30	26	17	-9	3456.7	1007	5	5	4	3	Carbamidomethylation	23477	Peptidyl-tRNA hydrolase ICT1 mitochondrial OS=Mus musculus OX=10090 GN=Mrpl58 PE=1 SV=1
913	4326	Q6PDL0|DC1L2_MOUSE	123.12	12	12	3	-9	1976.5	0	4	3	4	1	Carbamidomethylation	54219	Cytoplasmic dynein 1 light intermediate chain 2 OS=Mus musculus OX=10090 GN=Dync1li2 PE=1 SV=2
918	4079	Q7TNC4|LC7L2_MOUSE	136.25	12	12	3	-9	1517.3	0	4	4	4	1	Carbamidomethylation	46583	Putative RNA-binding protein Luc7-like 2 OS=Mus musculus OX=10090 GN=Luc7l2 PE=1 SV=1
1044	6015	O54946|DNJB6_MOUSE	125.99	9	9	0	-9	4320.5		3	3	4	0		39807	DnaJ homolog subfamily B member 6 OS=Mus musculus OX=10090 GN=Dnajb6 PE=1 SV=4
1029	5676	Q91V61|SFXN3_MOUSE	103.08	9	9	0	-9	2346.2		2	2	4	0	Acetylation (Protein N-term)	35406	Sideroflexin-3 OS=Mus musculus OX=10090 GN=Sfxn3 PE=1 SV=1
1010	39185	Q8BMS1|ECHA_MOUSE	148.69	9	9	0	-9	1111.1		4	4	4	0	Carbamidomethylation	82670	Trifunctional enzyme subunit alpha mitochondrial OS=Mus musculus OX=10090 GN=Hadha PE=1 SV=1
896	5513	O70172|PI42A_MOUSE	142.3	11	11	2	-9	0		3	1	3	2		46152	Phosphatidylinositol 5-phosphate 4-kinase type-2 alpha OS=Mus musculus OX=10090 GN=Pip4k2a PE=1 SV=1
1170	18764	Q9D8T7|SLIRP_MOUSE	79.27	9	9	0	-9	1734.7		1	1	3	0		12605	SRA stem-loop-interacting RNA-binding protein mitochondrial OS=Mus musculus OX=10090 GN=Slirp PE=1 SV=2
1123	4938	O70503|DHB12_MOUSE	90.58	9	9	0	-9	1633.2		2	2	3	0	Carbamidomethylation	34742	Very-long-chain 3-oxoacyl-CoA reductase OS=Mus musculus OX=10090 GN=Hsd17b12 PE=1 SV=1
1078	5556	Q04447|KCRB_MOUSE	107.99	9	9	0	-9	1305.6		3	3	3	0		42713	Creatine kinase B-type OS=Mus musculus OX=10090 GN=Ckb PE=1 SV=1
1110	13197	O55135|IF6_MOUSE	101.13	9	9	0	-9	811.06		2	2	3	0	Carbamidomethylation	26511	Eukaryotic translation initiation factor 6 OS=Mus musculus OX=10090 GN=Eif6 PE=1 SV=2
1061	5596	Q9ERR1|NDEL1_MOUSE	98.55	9	9	0	-9	762.96		2	2	3	0	Carbamidomethylation	38366	Nuclear distribution protein nudE-like 1 OS=Mus musculus OX=10090 GN=Ndel1 PE=1 SV=2
1128	5223	O54833|CSK22_MOUSE	105.03	9	9	0	-9	430.86		3	3	3	0		41215	Casein kinase II subunit alpha' OS=Mus musculus OX=10090 GN=Csnk2a2 PE=1 SV=1
1119	6902	P01630|KV2A6_MOUSE	119.07	21	21	12	-9	6116.7	3063.8	2	2	2	1		12496	Ig kappa chain V-II region 7S34.1 OS=Mus musculus OX=10090 PE=1 SV=1
1333	39664	Q8BHC4|DCAKD_MOUSE	102.33	9	9	0	-9	3157.2		2	2	2	0	Carbamidomethylation	26476	Dephospho-CoA kinase domain-containing protein OS=Mus musculus OX=10090 GN=Dcakd PE=1 SV=1
1401	8778	O54734|OST48_MOUSE	95	9	9	0	-9	2357.8		2	2	2	0		49028	Dolichyl-diphosphooligosaccharide--protein glycosyltransferase 48 kDa subunit OS=Mus musculus OX=10090 GN=Ddost PE=1 SV=2
1287	10230	Q8K2Y7|RM47_MOUSE	85.98	9	9	0	-9	1941		2	2	2	0	Carbamidomethylation	29726	39S ribosomal protein L47 mitochondrial OS=Mus musculus OX=10090 GN=Mrpl47 PE=1 SV=2
1360	39307	Q8VE33|GD1L1_MOUSE	105.55	9	9	0	-9	803.83		2	2	2	0		42318	Ganglioside-induced differentiation-associated protein 1-like 1 OS=Mus musculus OX=10090 GN=Gdap1l1 PE=1 SV=1
1328	39253	P14206|RSSA_MOUSE	79.29	9	9	0	-9	662.05		2	2	2	0		32838	40S ribosomal protein SA OS=Mus musculus OX=10090 GN=Rpsa PE=1 SV=4
1244	6207	Q9QYJ3|DNJB1_MOUSE	106.35	9	9	0	-9	507.09		2	2	2	0		38167	DnaJ homolog subfamily B member 1 OS=Mus musculus OX=10090 GN=Dnajb1 PE=1 SV=3
1910	11107	Q8BMB3|IF4E2_MOUSE	46.98	9	9	0	-9	1223.2		1	1	1	0		28263	Eukaryotic translation initiation factor 4E type 2 OS=Mus musculus OX=10090 GN=Eif4e2 PE=1 SV=1
1934	12433	P01789|HVM20_MOUSE	72.68	9	9	0	-9	1140.7		1	1	1	0	Carbamidomethylation	13626	Ig heavy chain V region M603 OS=Mus musculus OX=10090 PE=1 SV=1
1934	12737	P01794|HVM25_MOUSE	72.68	9	9	0	-9	1140.7		1	1	1	0	Carbamidomethylation	13807	Ig heavy chain V region HPCG14 OS=Mus musculus OX=10090 PE=1 SV=1
1934	18217	P01792|HVM23_MOUSE	72.68	9	9	0	-9	1140.7		1	1	1	0	Carbamidomethylation	13880	Ig heavy chain V region HPCG8 OS=Mus musculus OX=10090 PE=1 SV=1
1934	18213	P01790|HVM21_MOUSE	72.68	9	9	0	-9	1140.7		1	1	1	0	Carbamidomethylation	13652	Ig heavy chain V region M511 OS=Mus musculus OX=10090 PE=1 SV=1
1934	18214	P01788|HVM19_MOUSE	72.68	9	9	0	-9	1140.7		1	1	1	0	Carbamidomethylation	13805	Ig heavy chain V region H8 OS=Mus musculus OX=10090 PE=1 SV=1
1934	18215	P01791|HVM22_MOUSE	72.68	9	9	0	-9	1140.7		1	1	1	0	Carbamidomethylation	13895	Ig heavy chain V region HPCM6 OS=Mus musculus OX=10090 PE=1 SV=1
1934	18216	P01787|HVM18_MOUSE	72.68	9	9	0	-9	1140.7		1	1	1	0	Carbamidomethylation	13777	Ig heavy chain V regions TEPC 15/S107/HPCM1/HPCM2/HPCM3 OS=Mus musculus OX=10090 PE=1 SV=1
1934	18867	P01793|HVM24_MOUSE	72.68	9	9	0	-9	1140.7		1	1	1	0	Carbamidomethylation	13808	Ig heavy chain V region HPCG13 OS=Mus musculus OX=10090 PE=1 SV=1
2128	18002	Q9CWM4|PFD1_MOUSE	48.04	9	9	0	-9	887.34		1	1	1	0		14255	Prefoldin subunit 1 OS=Mus musculus OX=10090 GN=Pfdn1 PE=1 SV=1
2148	50321	P68037|UB2L3_MOUSE	61	9	9	0	-9	833.3		1	1	1	0	Carbamidomethylation	17862	Ubiquitin-conjugating enzyme E2 L3 OS=Mus musculus OX=10090 GN=Ube2l3 PE=1 SV=1
1847	50368	Q9CR61|NDUB7_MOUSE	48.13	9	9	0	-9	636.22		1	1	1	0		16331	NADH dehydrogenase [ubiquinone] 1 beta subcomplex subunit 7 OS=Mus musculus OX=10090 GN=Ndufb7 PE=1 SV=3
2010	48789	O70378|EMC8_MOUSE	52.54	9	9	0	-9	0		1	1	1	0	Carbamidomethylation	23348	ER membrane protein complex subunit 8 OS=Mus musculus OX=10090 GN=Emc8 PE=1 SV=1
2154	50365	Q9JKC6|CEND_MOUSE	48.53	9	9	0	-9	0		1	1	1	0		14987	Cell cycle exit and neuronal differentiation protein 1 OS=Mus musculus OX=10090 GN=Cend1 PE=1 SV=1
2087	48803	Q9CPR7|SIKE1_MOUSE	37.42	9	9	0	-9	0		1	1	1	0		23522	Suppressor of IKBKE 1 OS=Mus musculus OX=10090 GN=Sike1 PE=1 SV=1
110	167	Q9QYB5|ADDG_MOUSE	358.94	41	35	25	-10	70482	17497	23	23	42	27	Carbamidomethylation; Acetylation (Protein N-term); Oxidation (M)	78777	Gamma-adducin OS=Mus musculus OX=10090 GN=Add3 PE=1 SV=2
113	483	P03995|GFAP_MOUSE	325.5	47	46	36	-10	78385	20036	21	17	38	30	Carbamidomethylation	49900	Glial fibrillary acidic protein OS=Mus musculus OX=10090 GN=Gfap PE=1 SV=4
162	571	Q922B2|SYDC_MOUSE	290.07	40	36	26	-10	33040	6073.8	17	17	31	16	Carbamidomethylation	57147	Aspartate--tRNA ligase cytoplasmic OS=Mus musculus OX=10090 GN=Dars PE=1 SV=2
240	631	P70398|USP9X_MOUSE	298.87	10	10	0	-10	14691		22	22	31	0	Carbamidomethylation	290709	Probable ubiquitin carboxyl-terminal hydrolase FAF-X OS=Mus musculus OX=10090 GN=Usp9x PE=1 SV=2
169	1111	P12970|RL7A_MOUSE	279.35	53	44	34	-10	90222	21044	14	14	29	16	Carbamidomethylation; Oxidation (M)	29977	60S ribosomal protein L7a OS=Mus musculus OX=10090 GN=Rpl7a PE=1 SV=2
170	1063	P84091|AP2M1_MOUSE	268.55	37	37	27	-10	91111	8773.4	15	15	28	16	Carbamidomethylation; Oxidation (M)	49655	AP-2 complex subunit mu OS=Mus musculus OX=10090 GN=Ap2m1 PE=1 SV=1
154	3850	P01654|KV3A1_MOUSE	256.93	86	68	58	-10	35711	43488	5	4	24	25	Carbamidomethylation	11980	Ig kappa chain V-III region PC 2880/PC 1229 OS=Mus musculus OX=10090 PE=1 SV=1
257	1614	Q9D8N0|EF1G_MOUSE	242.93	27	26	16	-10	19832	1695.1	12	12	21	9	Carbamidomethylation; Acetylation (Protein N-term)	50061	Elongation factor 1-gamma OS=Mus musculus OX=10090 GN=Eef1g PE=1 SV=3
330	904	Q8CJ19|MICA3_MOUSE	267.16	11	11	1	-10	11258	0	17	17	21	2	Carbamidomethylation; Oxidation (M)	223719	[F-actin]-monooxygenase MICAL3 OS=Mus musculus OX=10090 GN=Mical3 PE=1 SV=2
260	5375	P01660|KV3A8_MOUSE	201.35	43	43	33	-10	22265		3	1	16	14		12099	Ig kappa chain V-III region PC 3741/TEPC 111 OS=Mus musculus OX=10090 PE=1 SV=1
362	1703	Q91WD5|NDUS2_MOUSE	208.64	27	27	17	-10	10491	1969	8	8	15	6	Carbamidomethylation	52626	NADH dehydrogenase [ubiquinone] iron-sulfur protein 2 mitochondrial OS=Mus musculus OX=10090 GN=Ndufs2 PE=1 SV=1
506	1026	G3X9J0|SI1L3_MOUSE	267.67	10	10	0	-10	2808.2		11	10	14	0	Carbamidomethylation	195062	Signal-induced proliferation-associated 1-like protein 3 OS=Mus musculus OX=10090 GN=Sipa1l3 PE=1 SV=1
516	1464	O35927|CTND2_MOUSE	193.12	10	10	0	-10	2600		8	8	14	0	Carbamidomethylation	134999	Catenin delta-2 OS=Mus musculus OX=10090 GN=Ctnnd2 PE=1 SV=1
352	1370	Q8R326|PSPC1_MOUSE	264.93	27	24	14	-10	15165	3734.3	13	12	13	8	Carbamidomethylation; Oxidation (M)	58758	Paraspeckle component 1 OS=Mus musculus OX=10090 GN=Pspc1 PE=1 SV=1
409	4407	P10922|H10_MOUSE	178.83	21	21	11	-10	88661	17722	4	4	13	6	Oxidation (M)	20861	Histone H1.0 OS=Mus musculus OX=10090 GN=H1f0 PE=2 SV=4
518	1784	Q6PDS3|SARM1_MOUSE	200.2	13	11	1	-10	7974.4	1032	8	8	13	1	Carbamidomethylation	79606	Sterile alpha and TIR motif-containing protein 1 OS=Mus musculus OX=10090 GN=Sarm1 PE=1 SV=1
512	1184	Q9Z0H8|CLIP2_MOUSE	238.62	12	12	2	-10	2020	0	10	10	13	1	Carbamidomethylation	115910	CAP-Gly domain-containing linker protein 2 OS=Mus musculus OX=10090 GN=Clip2 PE=1 SV=2
435	3849	Q9CY57|CHTOP_MOUSE	183.44	20	20	10	-10	14033	5543.7	4	4	11	6	Oxidation (M)	26585	Chromatin target of PRMT1 protein OS=Mus musculus OX=10090 GN=Chtop PE=1 SV=2
551	2065	Q8K341|ATAT_MOUSE	214.8	24	19	9	-10	8088.5	0	8	8	11	2	Carbamidomethylation	47164	Alpha-tubulin N-acetyltransferase 1 OS=Mus musculus OX=10090 GN=Atat1 PE=1 SV=1
628	2584	Q8CAQ8|MIC60_MOUSE	158.18	10	10	0	-10	4797.1		6	6	10	0	Carbamidomethylation	83900	MICOS complex subunit Mic60 OS=Mus musculus OX=10090 GN=Immt PE=1 SV=1
574	2290	P35486|ODPA_MOUSE	192.83	16	16	6	-10	7320.2	1291.8	6	6	9	3	Oxidation (M)	43232	Pyruvate dehydrogenase E1 component subunit alpha somatic form mitochondrial OS=Mus musculus OX=10090 GN=Pdha1 PE=1 SV=1
595	1833	P70168|IMB1_MOUSE	230.57	13	13	3	-10	4674.9	788.54	8	8	9	2	Carbamidomethylation	97184	Importin subunit beta-1 OS=Mus musculus OX=10090 GN=Kpnb1 PE=1 SV=2
597	4508	Q61206|PA1B2_MOUSE	181.27	28	28	18	-10	4352.8	656.93	4	4	8	3	Acetylation (Protein N-term)	25581	Platelet-activating factor acetylhydrolase IB subunit beta OS=Mus musculus OX=10090 GN=Pafah1b2 PE=1 SV=2
717	2810	Q9WUA2|SYFB_MOUSE	155.94	10	10	0	-10	2022.1		6	6	8	0	Carbamidomethylation	65697	Phenylalanine--tRNA ligase beta subunit OS=Mus musculus OX=10090 GN=Farsb PE=1 SV=2
583	5808	P18524|HVM53_MOUSE	126.9	25	25	15	-10			3	0	7	5	Carbamidomethylation; Oxidation (M)	12866	Ig heavy chain V region RF OS=Mus musculus OX=10090 PE=1 SV=1
734	39177	Q52KI8|SRRM1_MOUSE	195.85	12	11	1	-10	2364.5	0	6	6	7	1		106862	Serine/arginine repetitive matrix protein 1 OS=Mus musculus OX=10090 GN=Srrm1 PE=1 SV=2
639	3131	Q9R1T4|SEPT6_MOUSE	191.52	17	17	7	-10	1952.2	0	5	2	6	4		49620	Septin-6 OS=Mus musculus OX=10090 GN=Sept6 PE=1 SV=4
749	4865	P63325|RS10_MOUSE	166.83	31	25	15	-10	17100	5373.2	4	4	6	2		18916	40S ribosomal protein S10 OS=Mus musculus OX=10090 GN=Rps10 PE=1 SV=1
799	4066	Q9ERU3|ZNF22_MOUSE	166.08	18	14	4	-10	3983.2	0	4	4	6	1	Carbamidomethylation	27294	Zinc finger protein 22 OS=Mus musculus OX=10090 GN=Znf22 PE=1 SV=2
841	3352	Q99LC3|NDUAA_MOUSE	135.2	10	10	0	-10	4709.5		3	3	6	0		40603	NADH dehydrogenase [ubiquinone] 1 alpha subcomplex subunit 10 mitochondrial OS=Mus musculus OX=10090 GN=Ndufa10 PE=1 SV=1
827	2006	Q3UMT1|PP12C_MOUSE	220.54	10	10	0	-10	3016.1		6	6	6	0	Carbamidomethylation	84685	Protein phosphatase 1 regulatory subunit 12C OS=Mus musculus OX=10090 GN=Ppp1r12c PE=1 SV=1
837	4684	Q9Z2X1|HNRPF_MOUSE	178.69	10	10	0	-10	1435.1		3	2	6	0		45730	Heterogeneous nuclear ribonucleoprotein F OS=Mus musculus OX=10090 GN=Hnrnpf PE=1 SV=3
846	3851	Q9CZS1|AL1B1_MOUSE	162.42	10	10	0	-10	0		4	3	6	0		57553	Aldehyde dehydrogenase X mitochondrial OS=Mus musculus OX=10090 GN=Aldh1b1 PE=1 SV=1
892	2792	Q3UNH4|GRIN1_MOUSE	162.16	10	10	0	-10	1962.4		5	5	5	0	Carbamidomethylation	95496	G protein-regulated inducer of neurite outgrowth 1 OS=Mus musculus OX=10090 GN=Gprin1 PE=1 SV=2
967	4641	Q9JJK2|LANC2_MOUSE	146.1	10	10	0	-10	3272.1		3	3	4	0	Carbamidomethylation	50777	LanC-like protein 2 OS=Mus musculus OX=10090 GN=Lancl2 PE=1 SV=1
995	3173	P54775|PRS6B_MOUSE	113.63	10	10	0	-10	2706.1		4	4	4	0		47408	26S proteasome regulatory subunit 6B OS=Mus musculus OX=10090 GN=Psmc4 PE=1 SV=2
1001	4814	P17182|ENOA_MOUSE	136.62	10	10	0	-10	1919.8		3	3	4	0		47141	Alpha-enolase OS=Mus musculus OX=10090 GN=Eno1 PE=1 SV=3
1023	6549	Q9QZ06|TOLIP_MOUSE	109.56	10	10	0	-10	1584.7		2	2	4	0		30345	Toll-interacting protein OS=Mus musculus OX=10090 GN=Tollip PE=1 SV=1
1026	4762	Q8C0C7|SYFA_MOUSE	124.05	10	10	0	-10	737.08		3	3	4	0		57599	Phenylalanine--tRNA ligase alpha subunit OS=Mus musculus OX=10090 GN=Farsa PE=1 SV=1
1050	39303	Q99N89|RM43_MOUSE	103.86	16	16	6	-10	2982.9	0	3	3	3	1		20203	39S ribosomal protein L43 mitochondrial OS=Mus musculus OX=10090 GN=Mrpl43 PE=1 SV=1
1043	39250	Q9EST5|AN32B_MOUSE	107.47	14	14	4	-10	2413.9	0	3	2	3	1	Carbamidomethylation	31079	Acidic leucine-rich nuclear phosphoprotein 32 family member B OS=Mus musculus OX=10090 GN=Anp32b PE=1 SV=1
990	3885	O89112|LANC1_MOUSE	128.75	14	12	2	-10	2204.7	2917.8	4	4	3	1	Carbamidomethylation	45341	Glutathione S-transferase LANCL1 OS=Mus musculus OX=10090 GN=Lancl1 PE=1 SV=1
1105	4531	Q61187|TS101_MOUSE	129.64	10	10	0	-10	2384.1		3	3	3	0		44124	Tumor susceptibility gene 101 protein OS=Mus musculus OX=10090 GN=Tsg101 PE=1 SV=2
1163	17207	P59708|SF3B6_MOUSE	71.73	10	10	0	-10	1081		1	1	3	0		14585	Splicing factor 3B subunit 6 OS=Mus musculus OX=10090 GN=Sf3b6 PE=1 SV=1
1122	4044	O88487|DC1I2_MOUSE	127.04	10	10	0	-10	0		3	3	3	0	Carbamidomethylation	68394	Cytoplasmic dynein 1 intermediate chain 2 OS=Mus musculus OX=10090 GN=Dync1i2 PE=1 SV=1
1143	39550	O35381|AN32A_MOUSE	81.11	10	10	0	-10	0		2	1	3	0		28538	Acidic leucine-rich nuclear phosphoprotein 32 family member A OS=Mus musculus OX=10090 GN=Anp32a PE=1 SV=1
1144	8418	Q60932|VDAC1_MOUSE	72.43	10	10	0	-10	0		2	1	3	0		32351	Voltage-dependent anion-selective channel protein 1 OS=Mus musculus OX=10090 GN=Vdac1 PE=1 SV=3
1145	7398	P34884|MIF_MOUSE	103.8	16	16	6	-10	6303.4	0	2	2	2	1		12504	Macrophage migration inhibitory factor OS=Mus musculus OX=10090 GN=Mif PE=1 SV=2
1405	48347	Q9DAK9|PHP14_MOUSE	83.26	10	10	0	-10	1643.6		1	1	2	0		13997	14 kDa phosphohistidine phosphatase OS=Mus musculus OX=10090 GN=Phpt1 PE=1 SV=1
1310	13607	Q9CYR0|SSBP_MOUSE	84.64	10	10	0	-10	1235.7		1	1	2	0		17319	Single-stranded DNA-binding protein mitochondrial OS=Mus musculus OX=10090 GN=Ssbp1 PE=1 SV=1
1386	43976	Q8BH58|TIPRL_MOUSE	70.47	10	10	0	-10	999.6		2	2	2	0		31254	TIP41-like protein OS=Mus musculus OX=10090 GN=Tiprl PE=1 SV=1
1365	10629	Q9D6R2|IDH3A_MOUSE	113.85	10	10	0	-10	964.42		2	2	2	0		39639	Isocitrate dehydrogenase [NAD] subunit alpha mitochondrial OS=Mus musculus OX=10090 GN=Idh3a PE=1 SV=1
1385	43937	Q64674|SPEE_MOUSE	76.98	10	10	0	-10	941.38		2	2	2	0	Acetylation (Protein N-term); Oxidation (M)	33995	Spermidine synthase OS=Mus musculus OX=10090 GN=Srm PE=1 SV=1
1372	41527	Q9CPW7|ZMAT2_MOUSE	65.17	10	10	0	-10	0		1	1	2	0	Carbamidomethylation	23612	Zinc finger matrin-type protein 2 OS=Mus musculus OX=10090 GN=Zmat2 PE=2 SV=1
2104	46936	Q9CR88|RT14_MOUSE	65.9	10	10	0	-10	0		1	1	1	0		14920	28S ribosomal protein S14 mitochondrial OS=Mus musculus OX=10090 GN=Mrps14 PE=1 SV=1
2056	43318	P12787|COX5A_MOUSE	36.21	10	10	0	-10	0		1	1	1	0		16101	Cytochrome c oxidase subunit 5A mitochondrial OS=Mus musculus OX=10090 GN=Cox5a PE=1 SV=2
12	56	P20152|VIME_MOUSE	479.71	83	82	71	-11	2075700	861920	50	45	416	205	Carbamidomethylation; Oxidation (M)	53688	Vimentin OS=Mus musculus OX=10090 GN=Vim PE=1 SV=3
50	216	P46660|AINX_MOUSE	415.36	63	59	48	-11	398770	137640	34	29	110	51	Carbamidomethylation; Acetylation (Protein N-term); Oxidation (M)	55383	Alpha-internexin OS=Mus musculus OX=10090 GN=Ina PE=1 SV=3
60	116	Q62188|DPYL3_MOUSE	388.34	68	68	57	-11	182030	72530	27	22	93	49	Carbamidomethylation; Oxidation (M)	61936	Dihydropyrimidinase-related protein 3 OS=Mus musculus OX=10090 GN=Dpysl3 PE=1 SV=1
81	838	P58771|TPM1_MOUSE	320.04	50	50	39	-11	68305	10732	21	6	65	41	Carbamidomethylation; Oxidation (M)	32681	Tropomyosin alpha-1 chain OS=Mus musculus OX=10090 GN=Tpm1 PE=1 SV=1
86	546	Q9R0Q6|ARC1A_MOUSE	357.85	55	53	42	-11	195270	51753	18	16	64	31	Carbamidomethylation; Acetylation (Protein N-term); Oxidation (M)	41626	Actin-related protein 2/3 complex subunit 1A OS=Mus musculus OX=10090 GN=Arpc1a PE=1 SV=1
138	353	G5E8K5|ANK3_MOUSE	329.71	14	14	3	-11	5444.1		22	12	46	9	Carbamidomethylation; Oxidation (M)	214061	Ankyrin-3 OS=Mus musculus OX=10090 GN=Ank3 PE=1 SV=1
116	2317	Q02105|C1QC_MOUSE	243.52	30	30	19	-11	163600	70849	6	6	44	19	Carbamidomethylation; Oxidation (M)	25992	Complement C1q subcomponent subunit C OS=Mus musculus OX=10090 GN=C1qc PE=1 SV=2
160	428	Q6PDG5|SMRC2_MOUSE	329.51	26	23	12	-11	13591	953.39	24	18	31	16	Carbamidomethylation; Oxidation (M)	132604	SWI/SNF complex subunit SMARCC2 OS=Mus musculus OX=10090 GN=Smarcc2 PE=1 SV=2
199	1057	Q99KP6|PRP19_MOUSE	271.94	43	38	27	-11	29952	3691.2	15	15	24	14	Carbamidomethylation; Acetylation (Protein N-term)	55239	Pre-mRNA-processing factor 19 OS=Mus musculus OX=10090 GN=Prpf19 PE=1 SV=1
276	1255	Q61990|PCBP2_MOUSE	258.21	41	35	24	-11	32961	5829.1	11	7	21	7	Carbamidomethylation; Oxidation (M)	38222	Poly(rC)-binding protein 2 OS=Mus musculus OX=10090 GN=Pcbp2 PE=1 SV=1
295	748	Q8VDN2|AT1A1_MOUSE	283.82	17	17	6	-11	3267.2		14	5	21	5	Carbamidomethylation	112982	Sodium/potassium-transporting ATPase subunit alpha-1 OS=Mus musculus OX=10090 GN=Atp1a1 PE=1 SV=1
271	2124	P35700|PRDX1_MOUSE	268.3	57	57	46	-11	42553	5911.1	12	12	20	9	Carbamidomethylation; Oxidation (M)	22176	Peroxiredoxin-1 OS=Mus musculus OX=10090 GN=Prdx1 PE=1 SV=1
261	3098	P62751|RL23A_MOUSE	213.22	42	42	31	-11	77823	37281	6	6	19	11	Oxidation (M)	17695	60S ribosomal protein L23a OS=Mus musculus OX=10090 GN=Rpl23a PE=1 SV=1
231	1340	Q99JI4|PSMD6_MOUSE	237.5	27	27	16	-11	23459	3673.3	10	10	18	15	Carbamidomethylation	45536	26S proteasome non-ATPase regulatory subunit 6 OS=Mus musculus OX=10090 GN=Psmd6 PE=1 SV=1
322	920	P17427|AP2A2_MOUSE	255.76	21	18	7	-11	11346	0	16	11	17	7	Carbamidomethylation	104016	AP-2 complex subunit alpha-2 OS=Mus musculus OX=10090 GN=Ap2a2 PE=1 SV=2
339	2011	P41105|RL28_MOUSE	186.42	50	45	34	-11	54011	19320	8	8	14	9	Acetylation (Protein N-term); Oxidation (M)	15733	60S ribosomal protein L28 OS=Mus musculus OX=10090 GN=Rpl28 PE=1 SV=2
427	1429	P17710|HXK1_MOUSE	251.24	14	13	2	-11	6403.9	0	11	10	14	3	Carbamidomethylation	108303	Hexokinase-1 OS=Mus musculus OX=10090 GN=Hk1 PE=1 SV=3
420	2022	Q60973|RBBP7_MOUSE	208.07	23	23	12	-11	2910.8	0	9	3	12	6	Carbamidomethylation	47790	Histone-binding protein RBBP7 OS=Mus musculus OX=10090 GN=Rbbp7 PE=1 SV=1
467	2864	P61750|ARF4_MOUSE	199.48	51	39	28	-11	3679.5	0	7	2	12	4	Carbamidomethylation	20397	ADP-ribosylation factor 4 OS=Mus musculus OX=10090 GN=Arf4 PE=1 SV=2
477	1400	Q6PGN3|DCLK2_MOUSE	227.63	15	13	2	-11	7019.9		9	8	12	3	Carbamidomethylation	82979	Serine/threonine-protein kinase DCLK2 OS=Mus musculus OX=10090 GN=Dclk2 PE=1 SV=1
408	4209	Q3THW5|H2AV_MOUSE	154.06	31	31	20	-11	4983.5	1266.3	4	2	11	8		13509	Histone H2A.V OS=Mus musculus OX=10090 GN=H2afv PE=1 SV=3
408	4218	P0C0S6|H2AZ_MOUSE	154.06	31	31	20	-11	4983.5	1266.3	4	2	11	8		13553	Histone H2A.Z OS=Mus musculus OX=10090 GN=H2afz PE=1 SV=2
550	3654	O08585|CLCA_MOUSE	134.7	18	18	7	-11	38080	5170.5	6	6	11	2	Carbamidomethylation	25604	Clathrin light chain A OS=Mus musculus OX=10090 GN=Clta PE=1 SV=2
592	1655	Q91YE6|IPO9_MOUSE	261.67	11	11	0	-11	13257		9	9	11	0	Carbamidomethylation; Acetylation (Protein N-term)	116052	Importin-9 OS=Mus musculus OX=10090 GN=Ipo9 PE=1 SV=3
594	1731	Q8CI94|PYGB_MOUSE	179.62	11	11	0	-11	7610.3		7	6	11	0		96730	Glycogen phosphorylase brain form OS=Mus musculus OX=10090 GN=Pygb PE=1 SV=3
478	1838	Q8CBY8|DCTN4_MOUSE	222.26	27	24	13	-11	5899.5	808.65	8	8	10	5	Carbamidomethylation	53057	Dynactin subunit 4 OS=Mus musculus OX=10090 GN=Dctn4 PE=1 SV=1
629	1662	Q8BGQ7|SYAC_MOUSE	195.12	11	11	0	-11	7179.6		9	9	10	0	Carbamidomethylation	106908	Alanine--tRNA ligase cytoplasmic OS=Mus musculus OX=10090 GN=Aars PE=1 SV=1
627	1543	Q3UJB9|EDC4_MOUSE	229.6	11	11	0	-11	4414.5		9	9	10	0	Carbamidomethylation; Acetylation (Protein N-term)	152483	Enhancer of mRNA-decapping protein 4 OS=Mus musculus OX=10090 GN=Edc4 PE=1 SV=2
541	3185	Q9D883|U2AF1_MOUSE	185.59	30	24	13	-11	8412.8	10182	6	6	9	4	Carbamidomethylation	27815	Splicing factor U2AF 35 kDa subunit OS=Mus musculus OX=10090 GN=U2af1 PE=1 SV=4
623	2875	Q925E7|2ABD_MOUSE	150.03	14	14	3	-11			5	0	9	1	Carbamidomethylation	51958	Serine/threonine-protein phosphatase 2A 55 kDa regulatory subunit B delta isoform OS=Mus musculus OX=10090 GN=Ppp2r2d PE=1 SV=1
662	1903	Q9QYH6|MAGD1_MOUSE	202.99	11	11	0	-11	5793.2		6	6	9	0		85670	Melanoma-associated antigen D1 OS=Mus musculus OX=10090 GN=Maged1 PE=1 SV=1
660	1534	Q2KN98|CYTSA_MOUSE	212.14	11	11	0	-11	1302.7		8	8	9	0	Carbamidomethylation	124488	Cytospin-A OS=Mus musculus OX=10090 GN=Specc1l PE=1 SV=1
814	2518	Q920Q4|VPS16_MOUSE	185.53	11	11	0	-11	1989.9		6	6	7	0	Carbamidomethylation	94928	Vacuolar protein sorting-associated protein 16 homolog OS=Mus musculus OX=10090 GN=Vps16 PE=1 SV=3
765	4706	P60766|CDC42_MOUSE	133.69	23	23	12	-11	6905.1	0	4	3	6	2	Carbamidomethylation	21259	Cell division control protein 42 homolog OS=Mus musculus OX=10090 GN=Cdc42 PE=1 SV=2
790	2990	P60229|EIF3E_MOUSE	144.99	13	13	2	-11	4191.5	0	5	5	6	1		52221	Eukaryotic translation initiation factor 3 subunit E OS=Mus musculus OX=10090 GN=Eif3e PE=1 SV=1
798	4632	O35326|SRSF5_MOUSE	140.57	18	14	3	-11	2622.7		4	3	6	1		30891	Serine/arginine-rich splicing factor 5 OS=Mus musculus OX=10090 GN=Srsf5 PE=1 SV=2
832	2179	Q05512|MARK2_MOUSE	171	11	11	0	-11	721.53		6	1	6	0	Carbamidomethylation; Oxidation (M)	86306	Serine/threonine-protein kinase MARK2 OS=Mus musculus OX=10090 GN=Mark2 PE=1 SV=3
857	39183	P58404|STRN4_MOUSE	123.11	11	11	0	-11	0		4	4	6	0	Carbamidomethylation	81645	Striatin-4 OS=Mus musculus OX=10090 GN=Strn4 PE=1 SV=2
842	5285	Q60899|ELAV2_MOUSE	168.78	15	15	4	-11	1479.2		4	2	5	1	Carbamidomethylation	39577	ELAV-like protein 2 OS=Mus musculus OX=10090 GN=Elavl2 PE=2 SV=1
912	16939	P01674|KV3AM_MOUSE	95.24	11	11	0	-11	11409		1	1	5	0		11699	Ig kappa chain V-III region PC 2154 OS=Mus musculus OX=10090 PE=1 SV=1
931	4145	Q8BH66|ATLA1_MOUSE	156.88	11	11	0	-11	1094.1		4	4	5	0	Carbamidomethylation	63378	Atlastin-1 OS=Mus musculus OX=10090 GN=Atl1 PE=1 SV=1
944	4973	Q3THS6|METK2_MOUSE	140.17	11	11	0	-11	839.52		3	3	5	0	Carbamidomethylation	43689	S-adenosylmethionine synthase isoform type-2 OS=Mus musculus OX=10090 GN=Mat2a PE=1 SV=2
715	9325	Q99JP4|CDC26_MOUSE	102.33	25	25	14	-11	4561.2	3348.3	2	2	4	4		9761	Anaphase-promoting complex subunit CDC26 OS=Mus musculus OX=10090 GN=Cdc26 PE=1 SV=1
1022	5463	Q9D6M3|GHC1_MOUSE	138.34	11	11	0	-11	4012.1		3	3	4	0	Carbamidomethylation	34670	Mitochondrial glutamate carrier 1 OS=Mus musculus OX=10090 GN=Slc25a22 PE=1 SV=1
983	3855	Q8VHR5|P66B_MOUSE	144.79	11	11	0	-11	0		4	4	4	0	Carbamidomethylation; Oxidation (M)	65411	Transcriptional repressor p66-beta OS=Mus musculus OX=10090 GN=Gatad2b PE=1 SV=1
972	39189	Q91VC3|IF4A3_MOUSE	128.33	11	11	0	-11	0		4	2	4	0		46840	Eukaryotic initiation factor 4A-III OS=Mus musculus OX=10090 GN=Eif4a3 PE=1 SV=3
1016	8115	P62746|RHOB_MOUSE	110.13	11	11	0	-11	0		2	1	4	0	Carbamidomethylation	22123	Rho-related GTP-binding protein RhoB OS=Mus musculus OX=10090 GN=Rhob PE=1 SV=1
1052	11593	P62700|YPEL5_MOUSE	110.14	23	23	12	-11	2306.2	511.12	2	2	3	1	Carbamidomethylation	13842	Protein yippee-like 5 OS=Mus musculus OX=10090 GN=Ypel5 PE=1 SV=1
1000	39209	Q9Z0Y1|DCTN3_MOUSE	109.83	23	17	6	-11	720.26	0	4	4	3	1	Carbamidomethylation	20978	Dynactin subunit 3 OS=Mus musculus OX=10090 GN=Dctn3 PE=1 SV=2
1117	5967	P55821|STMN2_MOUSE	93.23	11	11	0	-11	2485.6		2	2	3	0		20828	Stathmin-2 OS=Mus musculus OX=10090 GN=Stmn2 PE=1 SV=1
1106	4220	Q8K2Q7|BROX_MOUSE	156.7	11	11	0	-11	2163.4		3	3	3	0	Carbamidomethylation	46202	BRO1 domain-containing protein BROX OS=Mus musculus OX=10090 GN=Brox PE=1 SV=1
1083	4450	Q8BFZ9|ERLN2_MOUSE	136.09	11	11	0	-11	943.54		3	3	3	0		37873	Erlin-2 OS=Mus musculus OX=10090 GN=Erlin2 PE=1 SV=1
1118	7171	Q60631|GRB2_MOUSE	79.23	11	11	0	-11	0		2	2	3	0	Carbamidomethylation	25238	Growth factor receptor-bound protein 2 OS=Mus musculus OX=10090 GN=Grb2 PE=1 SV=1
1161	6178	Q9R0U0|SRS10_MOUSE	70.62	11	11	0	-11	0		2	2	3	0		31301	Serine/arginine-rich splicing factor 10 OS=Mus musculus OX=10090 GN=Srsf10 PE=1 SV=2
1040	6143	Q9Z1P6|NDUA7_MOUSE	77.43	19	19	8	-11	1073.8	975.16	2	2	2	2	Carbamidomethylation	12576	NADH dehydrogenase [ubiquinone] 1 alpha subcomplex subunit 7 OS=Mus musculus OX=10090 GN=Ndufa7 PE=1 SV=3
1343	39263	Q791V5|MTCH2_MOUSE	95.18	11	11	0	-11	0		2	2	2	0	Carbamidomethylation	33499	Mitochondrial carrier homolog 2 OS=Mus musculus OX=10090 GN=Mtch2 PE=1 SV=1
1334	8105	Q8VBV3|EXOS2_MOUSE	86.95	11	11	0	-11	0		2	2	2	0		32632	Exosome complex component RRP4 OS=Mus musculus OX=10090 GN=Exosc2 PE=1 SV=1
2147	50318	Q3UGS4|MCRI1_MOUSE	66.14	11	11	0	-11	1119		1	1	1	0		11101	Mapk-regulated corepressor-interacting protein 1 OS=Mus musculus OX=10090 GN=Mcrip1 PE=1 SV=1
2091	49699	Q9CQJ6|DENR_MOUSE	75.64	11	11	0	-11	0		1	1	1	0	Carbamidomethylation	22166	Density-regulated protein OS=Mus musculus OX=10090 GN=Denr PE=1 SV=1
1952	19896	Q9WTZ1|RBX2_MOUSE	64.68	11	11	0	-11	0		1	1	1	0	Carbamidomethylation	12707	RING-box protein 2 OS=Mus musculus OX=10090 GN=Rnf7 PE=3 SV=1
2067	46191	Q99LY9|NDUS5_MOUSE	39.09	11	11	0	-11	0		1	1	1	0		12648	NADH dehydrogenase [ubiquinone] iron-sulfur protein 5 OS=Mus musculus OX=10090 GN=Ndufs5 PE=1 SV=3
11	141	O08638|MYH11_MOUSE	581.43	53	50	38	-12	269730	85202	97	68	494	207	Carbamidomethylation; Oxidation (M)	227026	Myosin-11 OS=Mus musculus OX=10090 GN=Myh11 PE=1 SV=1
44	704	P47757|CAPZB_MOUSE	372.51	66	66	54	-12	503990	283830	17	17	110	86	Carbamidomethylation; Acetylation (Protein N-term); Oxidation (M)	31345	F-actin-capping protein subunit beta OS=Mus musculus OX=10090 GN=Capzb PE=1 SV=3
100	872	P61979|HNRPK_MOUSE	313.84	40	40	28	-12	76868	7183.6	13	13	56	22	Carbamidomethylation; Acetylation (Protein N-term); Oxidation (M)	50976	Heterogeneous nuclear ribonucleoprotein K OS=Mus musculus OX=10090 GN=Hnrnpk PE=1 SV=1
96	225	P11983|TCPA_MOUSE	375.21	63	57	45	-12	102640	24711	29	29	52	29	Carbamidomethylation; Acetylation (Protein N-term); Oxidation (M)	60449	T-complex protein 1 subunit alpha OS=Mus musculus OX=10090 GN=Tcp1 PE=1 SV=3
118	468	Q9WUM4|COR1C_MOUSE	339.76	45	42	30	-12	133520	43422	21	20	37	25	Carbamidomethylation; Oxidation (M)	53121	Coronin-1C OS=Mus musculus OX=10090 GN=Coro1c PE=1 SV=2
157	1037	P18872|GNAO_MOUSE	302.78	44	40	28	-12	51985	16098	14	12	34	14	Carbamidomethylation; Oxidation (M)	40085	Guanine nucleotide-binding protein G(o) subunit alpha OS=Mus musculus OX=10090 GN=Gnao1 PE=1 SV=3
168	548	Q61553|FSCN1_MOUSE	332.01	39	36	24	-12	65710	4840.5	16	16	31	14	Carbamidomethylation	54508	Fascin OS=Mus musculus OX=10090 GN=Fscn1 PE=1 SV=4
175	739	Q03265|ATPA_MOUSE	298.59	34	34	22	-12	63404	17247	15	15	30	13	Oxidation (M)	59753	ATP synthase subunit alpha mitochondrial OS=Mus musculus OX=10090 GN=Atp5f1a PE=1 SV=1
222	447	Q01405|SC23A_MOUSE	326.48	29	25	13	-12	21281	6552.1	18	18	24	10	Carbamidomethylation	86162	Protein transport protein Sec23A OS=Mus musculus OX=10090 GN=Sec23a PE=1 SV=2
303	1171	Q9CZ13|QCR1_MOUSE	259.68	30	26	14	-12	12783	1078.7	10	10	19	7	Carbamidomethylation	52852	Cytochrome b-c1 complex subunit 1 mitochondrial OS=Mus musculus OX=10090 GN=Uqcrc1 PE=1 SV=2
326	1983	Q60668|HNRPD_MOUSE	252.69	26	25	13	-12	21736	3441.9	10	8	17	7	Carbamidomethylation	38354	Heterogeneous nuclear ribonucleoprotein D0 OS=Mus musculus OX=10090 GN=Hnrnpd PE=1 SV=2
445	1735	Q03173|ENAH_MOUSE	196.77	14	14	2	-12	7098.9	0	8	8	15	2	Carbamidomethylation; Oxidation (M)	85844	Protein enabled homolog OS=Mus musculus OX=10090 GN=Enah PE=1 SV=2
492	1473	Q91W50|CSDE1_MOUSE	218.42	16	14	2	-12	3974.3	0	9	9	13	2	Carbamidomethylation	88791	Cold shock domain-containing protein E1 OS=Mus musculus OX=10090 GN=Csde1 PE=1 SV=1
439	1509	Q9Z204|HNRPC_MOUSE	232.36	31	31	19	-12	15680	1328.6	9	9	11	6	Carbamidomethylation	34385	Heterogeneous nuclear ribonucleoproteins C1/C2 OS=Mus musculus OX=10090 GN=Hnrnpc PE=1 SV=1
585	1190	Q9QWI6|SRCN1_MOUSE	254.95	12	12	0	-12	2510.1		10	10	11	0		134858	SRC kinase signaling inhibitor 1 OS=Mus musculus OX=10090 GN=Srcin1 PE=1 SV=2
638	1576	Q61699|HS105_MOUSE	196.04	12	12	0	-12	4583.8		8	8	10	0	Carbamidomethylation	96407	Heat shock protein 105 kDa OS=Mus musculus OX=10090 GN=Hsph1 PE=1 SV=2
642	1418	F8VPU2|FARP1_MOUSE	185.67	12	12	0	-12	3512.5		10	10	10	0	Carbamidomethylation; Acetylation (Protein N-term)	118875	FERM ARHGEF and pleckstrin domain-containing protein 1 OS=Mus musculus OX=10090 GN=Farp1 PE=1 SV=1
665	3101	Q6ZWR4|2ABB_MOUSE	145.52	15	15	3	-12	0		5	1	8	1	Carbamidomethylation	51710	Serine/threonine-protein phosphatase 2A 55 kDa regulatory subunit B beta isoform OS=Mus musculus OX=10090 GN=Ppp2r2b PE=1 SV=1
675	3259	Q9D7N3|RT09_MOUSE	176.76	19	19	7	-12	0	501.62	5	5	7	2	Carbamidomethylation	44929	28S ribosomal protein S9 mitochondrial OS=Mus musculus OX=10090 GN=Mrps9 PE=1 SV=3
780	3261	Q6NVF9|CPSF6_MOUSE	167.31	12	12	0	-12	2897.7		5	5	7	0	Carbamidomethylation	59153	Cleavage and polyadenylation specificity factor subunit 6 OS=Mus musculus OX=10090 GN=Cpsf6 PE=1 SV=1
712	4431	Q9JII5|DAZP1_MOUSE	185.58	16	16	4	-12	7531.5	1250.9	4	4	6	2	Carbamidomethylation	43214	DAZ-associated protein 1 OS=Mus musculus OX=10090 GN=Dazap1 PE=1 SV=2
859	4054	P68181|KAPCB_MOUSE	124.2	12	12	0	-12	7637.8		4	4	6	0		40708	cAMP-dependent protein kinase catalytic subunit beta OS=Mus musculus OX=10090 GN=Prkacb PE=1 SV=2
848	3430	Q99JY0|ECHB_MOUSE	130.48	12	12	0	-12	2889.6		4	4	6	0	Carbamidomethylation	51386	Trifunctional enzyme subunit beta mitochondrial OS=Mus musculus OX=10090 GN=Hadhb PE=1 SV=1
864	4976	Q99J77|SIAS_MOUSE	127.44	12	12	0	-12	1715.4		3	3	6	0	Carbamidomethylation	40024	Sialic acid synthase OS=Mus musculus OX=10090 GN=Nans PE=1 SV=1
845	3373	Q9JMA1|UBP14_MOUSE	150.79	12	12	0	-12	1377		5	5	6	0	Carbamidomethylation	56002	Ubiquitin carboxyl-terminal hydrolase 14 OS=Mus musculus OX=10090 GN=Usp14 PE=1 SV=3
762	3574	Q9CZG9|PDZ11_MOUSE	151.41	42	31	19	-12	4153	655.13	4	4	5	3		16182	PDZ domain-containing protein 11 OS=Mus musculus OX=10090 GN=Pdzd11 PE=1 SV=1
820	39223	Q9CQY2|RAMAC_MOUSE	124.92	25	25	13	-12	1885.5	0	3	3	5	2		14556	RNA guanine-N7 methyltransferase activating subunit OS=Mus musculus OX=10090 GN=Ramac PE=3 SV=1
876	4514	Q91V12|BACH_MOUSE	146.58	15	15	3	-12	2067.3	1128.3	4	4	5	1		42537	Cytosolic acyl coenzyme A thioester hydrolase OS=Mus musculus OX=10090 GN=Acot7 PE=1 SV=2
901	3356	Q5XJY5|COPD_MOUSE	159.52	12	12	0	-12	2444.4		5	5	5	0		57230	Coatomer subunit delta OS=Mus musculus OX=10090 GN=Arcn1 PE=1 SV=2
906	3732	O09012|PEX5_MOUSE	143.13	12	12	0	-12	1417.3		4	4	5	0		70756	Peroxisomal targeting signal 1 receptor OS=Mus musculus OX=10090 GN=Pex5 PE=1 SV=2
914	4298	Q69Z99|ZN512_MOUSE	132.64	12	12	0	-12	908.49		4	4	5	0	Carbamidomethylation	63908	Zinc finger protein 512 OS=Mus musculus OX=10090 GN=Znf512 PE=2 SV=2
893	39179	O88342|WDR1_MOUSE	119.96	12	12	0	-12	0		5	5	5	0	Carbamidomethylation	66407	WD repeat-containing protein 1 OS=Mus musculus OX=10090 GN=Wdr1 PE=1 SV=3
951	39281	P70257|NFIX_MOUSE	113.09	12	12	0	-12	0		3	3	5	0	Carbamidomethylation; Oxidation (M)	53394	Nuclear factor 1 X-type OS=Mus musculus OX=10090 GN=Nfix PE=1 SV=2
1020	4997	Q8BP92|RCN2_MOUSE	136.82	12	12	0	-12	944.04		3	3	4	0		37271	Reticulocalbin-2 OS=Mus musculus OX=10090 GN=Rcn2 PE=1 SV=1
1152	6081	Q9CZY3|UB2V1_MOUSE	78.53	12	12	0	-12	1479.2		2	2	3	0		16355	Ubiquitin-conjugating enzyme E2 variant 1 OS=Mus musculus OX=10090 GN=Ube2v1 PE=1 SV=1
1169	13304	P03980|HVM48_MOUSE	70.53	12	12	0	-12	0		2	1	3	0	Carbamidomethylation	15576	Ig heavy chain V region TEPC 1017 OS=Mus musculus OX=10090 PE=4 SV=1
1335	7434	O55022|PGRC1_MOUSE	88.24	12	12	0	-12	3755		2	2	2	0	Carbamidomethylation	21694	Membrane-associated progesterone receptor component 1 OS=Mus musculus OX=10090 GN=Pgrmc1 PE=1 SV=4
1376	6429	Q9D287|SPF27_MOUSE	97.79	12	12	0	-12	1396.2		2	2	2	0		26131	Pre-mRNA-splicing factor SPF27 OS=Mus musculus OX=10090 GN=Bcas2 PE=1 SV=1
1399	39348	Q8R191|SNG3_MOUSE	98.23	12	12	0	-12	1067.1		2	2	2	0		24561	Synaptogyrin-3 OS=Mus musculus OX=10090 GN=Syngr3 PE=1 SV=1
1377	40112	Q9DCR2|AP3S1_MOUSE	109.8	12	12	0	-12	0		2	2	2	0		21732	AP-3 complex subunit sigma-1 OS=Mus musculus OX=10090 GN=Ap3s1 PE=1 SV=2
1995	46223	Q91VR7|MLP3A_MOUSE	82.94	12	12	0	-12	565.55		1	1	1	0		14272	Microtubule-associated proteins 1A/1B light chain 3A OS=Mus musculus OX=10090 GN=Map1lc3a PE=1 SV=1
57	142	Q7TPR4|ACTN1_MOUSE	445.18	55	49	36	-13	52569	9730.7	40	22	102	44	Carbamidomethylation; Oxidation (M)	103068	Alpha-actinin-1 OS=Mus musculus OX=10090 GN=Actn1 PE=1 SV=1
140	984	P62631|EF1A2_MOUSE	302.66	41	37	24	-13	3248.9	498.93	15	7	40	15	Carbamidomethylation	50454	Elongation factor 1-alpha 2 OS=Mus musculus OX=10090 GN=Eef1a2 PE=1 SV=1
171	648	Q9WV69|DEMA_MOUSE	297.84	54	43	30	-13	51720	11349	15	15	31	13	Oxidation (M)	45468	Dematin OS=Mus musculus OX=10090 GN=Dmtn PE=1 SV=1
177	500	Q8R081|HNRPL_MOUSE	288.77	39	34	21	-13	25599	2058	16	16	30	12	Carbamidomethylation; Oxidation (M)	63964	Heterogeneous nuclear ribonucleoprotein L OS=Mus musculus OX=10090 GN=Hnrnpl PE=1 SV=2
249	496	Q8K4L3|SVIL_MOUSE	300.57	15	14	1	-13	7433.6	0	23	23	28	2	Carbamidomethylation; Oxidation (M)	243159	Supervillin OS=Mus musculus OX=10090 GN=Svil PE=1 SV=1
309	657	Q9QXL1|KI21B_MOUSE	272.2	13	13	0	-13	18879		18	16	25	0	Carbamidomethylation	186179	Kinesin-like protein KIF21B OS=Mus musculus OX=10090 GN=Kif21b PE=1 SV=2
331	816	Q9QZQ1|AFAD_MOUSE	273.7	13	13	0	-13	8730.3		18	18	23	0	Carbamidomethylation	206497	Afadin OS=Mus musculus OX=10090 GN=Afdn PE=1 SV=3
223	734	P60122|RUVB1_MOUSE	285.93	44	44	31	-13	22514	7490.4	14	14	21	13	Carbamidomethylation; Oxidation (M)	50214	RuvB-like 1 OS=Mus musculus OX=10090 GN=Ruvbl1 PE=1 SV=1
226	1238	Q60737|CSK21_MOUSE	280.61	40	40	27	-13	25100	8516.6	11	11	20	14	Oxidation (M)	45134	Casein kinase II subunit alpha OS=Mus musculus OX=10090 GN=Csnk2a1 PE=1 SV=2
265	654	Q9CZX0|ELP3_MOUSE	254.71	36	27	14	-13	10623	0	16	16	19	10	Carbamidomethylation	62385	Elongator complex protein 3 OS=Mus musculus OX=10090 GN=Elp3 PE=1 SV=1
323	1394	Q6PHZ2|KCC2D_MOUSE	250.64	31	25	12	-13	3446.5		10	4	19	5	Carbamidomethylation; Oxidation (M)	56369	Calcium/calmodulin-dependent protein kinase type II subunit delta OS=Mus musculus OX=10090 GN=Camk2d PE=1 SV=1
251	1337	Q8BX10|PGAM5_MOUSE	252.33	38	38	25	-13	42093	4262.8	12	12	18	12	Carbamidomethylation; Oxidation (M)	31994	Serine/threonine-protein phosphatase PGAM5 mitochondrial OS=Mus musculus OX=10090 GN=Pgam5 PE=1 SV=1
338	3769	P61358|RL27_MOUSE	224.67	45	45	32	-13	64344	25336	6	6	18	5	Oxidation (M)	15798	60S ribosomal protein L27 OS=Mus musculus OX=10090 GN=Rpl27 PE=1 SV=2
373	881	P46735|MYO1B_MOUSE	254.55	17	16	3	-13	17022	5323.6	14	14	18	2	Carbamidomethylation; Oxidation (M)	128564	Unconventional myosin-Ib OS=Mus musculus OX=10090 GN=Myo1b PE=1 SV=3
332	1389	Q7TSJ2|MAP6_MOUSE	273.12	22	20	7	-13	12912	0	12	12	17	6	Oxidation (M)	96450	Microtubule-associated protein 6 OS=Mus musculus OX=10090 GN=Map6 PE=1 SV=2
336	1852	P62880|GBB2_MOUSE	241.09	27	27	14	-13	616.29	890.82	8	2	17	6	Carbamidomethylation	37331	Guanine nucleotide-binding protein G(I)/G(S)/G(T) subunit beta-2 OS=Mus musculus OX=10090 GN=Gnb2 PE=1 SV=3
411	954	Q8BRT1|CLAP2_MOUSE	262.91	15	14	1	-13	6393.3	0	13	12	17	1	Carbamidomethylation	140738	CLIP-associating protein 2 OS=Mus musculus OX=10090 GN=Clasp2 PE=1 SV=1
475	1585	P46460|NSF_MOUSE	207.79	16	16	3	-13	10016	530.4	11	10	11	4	Carbamidomethylation	82613	Vesicle-fusing ATPase OS=Mus musculus OX=10090 GN=Nsf PE=1 SV=2
548	3021	Q9CXW4|RL11_MOUSE	187.1	26	26	13	-13	22098	3440.9	5	5	10	3	Carbamidomethylation	20252	60S ribosomal protein L11 OS=Mus musculus OX=10090 GN=Rpl11 PE=1 SV=4
648	3917	P35585|AP1M1_MOUSE	136.68	13	13	0	-13	1305.7		4	4	10	0		48543	AP-1 complex subunit mu-1 OS=Mus musculus OX=10090 GN=Ap1m1 PE=1 SV=3
479	2544	Q8C1B7|SEP11_MOUSE	209.51	21	21	8	-13	4387	1547.9	7	3	9	6	Carbamidomethylation; Acetylation (Protein N-term)	49695	Septin-11 OS=Mus musculus OX=10090 GN=Sept11 PE=1 SV=4
525	2580	Q6ZWN5|RS9_MOUSE	164.18	31	27	14	-13	14351	3341.9	8	7	9	5		22591	40S ribosomal protein S9 OS=Mus musculus OX=10090 GN=Rps9 PE=1 SV=3
567	1704	P63037|DNJA1_MOUSE	233.92	29	24	11	-13	9805.2	1282.5	8	8	8	4	Carbamidomethylation	44868	DnaJ homolog subfamily A member 1 OS=Mus musculus OX=10090 GN=Dnaja1 PE=1 SV=1
705	2658	Q62318|TIF1B_MOUSE	190.71	13	13	0	-13	8910.9		6	6	8	0	Carbamidomethylation	88847	Transcription intermediary factor 1-beta OS=Mus musculus OX=10090 GN=Trim28 PE=1 SV=3
564	5801	P01634|KV5A2_MOUSE	112.09	18	18	5	-13	1616.1		3	1	7	6		14902	Ig kappa chain V-V region MOPC 21 OS=Mus musculus OX=10090 PE=1 SV=1
754	3861	Q9CR86|CHSP1_MOUSE	155.1	31	31	18	-13	16285	2634.1	4	4	6	2		16062	Calcium-regulated heat stable protein 1 OS=Mus musculus OX=10090 GN=Carhsp1 PE=1 SV=1
785	2545	Q8BK72|RT27_MOUSE	161.08	24	20	7	-13	1683.2	779.73	5	5	5	2	Carbamidomethylation	47779	28S ribosomal protein S27 mitochondrial OS=Mus musculus OX=10090 GN=Mrps27 PE=1 SV=2
899	3857	Q9DC28|KC1D_MOUSE	157.92	13	13	0	-13	3300		4	3	5	0	Carbamidomethylation	47316	Casein kinase I isoform delta OS=Mus musculus OX=10090 GN=Csnk1d PE=1 SV=2
922	39202	Q9DD03|RAB13_MOUSE	116.65	13	13	0	-13			3	0	5	0		22770	Ras-related protein Rab-13 OS=Mus musculus OX=10090 GN=Rab13 PE=1 SV=1
911	5065	Q8JZS0|LIN7A_MOUSE	152.1	20	20	7	-13	5163.4	0	3	3	4	1		25993	Protein lin-7 homolog A OS=Mus musculus OX=10090 GN=Lin7a PE=1 SV=2
938	5874	P06329|HVM50_MOUSE	117.56	55	34	21	-13	940.84	0	4	3	4	1	Carbamidomethylation	13311	Ig heavy chain V region AC38 15.3 OS=Mus musculus OX=10090 PE=1 SV=1
1046	13000	Q9JM14|NT5C_MOUSE	107.72	13	13	0	-13	1388.1		2	2	4	0		23076	5'(3')-deoxyribonucleotidase cytosolic type OS=Mus musculus OX=10090 GN=Nt5c PE=1 SV=1
1036	5415	Q9QYF9|NDRG3_MOUSE	133.39	13	13	0	-13	634.02		3	3	4	0		41555	Protein NDRG3 OS=Mus musculus OX=10090 GN=Ndrg3 PE=1 SV=1
1031	6024	Q9D187|CIA2B_MOUSE	148.01	26	26	13	-13	822.57	0	2	2	3	1	Carbamidomethylation	17667	Cytosolic iron-sulfur assembly component 2B OS=Mus musculus OX=10090 GN=Ciao2b PE=1 SV=1
1117	6244	P54227|STMN1_MOUSE	93.23	13	13	0	-13	2485.6		2	2	3	0		17274	Stathmin OS=Mus musculus OX=10090 GN=Stmn1 PE=1 SV=2
1305	7353	Q61686|CBX5_MOUSE	89.46	13	13	0	-13	2600.8		2	2	2	0	Carbamidomethylation	22186	Chromobox protein homolog 5 OS=Mus musculus OX=10090 GN=Cbx5 PE=1 SV=1
1344	7204	Q9D358|PPAC_MOUSE	79.62	13	13	0	-13	2549.5		2	2	2	0	Carbamidomethylation	18192	Low molecular weight phosphotyrosine protein phosphatase OS=Mus musculus OX=10090 GN=Acp1 PE=1 SV=3
1257	6981	Q5FW52|MLIP_MOUSE	142.44	13	13	0	-13	2383.3		2	2	2	0		29466	Muscular LMNA-interacting protein OS=Mus musculus OX=10090 GN=Mlip PE=1 SV=1
1400	39627	Q6PGB6|NAA50_MOUSE	105.44	13	13	0	-13	734.85		2	2	2	0		19414	N-alpha-acetyltransferase 50 OS=Mus musculus OX=10090 GN=Naa50 PE=1 SV=1
1703	50610	O35215|DOPD_MOUSE	38.76	13	13	0	-13	0		1	1	1	0	Oxidation (M)	13077	D-dopachrome decarboxylase OS=Mus musculus OX=10090 GN=Ddt PE=1 SV=3
2159	50712	Q8C6B9|AROS_MOUSE	38.14	13	13	0	-13	0		1	1	1	0		15978	Active regulator of SIRT1 OS=Mus musculus OX=10090 GN=Rps19bp1 PE=1 SV=1
64	210	P42932|TCPQ_MOUSE	384.7	63	60	46	-14	229050	92075	31	31	86	48	Carbamidomethylation; Oxidation (M)	59556	T-complex protein 1 subunit theta OS=Mus musculus OX=10090 GN=Cct8 PE=1 SV=3
85	336	Q8BH44|COR2B_MOUSE	349.64	56	54	40	-14	168500	53698	26	26	62	37	Carbamidomethylation; Oxidation (M)	54936	Coronin-2B OS=Mus musculus OX=10090 GN=Coro2b PE=1 SV=2
132	347	Q569Z6|TR150_MOUSE	336.03	28	25	11	-14	33957	10543	23	23	42	14	Oxidation (M)	108178	Thyroid hormone receptor-associated protein 3 OS=Mus musculus OX=10090 GN=Thrap3 PE=1 SV=1
156	488	P07901|HS90A_MOUSE	314.55	30	27	13	-14	20114	0	21	13	38	10	Carbamidomethylation	84788	Heat shock protein HSP 90-alpha OS=Mus musculus OX=10090 GN=Hsp90aa1 PE=1 SV=4
164	486	Q3TXS7|PSMD1_MOUSE	280.94	29	28	14	-14	13819	56691	19	19	31	15	Carbamidomethylation; Oxidation (M)	105730	26S proteasome non-ATPase regulatory subunit 1 OS=Mus musculus OX=10090 GN=Psmd1 PE=1 SV=1
262	729	Q61768|KINH_MOUSE	265.8	18	18	4	-14	4756.2		16	7	25	4	Carbamidomethylation	109551	Kinesin-1 heavy chain OS=Mus musculus OX=10090 GN=Kif5b PE=1 SV=3
275	1033	Q60598|SRC8_MOUSE	274.69	27	24	10	-14	20588	2203.8	14	14	22	6	Carbamidomethylation	61250	Src substrate cortactin OS=Mus musculus OX=10090 GN=Cttn PE=1 SV=2
354	1049	Q91Z67|SRGP2_MOUSE	272.4	16	15	1	-14	16965	0	12	12	20	1	Carbamidomethylation	120798	SLIT-ROBO Rho GTPase-activating protein 2 OS=Mus musculus OX=10090 GN=Srgap2 PE=1 SV=2
304	1867	P62918|RL8_MOUSE	231.65	47	43	29	-14	34032	8882.1	8	8	17	9	Carbamidomethylation; Oxidation (M)	28025	60S ribosomal protein L8 OS=Mus musculus OX=10090 GN=Rpl8 PE=1 SV=2
328	1137	P17751|TPIS_MOUSE	269	42	36	22	-14	20543	3639.8	10	10	17	7	Carbamidomethylation	32192	Triosephosphate isomerase OS=Mus musculus OX=10090 GN=Tpi1 PE=1 SV=4
380	1721	Q920E5|FPPS_MOUSE	222.08	28	24	10	-14	34854	0	9	9	17	3	Carbamidomethylation	40582	Farnesyl pyrophosphate synthase OS=Mus musculus OX=10090 GN=Fdps PE=1 SV=1
425	1053	Q02053|UBA1_MOUSE	243.69	14	14	0	-14	5484.5		12	12	17	0		117809	Ubiquitin-like modifier-activating enzyme 1 OS=Mus musculus OX=10090 GN=Uba1 PE=1 SV=1
481	1680	Q9Z0E0|NCDN_MOUSE	237.62	16	16	2	-14	6823.1	0	9	9	14	1	Carbamidomethylation	78895	Neurochondrin OS=Mus musculus OX=10090 GN=Ncdn PE=1 SV=1
394	1887	Q922V4|PLRG1_MOUSE	263.79	29	27	13	-14	11998	3467.8	9	9	13	6	Carbamidomethylation	56938	Pleiotropic regulator 1 OS=Mus musculus OX=10090 GN=Plrg1 PE=1 SV=1
415	1314	Q9Z1Z2|STRAP_MOUSE	270.41	38	36	22	-14	11276	0	10	10	12	6	Carbamidomethylation	38442	Serine-threonine kinase receptor-associated protein OS=Mus musculus OX=10090 GN=Strap PE=1 SV=2
599	1640	Q3UMG5|LRCH2_MOUSE	202.88	14	14	0	-14	7051.3		8	8	11	0	Carbamidomethylation	84989	Leucine-rich repeat and calponin homology domain-containing protein 2 OS=Mus musculus OX=10090 GN=Lrch2 PE=2 SV=2
474	2211	P47738|ALDH2_MOUSE	210.82	22	22	8	-14	9092.9	0	8	7	10	5	Carbamidomethylation	56538	Aldehyde dehydrogenase mitochondrial OS=Mus musculus OX=10090 GN=Aldh2 PE=1 SV=1
533	4664	P14115|RL27A_MOUSE	176.4	28	28	14	-14	38437	12921	5	5	10	4	Carbamidomethylation	16605	60S ribosomal protein L27a OS=Mus musculus OX=10090 GN=Rpl27a PE=1 SV=5
524	2167	Q6PEB6|PHOCN_MOUSE	231.44	49	37	23	-14	10472	506.39	8	8	10	4	Carbamidomethylation	26032	MOB-like protein phocein OS=Mus musculus OX=10090 GN=Mob4 PE=1 SV=1
636	3165	Q9Z2X8|KEAP1_MOUSE	183.1	14	14	0	-14	7515.4		7	7	10	0	Carbamidomethylation	69553	Kelch-like ECH-associated protein 1 OS=Mus musculus OX=10090 GN=Keap1 PE=1 SV=1
682	2993	Q3TEA8|HP1B3_MOUSE	170.81	14	14	0	-14	6053.5		6	6	9	0	Acetylation (Protein N-term)	60867	Heterochromatin protein 1-binding protein 3 OS=Mus musculus OX=10090 GN=Hp1bp3 PE=1 SV=1
604	1612	P63005|LIS1_MOUSE	188.95	20	20	6	-14	12890	0	7	7	8	3	Carbamidomethylation; Oxidation (M)	46670	Platelet-activating factor acetylhydrolase IB subunit alpha OS=Mus musculus OX=10090 GN=Pafah1b1 PE=1 SV=2
709	1982	P27612|PLAP_MOUSE	202.53	14	14	0	-14	2490.1		7	7	8	0	Carbamidomethylation	87221	Phospholipase A-2-activating protein OS=Mus musculus OX=10090 GN=Plaa PE=1 SV=4
582	5758	P01648|KV5AF_MOUSE	106.12	31	31	17	-14	10699	9737.1	3	1	7	5	Oxidation (M)	11961	Ig kappa chain V-V region HP 91A3 OS=Mus musculus OX=10090 PE=1 SV=1
807	3626	Q8BG32|PSD11_MOUSE	145.86	14	14	0	-14	4262.4		5	5	7	0		47437	26S proteasome non-ATPase regulatory subunit 11 OS=Mus musculus OX=10090 GN=Psmd11 PE=1 SV=3
770	2487	P20444|KPCA_MOUSE	206.6	14	14	0	-14	0		6	1	7	0	Carbamidomethylation; Acetylation (Protein N-term); Oxidation (M)	76852	Protein kinase C alpha type OS=Mus musculus OX=10090 GN=Prkca PE=1 SV=3
654	4665	P62267|RS23_MOUSE	153.83	29	29	15	-14	25060	1690.7	4	4	6	4		15808	40S ribosomal protein S23 OS=Mus musculus OX=10090 GN=Rps23 PE=1 SV=3
795	7520	Q8BGB5|LIMD2_MOUSE	134.46	19	19	5	-14	0		2	1	5	2	Acetylation (Protein N-term); Oxidation (M)	14237	LIM domain-containing protein 2 OS=Mus musculus OX=10090 GN=Limd2 PE=1 SV=1
927	4266	P62334|PRS10_MOUSE	152.55	14	14	0	-14	1228.6		4	4	5	0		44173	26S proteasome regulatory subunit 10B OS=Mus musculus OX=10090 GN=Psmc6 PE=1 SV=1
966	39191	P70429|EVL_MOUSE	165.78	14	14	0	-14	830.98		4	4	4	0		44337	Ena/VASP-like protein OS=Mus musculus OX=10090 GN=Evl PE=1 SV=2
1116	5848	Q9DB05|SNAA_MOUSE	91.49	14	14	0	-14	1228.1		3	3	3	0	Carbamidomethylation	33190	Alpha-soluble NSF attachment protein OS=Mus musculus OX=10090 GN=Napa PE=1 SV=1
1398	50310	P56135|ATPK_MOUSE	77.14	14	14	0	-14	1564.8		1	1	2	0		10344	ATP synthase subunit f mitochondrial OS=Mus musculus OX=10090 GN=Atp5mf PE=1 SV=3
52	936	P47753|CAZA1_MOUSE	352.75	70	70	55	-15	243490	85524	13	10	102	56	Carbamidomethylation; Acetylation (Protein N-term); Oxidation (M)	32940	F-actin-capping protein subunit alpha-1 OS=Mus musculus OX=10090 GN=Capza1 PE=1 SV=4
123	828	P61982|1433G_MOUSE	299.16	62	47	32	-15	123580	17355	14	8	43	16	Carbamidomethylation; Acetylation (Protein N-term); Oxidation (M)	28303	14-3-3 protein gamma OS=Mus musculus OX=10090 GN=Ywhag PE=1 SV=2
228	493	P39447|ZO1_MOUSE	303.51	18	18	3	-15	13251	0	22	22	28	5		194740	Tight junction protein ZO-1 OS=Mus musculus OX=10090 GN=Tjp1 PE=1 SV=2
282	434	O88196|TTC3_MOUSE	306.75	15	15	0	-15	26145		21	21	27	0	Carbamidomethylation	223929	E3 ubiquitin-protein ligase TTC3 OS=Mus musculus OX=10090 GN=Ttc3 PE=1 SV=2
237	1552	P62874|GBB1_MOUSE	261.59	37	37	22	-15	13597	4977.7	10	5	20	12	Carbamidomethylation; Acetylation (Protein N-term)	37377	Guanine nucleotide-binding protein G(I)/G(S)/G(T) subunit beta-1 OS=Mus musculus OX=10090 GN=Gnb1 PE=1 SV=3
253	4721	P01645|KV5AC_MOUSE	229.2	51	51	36	-15	15429	8960	5	2	20	10	Oxidation (M)	11954	Ig kappa chain V-V region HP 93G7 OS=Mus musculus OX=10090 PE=1 SV=1
253	4722	P01644|KV5AB_MOUSE	229.2	51	51	36	-15	15429	8960	5	2	20	10	Oxidation (M)	11910	Ig kappa chain V-V region HP R16.7 OS=Mus musculus OX=10090 PE=1 SV=1
333	1319	P70288|HDAC2_MOUSE	246.87	26	23	8	-15	5959.1	0	10	6	18	5	Carbamidomethylation	55302	Histone deacetylase 2 OS=Mus musculus OX=10090 GN=Hdac2 PE=1 SV=1
413	963	Q8BKC5|IPO5_MOUSE	258.04	15	15	0	-15	5058		12	12	18	0	Carbamidomethylation	123591	Importin-5 OS=Mus musculus OX=10090 GN=Ipo5 PE=1 SV=3
370	2774	P62830|RL23_MOUSE	233.2	51	51	36	-15	32624	6034.4	7	7	17	4	Carbamidomethylation; Oxidation (M)	14865	60S ribosomal protein L23 OS=Mus musculus OX=10090 GN=Rpl23 PE=1 SV=1
434	1172	Q11011|PSA_MOUSE	227.41	15	15	0	-15	10006		11	11	17	0	Carbamidomethylation	103325	Puromycin-sensitive aminopeptidase OS=Mus musculus OX=10090 GN=Npepps PE=1 SV=2
368	1963	Q9JIF0|ANM1_MOUSE	245.71	33	33	18	-15	18517	2489.6	9	9	14	7	Carbamidomethylation; Oxidation (M)	42436	Protein arginine N-methyltransferase 1 OS=Mus musculus OX=10090 GN=Prmt1 PE=1 SV=1
383	2515	Q9CR57|RL14_MOUSE	195.12	29	29	14	-15	52201	11319	6	6	14	6	Carbamidomethylation; Oxidation (M)	23564	60S ribosomal protein L14 OS=Mus musculus OX=10090 GN=Rpl14 PE=1 SV=3
511	1312	Q91XM9|DLG2_MOUSE	243.27	15	15	0	-15	5670.8		9	7	14	0	Carbamidomethylation	94880	Disks large homolog 2 OS=Mus musculus OX=10090 GN=Dlg2 PE=1 SV=2
402	1829	P25444|RS2_MOUSE	214.22	29	26	11	-15	21639	1039.6	8	8	13	6	Carbamidomethylation; Oxidation (M)	31231	40S ribosomal protein S2 OS=Mus musculus OX=10090 GN=Rps2 PE=1 SV=3
442	1906	Q80XI4|PI42B_MOUSE	229.44	25	25	10	-15	4208.5	1584.7	8	6	12	5	Carbamidomethylation; Acetylation (Protein N-term); Oxidation (M)	47319	Phosphatidylinositol 5-phosphate 4-kinase type-2 beta OS=Mus musculus OX=10090 GN=Pip4k2b PE=1 SV=1
569	1591	Q8VHJ5|MARK1_MOUSE	192.28	15	15	0	-15	0		9	2	12	0	Carbamidomethylation; Oxidation (M)	88335	Serine/threonine-protein kinase MARK1 OS=Mus musculus OX=10090 GN=Mark1 PE=1 SV=2
489	1476	Q60864|STIP1_MOUSE	222.39	23	23	8	-15	10193	966.25	10	10	11	4	Carbamidomethylation	62582	Stress-induced-phosphoprotein 1 OS=Mus musculus OX=10090 GN=Stip1 PE=1 SV=1
540	1754	P31324|KAP3_MOUSE	243.62	29	24	9	-15	8525.6	0	9	6	11	2	Carbamidomethylation	46167	cAMP-dependent protein kinase type II-beta regulatory subunit OS=Mus musculus OX=10090 GN=Prkar2b PE=1 SV=3
537	2008	Q9R190|MTA2_MOUSE	217.92	17	17	2	-15	4043.7	607.83	8	7	11	2		75030	Metastasis-associated protein MTA2 OS=Mus musculus OX=10090 GN=Mta2 PE=1 SV=1
579	4598	P61028|RAB8B_MOUSE	152.93	20	20	5	-15	0		4	1	11	1		23603	Ras-related protein Rab-8B OS=Mus musculus OX=10090 GN=Rab8b PE=1 SV=1
611	2655	Q63844|MK03_MOUSE	190.28	18	18	3	-15	0		6	1	10	1	Carbamidomethylation	43067	Mitogen-activated protein kinase 3 OS=Mus musculus OX=10090 GN=Mapk3 PE=1 SV=5
609	39194	P55258|RAB8A_MOUSE	145.53	20	20	5	-15	0		4	1	10	1		23668	Ras-related protein Rab-8A OS=Mus musculus OX=10090 GN=Rab8a PE=1 SV=2
622	1958	P68404|KPCB_MOUSE	216.37	15	15	0	-15	611.32		7	2	10	0	Carbamidomethylation; Acetylation (Protein N-term); Oxidation (M)	76751	Protein kinase C beta type OS=Mus musculus OX=10090 GN=Prkcb PE=1 SV=4
601	2244	P48453|PP2BB_MOUSE	195.13	19	19	4	-15	5240.8	0	7	5	9	2		59174	Serine/threonine-protein phosphatase 2B catalytic subunit beta isoform OS=Mus musculus OX=10090 GN=Ppp3cb PE=1 SV=2
635	2277	Q9JMK2|KC1E_MOUSE	202.85	19	19	4	-15	7692.9	0	6	5	9	1	Carbamidomethylation	47322	Casein kinase I isoform epsilon OS=Mus musculus OX=10090 GN=Csnk1e PE=1 SV=2
644	4288	Q8BTX9|HSDL1_MOUSE	184.57	22	22	7	-15	5052	0	5	5	9	1	Carbamidomethylation	36868	Inactive hydroxysteroid dehydrogenase-like protein 1 OS=Mus musculus OX=10090 GN=Hsdl1 PE=1 SV=1
681	39174	Q8BUV3|GEPH_MOUSE	185.87	15	15	0	-15	5269.3		8	8	9	0	Carbamidomethylation; Acetylation (Protein N-term); Oxidation (M)	83282	Gephyrin OS=Mus musculus OX=10090 GN=Gphn PE=1 SV=2
744	3727	Q66JT5|TPGS2_MOUSE	167.77	19	19	4	-15	8191.7	0	4	4	7	1	Carbamidomethylation; Acetylation (Protein N-term)	33184	Tubulin polyglutamylase complex subunit 2 OS=Mus musculus OX=10090 GN=Tpgs2 PE=1 SV=2
782	2045	Q3THK7|GUAA_MOUSE	176.48	15	15	0	-15	3885.3		7	7	7	0	Carbamidomethylation; Acetylation (Protein N-term)	76724	GMP synthase [glutamine-hydrolyzing] OS=Mus musculus OX=10090 GN=Gmps PE=1 SV=2
788	3073	P70698|PYRG1_MOUSE	158.29	15	15	0	-15	1760.7		6	6	7	0	Carbamidomethylation	66683	CTP synthase 1 OS=Mus musculus OX=10090 GN=Ctps1 PE=1 SV=2
755	4259	P62869|ELOB_MOUSE	166.68	36	36	21	-15	5213.8	985.37	5	5	6	2	Carbamidomethylation	13170	Elongin-B OS=Mus musculus OX=10090 GN=Elob PE=1 SV=1
740	3271	Q6PE01|SNR40_MOUSE	162.27	21	21	6	-15	2215.6	1015	5	5	6	2	Carbamidomethylation	39276	U5 small nuclear ribonucleoprotein 40 kDa protein OS=Mus musculus OX=10090 GN=Snrnp40 PE=1 SV=1
843	2324	P54071|IDHP_MOUSE	219.61	15	15	0	-15	4519.8		6	5	6	0	Carbamidomethylation	50906	Isocitrate dehydrogenase [NADP] mitochondrial OS=Mus musculus OX=10090 GN=Idh2 PE=1 SV=3
874	10941	Q9JJI8|RL38_MOUSE	111.17	29	29	14	-15	7719.7	1841.5	2	2	5	1		8204	60S ribosomal protein L38 OS=Mus musculus OX=10090 GN=Rpl38 PE=1 SV=3
895	4540	Q9CR62|M2OM_MOUSE	158.33	15	15	0	-15	1385.1		4	4	5	0		34155	Mitochondrial 2-oxoglutarate/malate carrier protein OS=Mus musculus OX=10090 GN=Slc25a11 PE=1 SV=3
911	5630	O88952|LIN7C_MOUSE	152.1	23	23	8	-15	5163.4	0	3	3	4	1		21834	Protein lin-7 homolog C OS=Mus musculus OX=10090 GN=Lin7c PE=1 SV=2
1025	4856	Q8R570|SNP47_MOUSE	145.88	15	15	0	-15	3593.5		4	4	4	0		46524	Synaptosomal-associated protein 47 OS=Mus musculus OX=10090 GN=Snap47 PE=1 SV=1
1011	4127	P62192|PRS4_MOUSE	163.59	15	15	0	-15	2041.4		4	3	4	0	Carbamidomethylation	49185	26S proteasome regulatory subunit 4 OS=Mus musculus OX=10090 GN=Psmc1 PE=1 SV=1
1027	5098	Q99L04|DHRS1_MOUSE	114.96	15	15	0	-15	641.04		3	3	4	0	Carbamidomethylation	34005	Dehydrogenase/reductase SDR family member 1 OS=Mus musculus OX=10090 GN=Dhrs1 PE=1 SV=1
1045	6276	P01725|LV1C_MOUSE	77.5	27	21	6	-15	0		2	1	3	1	Carbamidomethylation	11654	Ig lambda-1 chain V region S178 OS=Mus musculus OX=10090 PE=1 SV=1
1151	39264	Q9DB27|MCTS1_MOUSE	78.28	15	15	0	-15	1578.5		2	2	3	0	Carbamidomethylation	20555	Malignant T-cell-amplified sequence 1 OS=Mus musculus OX=10090 GN=Mcts1 PE=1 SV=1
1156	14755	P58059|RT21_MOUSE	70.5	15	15	0	-15	749.02		1	1	3	0		10561	28S ribosomal protein S21 mitochondrial OS=Mus musculus OX=10090 GN=Mrps21 PE=1 SV=1
1157	12954	Q9DCW4|ETFB_MOUSE	133.77	15	15	0	-15	0		2	2	3	0	Carbamidomethylation	27623	Electron transfer flavoprotein subunit beta OS=Mus musculus OX=10090 GN=Etfb PE=1 SV=3
1327	5314	O70166|STMN3_MOUSE	92.44	15	15	0	-15	2710.3		2	2	2	0		20954	Stathmin-3 OS=Mus musculus OX=10090 GN=Stmn3 PE=1 SV=1
1265	6763	Q9CQI3|GMFB_MOUSE	123.74	15	15	0	-15	2693		2	2	2	0		16723	Glia maturation factor beta OS=Mus musculus OX=10090 GN=Gmfb PE=1 SV=3
2074	19770	P62307|RUXF_MOUSE	83.68	15	15	0	-15	0		1	1	1	0		9725	Small nuclear ribonucleoprotein F OS=Mus musculus OX=10090 GN=Snrpf PE=1 SV=1
76	716	P62141|PP1B_MOUSE	388.37	53	47	31	-16	3489.2		17	4	57	51	Carbamidomethylation; Acetylation (Protein N-term); Oxidation (M)	37187	Serine/threonine-protein phosphatase PP1-beta catalytic subunit OS=Mus musculus OX=10090 GN=Ppp1cb PE=1 SV=3
104	361	P08551|NFL_MOUSE	325.66	47	46	30	-16	102630	10672	21	18	54	18	Carbamidomethylation; Acetylation (Protein N-term); Oxidation (M)	61509	Neurofilament light polypeptide OS=Mus musculus OX=10090 GN=Nefl PE=1 SV=5
115	460	O88809|DCX_MOUSE	344.64	60	55	39	-16	107970	26987	17	14	41	22	Carbamidomethylation; Acetylation (Protein N-term); Oxidation (M)	40613	Neuronal migration protein doublecortin OS=Mus musculus OX=10090 GN=Dcx PE=1 SV=1
197	599	Q9WTM5|RUVB2_MOUSE	317.71	41	41	25	-16	43036	20730	17	17	24	14	Carbamidomethylation	51113	RuvB-like 2 OS=Mus musculus OX=10090 GN=Ruvbl2 PE=1 SV=3
248	2794	P43277|H13_MOUSE	219.97	29	29	13	-16	26732	22627	7	1	22	9	Acetylation (Protein N-term)	22100	Histone H1.3 OS=Mus musculus OX=10090 GN=Hist1h1d PE=1 SV=2
270	1347	P26516|PSMD7_MOUSE	289.55	47	47	31	-16	39974	12529	11	11	21	8	Carbamidomethylation	36540	26S proteasome non-ATPase regulatory subunit 7 OS=Mus musculus OX=10090 GN=Psmd7 PE=1 SV=2
412	1003	P97820|M4K4_MOUSE	271.2	16	16	0	-16	5665.2		14	9	18	0	Carbamidomethylation	140602	Mitogen-activated protein kinase kinase kinase kinase 4 OS=Mus musculus OX=10090 GN=Map4k4 PE=1 SV=1
465	1954	Q61029|LAP2B_MOUSE	230.38	20	20	4	-16	4507.3	0	6	6	15	1	Carbamidomethylation	50373	Lamina-associated polypeptide 2 isoforms beta/delta/epsilon/gamma OS=Mus musculus OX=10090 GN=Tmpo PE=1 SV=4
460	2868	Q9DC51|GNAI3_MOUSE	205.14	19	19	3	-16	605.14		6	2	14	2	Carbamidomethylation; Oxidation (M)	40538	Guanine nucleotide-binding protein G(k) subunit alpha OS=Mus musculus OX=10090 GN=Gnai3 PE=1 SV=3
424	2134	P62242|RS8_MOUSE	259.01	45	41	25	-16	26682	7320.7	8	8	11	7	Carbamidomethylation	24205	40S ribosomal protein S8 OS=Mus musculus OX=10090 GN=Rps8 PE=1 SV=2
552	4319	Q9QUI0|RHOA_MOUSE	213.34	24	24	8	-16	7288.8	571.69	5	4	11	2	Carbamidomethylation	21782	Transforming protein RhoA OS=Mus musculus OX=10090 GN=Rhoa PE=1 SV=1
568	1606	Q9D394|RUFY3_MOUSE	233.3	19	19	3	-16	13520	0	8	8	11	1		53007	Protein RUFY3 OS=Mus musculus OX=10090 GN=Rufy3 PE=1 SV=1
598	3264	Q9D051|ODPB_MOUSE	160.87	16	16	0	-16	7475.2		5	5	11	0	Carbamidomethylation	38937	Pyruvate dehydrogenase E1 component subunit beta mitochondrial OS=Mus musculus OX=10090 GN=Pdhb PE=1 SV=1
545	1762	O88935|SYN1_MOUSE	220.42	21	21	5	-16	7043.2	0	8	7	10	3		74097	Synapsin-1 OS=Mus musculus OX=10090 GN=Syn1 PE=1 SV=2
580	5297	P51880|FABP7_MOUSE	170.9	30	30	14	-16	24656	3419.1	4	4	9	3	Oxidation (M)	14893	Fatty acid-binding protein brain OS=Mus musculus OX=10090 GN=Fabp7 PE=1 SV=2
616	5253	P60867|RS20_MOUSE	164.91	26	26	10	-16	15476	0	4	4	9	2	Carbamidomethylation	13373	40S ribosomal protein S20 OS=Mus musculus OX=10090 GN=Rps20 PE=1 SV=1
641	4367	P63323|RS12_MOUSE	164.32	36	36	20	-16	4263.3	0	5	5	7	3	Carbamidomethylation	14525	40S ribosomal protein S12 OS=Mus musculus OX=10090 GN=Rps12 PE=1 SV=2
743	3871	P61965|WDR5_MOUSE	178.7	20	20	4	-16	4984.9	714.61	5	5	7	1	Carbamidomethylation	36589	WD repeat-containing protein 5 OS=Mus musculus OX=10090 GN=Wdr5 PE=1 SV=1
803	3011	Q8JZU2|TXTP_MOUSE	174.13	16	16	0	-16	5057.6		5	5	7	0		33932	Tricarboxylate transport protein mitochondrial OS=Mus musculus OX=10090 GN=Slc25a1 PE=1 SV=1
791	2876	Q60865|CAPR1_MOUSE	150.83	16	16	0	-16	5012.2		6	6	7	0		78169	Caprin-1 OS=Mus musculus OX=10090 GN=Caprin1 PE=1 SV=2
833	4087	Q99JR1|SFXN1_MOUSE	132.09	16	16	0	-16	3857.3		4	4	6	0		35649	Sideroflexin-1 OS=Mus musculus OX=10090 GN=Sfxn1 PE=1 SV=3
850	3494	Q9CXW2|RT22_MOUSE	191.75	16	16	0	-16	3111		5	5	6	0		41192	28S ribosomal protein S22 mitochondrial OS=Mus musculus OX=10090 GN=Mrps22 PE=1 SV=1
878	4621	P10605|CATB_MOUSE	144.04	16	16	0	-16	2730.1		4	4	6	0	Carbamidomethylation	37280	Cathepsin B OS=Mus musculus OX=10090 GN=Ctsb PE=1 SV=2
849	3281	P51174|ACADL_MOUSE	164.8	16	16	0	-16	913.34		5	5	6	0	Carbamidomethylation	47908	Long-chain specific acyl-CoA dehydrogenase mitochondrial OS=Mus musculus OX=10090 GN=Acadl PE=1 SV=2
808	3428	P35278|RAB5C_MOUSE	146.42	28	22	6	-16	2264.9	0	5	3	5	2		23412	Ras-related protein Rab-5C OS=Mus musculus OX=10090 GN=Rab5c PE=1 SV=2
834	2667	O88569|ROA2_MOUSE	164.18	19	19	3	-16	1095.7	0	5	5	5	1		37403	Heterogeneous nuclear ribonucleoproteins A2/B1 OS=Mus musculus OX=10090 GN=Hnrnpa2b1 PE=1 SV=2
824	13152	P63213|GBG2_MOUSE	120.75	39	39	23	-16	9020.2	1447.3	2	2	4	3	Acetylation (Protein N-term)	7850	Guanine nucleotide-binding protein G(I)/G(S)/G(O) subunit gamma-2 OS=Mus musculus OX=10090 GN=Gng2 PE=1 SV=2
946	5618	Q9R0Q7|TEBP_MOUSE	137.11	24	24	8	-16	9219	509	3	3	4	1	Carbamidomethylation	18721	Prostaglandin E synthase 3 OS=Mus musculus OX=10090 GN=Ptges3 PE=1 SV=1
919	3416	Q9WUM5|SUCA_MOUSE	171.61	21	19	3	-16	2312.9	0	5	5	4	1	Carbamidomethylation	36155	Succinate--CoA ligase [ADP/GDP-forming] subunit alpha mitochondrial OS=Mus musculus OX=10090 GN=Suclg1 PE=1 SV=4
989	4263	Q8CGC4|LS14B_MOUSE	159.43	16	16	0	-16	3657.9		4	4	4	0		42310	Protein LSM14 homolog B OS=Mus musculus OX=10090 GN=Lsm14b PE=1 SV=3
1004	4587	Q9JM96|BORG4_MOUSE	119.13	16	16	0	-16	907.02		4	4	4	0		37869	Cdc42 effector protein 4 OS=Mus musculus OX=10090 GN=Cdc42ep4 PE=1 SV=1
1381	41460	Q9JI46|NUDT3_MOUSE	93.91	16	16	0	-16	573.4		2	1	2	0	Carbamidomethylation	19030	Diphosphoinositol polyphosphate phosphohydrolase 1 OS=Mus musculus OX=10090 GN=Nudt3 PE=1 SV=1
1957	40094	Q9CQS8|SC61B_MOUSE	54.96	16	16	0	-16	0		1	1	1	0		9958	Protein transport protein Sec61 subunit beta OS=Mus musculus OX=10090 GN=Sec61b PE=1 SV=3
14	118	Q9JMH9|MY18A_MOUSE	586.29	63	59	42	-17	1372300	205170	114	114	405	159	Carbamidomethylation; Oxidation (M)	232753	Unconventional myosin-XVIIIa OS=Mus musculus OX=10090 GN=Myo18a PE=1 SV=2
27	131	Q9QXS6|DREB_MOUSE	487.48	60	60	43	-17	1091300	173480	34	34	274	80	Carbamidomethylation; Acetylation (Protein N-term); Oxidation (M)	77287	Drebrin OS=Mus musculus OX=10090 GN=Dbn1 PE=1 SV=4
23	170	Q6URW6|MYH14_MOUSE	511.05	45	44	27	-17	227420	55566	78	64	269	111	Carbamidomethylation; Oxidation (M)	228584	Myosin-14 OS=Mus musculus OX=10090 GN=Myh14 PE=1 SV=1
94	148	Q9EQF6|DPYL5_MOUSE	384.41	55	54	37	-17	114610	42380	21	21	52	30	Carbamidomethylation; Oxidation (M)	61516	Dihydropyrimidinase-related protein 5 OS=Mus musculus OX=10090 GN=Dpysl5 PE=1 SV=1
136	1166	P68510|1433F_MOUSE	283.82	52	46	29	-17	45673	4765.4	12	7	43	13	Carbamidomethylation; Acetylation (Protein N-term); Oxidation (M)	28212	14-3-3 protein eta OS=Mus musculus OX=10090 GN=Ywhah PE=1 SV=2
146	431	Q9DBG3|AP2B1_MOUSE	333.75	34	29	12	-17	42301	2735.1	28	16	37	16	Carbamidomethylation	104583	AP-2 complex subunit beta OS=Mus musculus OX=10090 GN=Ap2b1 PE=1 SV=1
207	352	Q8BTM8|FLNA_MOUSE	325.12	17	17	0	-17	15695		29	28	36	0	Carbamidomethylation; Oxidation (M)	281219	Filamin-A OS=Mus musculus OX=10090 GN=Flna PE=1 SV=5
209	314	Q61301|CTNA2_MOUSE	325.45	29	27	10	-17	20275	0	20	20	29	7	Carbamidomethylation	105286	Catenin alpha-2 OS=Mus musculus OX=10090 GN=Ctnna2 PE=1 SV=3
181	2890	P43274|H14_MOUSE	228.62	30	30	13	-17	87388	68248	7	2	27	15	Acetylation (Protein N-term)	21977	Histone H1.4 OS=Mus musculus OX=10090 GN=Hist1h1e PE=1 SV=2
221	682	Q3U1J4|DDB1_MOUSE	296.6	26	26	9	-17	43176	2946.7	22	22	27	7	Carbamidomethylation; Oxidation (M)	126853	DNA damage-binding protein 1 OS=Mus musculus OX=10090 GN=Ddb1 PE=1 SV=2
219	3108	P43275|H11_MOUSE	271.35	34	34	17	-17	69232	15198	9	6	26	9	Acetylation (Protein N-term)	21785	Histone H1.1 OS=Mus musculus OX=10090 GN=Hist1h1a PE=1 SV=2
238	3136	P43276|H15_MOUSE	221.04	30	30	13	-17	115670	47163	6	4	25	7	Acetylation (Protein N-term)	22576	Histone H1.5 OS=Mus musculus OX=10090 GN=Hist1h1b PE=1 SV=2
273	694	Q69ZX8|ABLM3_MOUSE	286.69	27	24	7	-17	17760	0	15	15	25	3	Carbamidomethylation	77630	Actin-binding LIM protein 3 OS=Mus musculus OX=10090 GN=Ablim3 PE=1 SV=2
196	1791	Q9R0P9|UCHL1_MOUSE	257.11	57	57	40	-17	48987	13593	9	9	24	14	Carbamidomethylation; Oxidation (M)	24838	Ubiquitin carboxyl-terminal hydrolase isozyme L1 OS=Mus musculus OX=10090 GN=Uchl1 PE=1 SV=1
341	489	Q6ZQ38|CAND1_MOUSE	284.99	17	17	0	-17	19271		16	16	22	0	Carbamidomethylation; Acetylation (Protein N-term)	136331	Cullin-associated NEDD8-dissociated protein 1 OS=Mus musculus OX=10090 GN=Cand1 PE=1 SV=2
310	961	Q8C854|MYEF2_MOUSE	274.91	22	22	5	-17	11251	0	11	11	21	4	Carbamidomethylation; Oxidation (M)	63295	Myelin expression factor 2 OS=Mus musculus OX=10090 GN=Myef2 PE=1 SV=1
334	781	P39053|DYN1_MOUSE	263.31	22	22	5	-17	6970.5	0	15	10	18	5	Carbamidomethylation	97803	Dynamin-1 OS=Mus musculus OX=10090 GN=Dnm1 PE=1 SV=2
410	969	O35286|DHX15_MOUSE	248.66	18	18	1	-17	7073.1	0	13	13	17	1	Carbamidomethylation	91007	Pre-mRNA-splicing factor ATP-dependent RNA helicase DHX15 OS=Mus musculus OX=10090 GN=Dhx15 PE=1 SV=2
256	1245	Q61205|PA1B3_MOUSE	258.95	66	56	39	-17	35305	6039.7	11	11	16	14	Acetylation (Protein N-term); Oxidation (M)	25853	Platelet-activating factor acetylhydrolase IB subunit gamma OS=Mus musculus OX=10090 GN=Pafah1b3 PE=1 SV=1
416	1201	P63038|CH60_MOUSE	224.25	23	23	6	-17	12693	0	9	9	15	3	Carbamidomethylation	60956	60 kDa heat shock protein mitochondrial OS=Mus musculus OX=10090 GN=Hspd1 PE=1 SV=1
476	1010	P46935|NEDD4_MOUSE	255.8	17	17	0	-17	6994.7		12	10	15	0	Carbamidomethylation	102706	E3 ubiquitin-protein ligase NEDD4 OS=Mus musculus OX=10090 GN=Nedd4 PE=1 SV=3
395	1556	Q9Z0N1|IF2G_MOUSE	242.78	29	29	12	-17	16364	900	9	9	14	5	Carbamidomethylation; Acetylation (Protein N-term)	51066	Eukaryotic translation initiation factor 2 subunit 3 X-linked OS=Mus musculus OX=10090 GN=Eif2s3x PE=1 SV=2
486	2975	B2RSH2|GNAI1_MOUSE	199.89	20	20	3	-17	0		6	2	13	2	Carbamidomethylation; Oxidation (M)	40361	Guanine nucleotide-binding protein G(i) subunit alpha-1 OS=Mus musculus OX=10090 GN=Gnai1 PE=1 SV=1
535	1405	Q9CZD3|GARS_MOUSE	222.51	17	17	0	-17	3920.4		11	11	13	0	Carbamidomethylation	81878	Glycine--tRNA ligase OS=Mus musculus OX=10090 GN=Gars PE=1 SV=1
539	1362	P16054|KPCE_MOUSE	207.86	17	17	0	-17	3708.5		10	9	13	0	Carbamidomethylation; Oxidation (M)	83561	Protein kinase C epsilon type OS=Mus musculus OX=10090 GN=Prkce PE=1 SV=1
588	1045	Q9JIF7|COPB_MOUSE	253.58	17	17	0	-17	6393.1		11	11	11	0	Carbamidomethylation	107066	Coatomer subunit beta OS=Mus musculus OX=10090 GN=Copb1 PE=1 SV=1
554	2371	P62827|RAN_MOUSE	195.23	33	28	11	-17	17466	3133	8	8	9	4	Carbamidomethylation; Acetylation (Protein N-term)	24423	GTP-binding nuclear protein Ran OS=Mus musculus OX=10090 GN=Ran PE=1 SV=3
670	1719	Q6IR34|GPSM1_MOUSE	193.16	17	17	0	-17	5134.5		8	8	9	0	Carbamidomethylation	74362	G-protein-signaling modulator 1 OS=Mus musculus OX=10090 GN=Gpsm1 PE=1 SV=3
674	3265	P14094|AT1B1_MOUSE	143.54	21	21	4	-17	5389.4	0	5	5	8	1	Carbamidomethylation	35195	Sodium/potassium-transporting ATPase subunit beta-1 OS=Mus musculus OX=10090 GN=Atp1b1 PE=1 SV=1
696	2508	O55176|PJA1_MOUSE	199.34	17	17	0	-17	3618.3		6	5	8	0	Carbamidomethylation	63906	E3 ubiquitin-protein ligase Praja-1 OS=Mus musculus OX=10090 GN=Pja1 PE=1 SV=3
721	2621	Q9Z2Q6|SEPT5_MOUSE	193.77	21	21	4	-17	6122.5	0	6	6	7	1	Carbamidomethylation	42748	Septin-5 OS=Mus musculus OX=10090 GN=Sept5 PE=1 SV=2
676	2898	P19157|GSTP1_MOUSE	209.98	31	31	14	-17	12033	781.14	5	5	6	3	Carbamidomethylation	23609	Glutathione S-transferase P 1 OS=Mus musculus OX=10090 GN=Gstp1 PE=1 SV=2
866	2819	Q8BGT8|PHIPL_MOUSE	149.24	17	17	0	-17	2283.5		5	5	6	0	Carbamidomethylation	42341	Phytanoyl-CoA hydroxylase-interacting protein-like OS=Mus musculus OX=10090 GN=Phyhipl PE=1 SV=1
943	4094	Q9CQJ4|RING2_MOUSE	133.81	17	17	0	-17	1238.1		4	4	5	0	Carbamidomethylation	37623	E3 ubiquitin-protein ligase RING2 OS=Mus musculus OX=10090 GN=Rnf2 PE=1 SV=1
746	5326	P62320|SMD3_MOUSE	143.95	32	32	15	-17	12371	8472.1	3	3	4	4	Carbamidomethylation; Oxidation (M)	13916	Small nuclear ribonucleoprotein Sm D3 OS=Mus musculus OX=10090 GN=Snrpd3 PE=1 SV=1
1331	6644	O70591|PFD2_MOUSE	120.31	17	17	0	-17	1889.9		2	2	2	0		16534	Prefoldin subunit 2 OS=Mus musculus OX=10090 GN=Pfdn2 PE=1 SV=2
1387	44158	Q63829|COMD3_MOUSE	67.52	17	17	0	-17	652.38		2	2	2	0	Carbamidomethylation	22037	COMM domain-containing protein 3 OS=Mus musculus OX=10090 GN=Commd3 PE=1 SV=1
2118	17729	Q78IK2|ATPMD_MOUSE	54.26	17	17	0	-17	831.87		1	1	1	0		6382	ATP synthase membrane subunit DAPIT mitochondrial OS=Mus musculus OX=10090 GN=Atp5md PE=1 SV=1
46	213	Q9ERG0|LIMA1_MOUSE	394.46	61	58	40	-18	288590	62666	40	39	120	54	Carbamidomethylation; Oxidation (M)	84060	LIM domain and actin-binding protein 1 OS=Mus musculus OX=10090 GN=Lima1 PE=1 SV=3
78	1028	P16858|G3P_MOUSE	364.76	53	51	33	-18	219690	57524	16	16	74	33	Carbamidomethylation; Oxidation (M)	35810	Glyceraldehyde-3-phosphate dehydrogenase OS=Mus musculus OX=10090 GN=Gapdh PE=1 SV=2
172	391	O88544|CSN4_MOUSE	329.78	64	57	39	-18	21333	7181.4	19	19	28	16	Carbamidomethylation	46285	COP9 signalosome complex subunit 4 OS=Mus musculus OX=10090 GN=Cops4 PE=1 SV=1
195	395	Q8BL65|ABLM2_MOUSE	291.65	41	37	19	-18	33522	2750.3	17	17	28	10	Carbamidomethylation; Acetylation (Protein N-term)	68107	Actin-binding LIM protein 2 OS=Mus musculus OX=10090 GN=Ablim2 PE=1 SV=1
267	2836	P62301|RS13_MOUSE	194.08	36	36	18	-18	127970	21502	5	5	26	3		17222	40S ribosomal protein S13 OS=Mus musculus OX=10090 GN=Rps13 PE=1 SV=2
218	2408	P62281|RS11_MOUSE	219.42	47	47	29	-18	43465	1093.2	9	9	25	10	Carbamidomethylation; Oxidation (M)	18431	40S ribosomal protein S11 OS=Mus musculus OX=10090 GN=Rps11 PE=1 SV=3
312	604	Q8CIE6|COPA_MOUSE	289.92	18	18	0	-18	25797		19	19	25	0	Carbamidomethylation	138432	Coatomer subunit alpha OS=Mus musculus OX=10090 GN=Copa PE=1 SV=2
212	901	Q7TPW1|NEXN_MOUSE	269.84	34	33	15	-18	27362	2717.7	19	19	23	12	Carbamidomethylation; Oxidation (M)	72108	Nexilin OS=Mus musculus OX=10090 GN=Nexn PE=1 SV=3
311	1000	Q6PH08|ERC2_MOUSE	243.58	20	20	2	-18	18600	979.57	18	12	22	3	Carbamidomethylation	110639	ERC protein 2 OS=Mus musculus OX=10090 GN=Erc2 PE=1 SV=2
307	427	O08788|DCTN1_MOUSE	310.27	22	21	3	-18	16522	0	19	19	22	3	Carbamidomethylation	141675	Dynactin subunit 1 OS=Mus musculus OX=10090 GN=Dctn1 PE=1 SV=3
350	2647	P15864|H12_MOUSE	222.22	31	27	9	-18	13350	7736	7	2	18	4	Acetylation (Protein N-term)	21267	Histone H1.2 OS=Mus musculus OX=10090 GN=Hist1h1c PE=1 SV=2
398	1549	Q921F4|HNRLL_MOUSE	257.2	21	21	3	-18	7351.6	0	9	9	18	1	Carbamidomethylation	64125	Heterogeneous nuclear ribonucleoprotein L-like OS=Mus musculus OX=10090 GN=Hnrnpll PE=1 SV=3
301	1321	P62715|PP2AB_MOUSE	273.84	52	48	30	-18		0	12	1	16	10	Carbamidomethylation; Oxidation (M)	35575	Serine/threonine-protein phosphatase 2A catalytic subunit beta isoform OS=Mus musculus OX=10090 GN=Ppp2cb PE=1 SV=1
453	900	Q6NZL0|SOGA3_MOUSE	247.46	18	18	0	-18	48812		13	13	16	0	Carbamidomethylation	103480	Protein SOGA3 OS=Mus musculus OX=10090 GN=Soga3 PE=1 SV=2
392	1454	Q6P1F6|2ABA_MOUSE	201.55	24	24	6	-18	3139.7	0	9	3	15	4	Carbamidomethylation	51692	Serine/threonine-protein phosphatase 2A 55 kDa regulatory subunit B alpha isoform OS=Mus musculus OX=10090 GN=Ppp2r2a PE=1 SV=1
418	2253	P47963|RL13_MOUSE	221.83	35	35	17	-18	61394	28671	9	9	15	3	Oxidation (M)	24305	60S ribosomal protein L13 OS=Mus musculus OX=10090 GN=Rpl13 PE=1 SV=3
519	1902	Q8BP47|SYNC_MOUSE	229.94	18	18	0	-18	7072.7		8	8	14	0	Carbamidomethylation	64279	Asparagine--tRNA ligase cytoplasmic OS=Mus musculus OX=10090 GN=Nars PE=1 SV=2
451	3750	P62889|RL30_MOUSE	230.77	59	59	41	-18	19229	5806	7	7	12	5	Carbamidomethylation	12784	60S ribosomal protein L30 OS=Mus musculus OX=10090 GN=Rpl30 PE=1 SV=2
572	1507	Q8K1M6|DNM1L_MOUSE	199.49	18	18	0	-18	5363.8		9	9	12	0		82658	Dynamin-1-like protein OS=Mus musculus OX=10090 GN=Dnm1l PE=1 SV=2
527	1671	Q61753|SERA_MOUSE	225.38	23	23	5	-18	14073	0	9	9	11	3	Carbamidomethylation	56586	D-3-phosphoglycerate dehydrogenase OS=Mus musculus OX=10090 GN=Phgdh PE=1 SV=3
520	2392	Q80X85|RT07_MOUSE	210.48	28	28	10	-18	5489	0	6	6	11	3	Carbamidomethylation	28063	28S ribosomal protein S7 mitochondrial OS=Mus musculus OX=10090 GN=Mrps7 PE=1 SV=1
587	1428	Q03141|MARK3_MOUSE	199.84	18	18	0	-18	0		10	3	11	0	Carbamidomethylation; Oxidation (M)	84390	MAP/microtubule affinity-regulating kinase 3 OS=Mus musculus OX=10090 GN=Mark3 PE=1 SV=2
651	1973	Q8R5H6|WASF1_MOUSE	168.33	20	20	2	-18	2742.7	0	9	8	9	1	Carbamidomethylation	61509	Wiskott-Aldrich syndrome protein family member 1 OS=Mus musculus OX=10090 GN=Wasf1 PE=1 SV=2
663	1788	Q9WVK4|EHD1_MOUSE	207.41	18	18	0	-18	8711.6		8	8	9	0		60603	EH domain-containing protein 1 OS=Mus musculus OX=10090 GN=Ehd1 PE=1 SV=1
581	2279	Q61171|PRDX2_MOUSE	196.98	40	40	22	-18	13953	2106.3	7	7	8	4	Carbamidomethylation	21779	Peroxiredoxin-2 OS=Mus musculus OX=10090 GN=Prdx2 PE=1 SV=3
666	4498	P63011|RAB3A_MOUSE	178.47	23	23	5	-18	1487.3		4	2	8	1		24970	Ras-related protein Rab-3A OS=Mus musculus OX=10090 GN=Rab3a PE=1 SV=1
730	3904	Q60931|VDAC3_MOUSE	143.24	18	18	0	-18	7211		4	3	8	0	Carbamidomethylation	30753	Voltage-dependent anion-selective channel protein 3 OS=Mus musculus OX=10090 GN=Vdac3 PE=1 SV=1
738	2718	O70194|EIF3D_MOUSE	159.74	18	18	0	-18	6187.8		6	6	8	0	Carbamidomethylation	63989	Eukaryotic translation initiation factor 3 subunit D OS=Mus musculus OX=10090 GN=Eif3d PE=1 SV=2
722	3027	P12367|KAP2_MOUSE	214.19	18	18	0	-18	835.05		6	3	8	0		45389	cAMP-dependent protein kinase type II-alpha regulatory subunit OS=Mus musculus OX=10090 GN=Prkar2a PE=1 SV=2
684	2267	P21278|GNA11_MOUSE	185.08	25	25	7	-18	1808.4	0	7	3	7	2	Carbamidomethylation	42024	Guanine nucleotide-binding protein subunit alpha-11 OS=Mus musculus OX=10090 GN=Gna11 PE=1 SV=1
810	4264	P60764|RAC3_MOUSE	104.17	18	18	0	-18	1909.6		3	1	7	0	Carbamidomethylation; Oxidation (M)	21379	Ras-related C3 botulinum toxin substrate 3 OS=Mus musculus OX=10090 GN=Rac3 PE=1 SV=1
836	2619	Q99KN2|CIAO1_MOUSE	144.55	22	22	4	-18	2234.5	0	5	5	5	1	Carbamidomethylation	37633	Probable cytosolic iron-sulfur protein assembly protein CIAO1 OS=Mus musculus OX=10090 GN=Ciao1 PE=1 SV=1
819	4954	Q9D0T1|NH2L1_MOUSE	142.06	27	27	9	-18	783.51	1405.7	3	3	4	3	Carbamidomethylation	14174	NHP2-like protein 1 OS=Mus musculus OX=10090 GN=Snu13 PE=1 SV=4
1003	39187	P05064|ALDOA_MOUSE	147.3	18	18	0	-18	2273.5		4	4	4	0		39356	Fructose-bisphosphate aldolase A OS=Mus musculus OX=10090 GN=Aldoa PE=1 SV=2
1108	5038	Q9D0R8|LSM12_MOUSE	127.61	18	18	0	-18	4180.5		3	3	3	0		21701	Protein LSM12 homolog OS=Mus musculus OX=10090 GN=Lsm12 PE=1 SV=1
2008	48120	P28184|MT3_MOUSE	39.29	18	18	0	-18	0		1	1	1	0	Carbamidomethylation	7009	Metallothionein-3 OS=Mus musculus OX=10090 GN=Mt3 PE=1 SV=1
35	99	P97434|MPRIP_MOUSE	522.37	71	67	48	-19	494450	72949	66	65	189	74	Carbamidomethylation; Oxidation (M)	116408	Myosin phosphatase Rho-interacting protein OS=Mus musculus OX=10090 GN=Mprip PE=1 SV=2
112	271	P19096|FAS_MOUSE	385.77	21	21	2	-19	46057	10216	43	43	63	5	Carbamidomethylation	272426	Fatty acid synthase OS=Mus musculus OX=10090 GN=Fasn PE=1 SV=2
107	172	Q9JLM8|DCLK1_MOUSE	376.8	47	42	23	-19	130470	12474	28	26	51	19	Carbamidomethylation; Oxidation (M)	84153	Serine/threonine-protein kinase DCLK1 OS=Mus musculus OX=10090 GN=Dclk1 PE=1 SV=1
139	273	Q6PIC6|AT1A3_MOUSE	362.86	30	29	10	-19	15609	0	24	13	46	9	Carbamidomethylation	111691	Sodium/potassium-transporting ATPase subunit alpha-3 OS=Mus musculus OX=10090 GN=Atp1a3 PE=1 SV=1
185	615	Q8K019|BCLF1_MOUSE	307.88	30	30	11	-19	23174	3523.9	19	19	28	12	Carbamidomethylation	106002	Bcl-2-associated transcription factor 1 OS=Mus musculus OX=10090 GN=Bclaf1 PE=1 SV=2
283	268	Q6A065|CE170_MOUSE	313.28	19	19	0	-19	44194		20	20	27	0	Carbamidomethylation; Oxidation (M)	175049	Centrosomal protein of 170 kDa OS=Mus musculus OX=10090 GN=Cep170 PE=1 SV=2
200	1928	P62270|RS18_MOUSE	238.89	48	48	29	-19	129900	48730	12	12	23	15	Oxidation (M)	17719	40S ribosomal protein S18 OS=Mus musculus OX=10090 GN=Rps18 PE=1 SV=3
327	1622	O88545|CSN6_MOUSE	251.27	42	39	20	-19	8710	1798.3	9	9	16	8	Carbamidomethylation; Oxidation (M)	35880	COP9 signalosome complex subunit 6 OS=Mus musculus OX=10090 GN=Cops6 PE=1 SV=1
430	847	Q91VR5|DDX1_MOUSE	267.97	21	21	2	-19	11501	0	11	11	16	1	Carbamidomethylation	82500	ATP-dependent RNA helicase DDX1 OS=Mus musculus OX=10090 GN=Ddx1 PE=1 SV=1
459	2320	P63094|GNAS2_MOUSE	209.79	26	26	7	-19	1203.3	0	7	6	13	3	Carbamidomethylation	45664	Guanine nucleotide-binding protein G(s) subunit alpha isoforms short OS=Mus musculus OX=10090 GN=Gnas PE=1 SV=1
407	3496	P35980|RL18_MOUSE	206.62	31	31	12	-19	31471	7841.6	7	7	12	7		21645	60S ribosomal protein L18 OS=Mus musculus OX=10090 GN=Rpl18 PE=1 SV=3
499	4278	P61514|RL37A_MOUSE	141.27	32	32	13	-19	28085	1109.9	4	4	12	3	Carbamidomethylation; Oxidation (M)	10275	60S ribosomal protein L37a OS=Mus musculus OX=10090 GN=Rpl37a PE=1 SV=2
436	1079	Q8BQ30|PPR18_MOUSE	235.78	32	25	6	-19	6998.6	1302.4	13	13	11	6	Carbamidomethylation	65630	Phostensin OS=Mus musculus OX=10090 GN=Ppp1r18 PE=1 SV=1
605	2048	Q9WVJ2|PSD13_MOUSE	177.3	19	19	0	-19	8733.2		6	6	11	0	Carbamidomethylation	42809	26S proteasome non-ATPase regulatory subunit 13 OS=Mus musculus OX=10090 GN=Psmd13 PE=1 SV=1
422	1748	P09541|MYL4_MOUSE	254.72	53	45	26	-19	15383	791.49	8	6	10	8	Carbamidomethylation	21159	Myosin light chain 4 OS=Mus musculus OX=10090 GN=Myl4 PE=1 SV=3
547	2189	Q99MR0|ACL6B_MOUSE	167.81	24	24	5	-19	940.56		7	4	9	4	Carbamidomethylation	46892	Actin-like protein 6B OS=Mus musculus OX=10090 GN=Actl6b PE=1 SV=1
591	2853	Q9CX86|ROA0_MOUSE	216.34	24	24	5	-19	15388	1950.2	6	6	9	2		30530	Heterogeneous nuclear ribonucleoprotein A0 OS=Mus musculus OX=10090 GN=Hnrnpa0 PE=1 SV=1
668	2125	Q8VEM8|MPCP_MOUSE	198.75	25	22	3	-19	6121.4	0	8	8	8	1	Carbamidomethylation	39632	Phosphate carrier protein mitochondrial OS=Mus musculus OX=10090 GN=Slc25a3 PE=1 SV=1
753	3116	Q99KK2|NEUA_MOUSE	168.47	19	19	0	-19	7578.4		6	6	8	0	Carbamidomethylation	48058	N-acylneuraminate cytidylyltransferase OS=Mus musculus OX=10090 GN=Cmas PE=1 SV=2
809	3749	O55125|NIPS1_MOUSE	150.11	22	22	3	-19	1400.7	0	4	4	6	1	Carbamidomethylation	33363	Protein NipSnap homolog 1 OS=Mus musculus OX=10090 GN=Nipsnap1 PE=1 SV=1
935	3691	P62996|TRA2B_MOUSE	140.94	19	19	0	-19	4326.2		4	3	5	0	Carbamidomethylation	33666	Transformer-2 protein homolog beta OS=Mus musculus OX=10090 GN=Tra2b PE=1 SV=1
905	3561	P49615|CDK5_MOUSE	152.07	19	19	0	-19	3507.6		4	4	5	0	Carbamidomethylation	33288	Cyclin-dependent-like kinase 5 OS=Mus musculus OX=10090 GN=Cdk5 PE=1 SV=1
950	4732	P70404|IDHG1_MOUSE	140.53	19	19	0	-19	2078.8		4	4	5	0	Carbamidomethylation	42785	Isocitrate dehydrogenase [NAD] subunit gamma 1 mitochondrial OS=Mus musculus OX=10090 GN=Idh3g PE=1 SV=1
909	4699	Q8CDN6|TXNL1_MOUSE	177.06	19	19	0	-19	2028.6		4	4	5	0		32237	Thioredoxin-like protein 1 OS=Mus musculus OX=10090 GN=Txnl1 PE=1 SV=3
1034	39186	P54923|ADPRH_MOUSE	120.19	19	19	0	-19	0		4	4	4	0	Carbamidomethylation	40068	[Protein ADP-ribosylarginine] hydrolase OS=Mus musculus OX=10090 GN=Adprh PE=1 SV=1
955	39244	Q9CQI6|COTL1_MOUSE	101.77	30	30	11	-19	7606.6	1864.2	3	3	3	2	Carbamidomethylation	15944	Coactosin-like protein OS=Mus musculus OX=10090 GN=Cotl1 PE=1 SV=3
1167	7719	Q99N92|RM27_MOUSE	134.1	19	19	0	-19	2537.4		2	2	3	0		15945	39S ribosomal protein L27 mitochondrial OS=Mus musculus OX=10090 GN=Mrpl27 PE=1 SV=1
103	244	P11499|HS90B_MOUSE	363.24	41	41	21	-20	57809	4616.3	26	18	57	17	Carbamidomethylation; Oxidation (M)	83281	Heat shock protein HSP 90-beta OS=Mus musculus OX=10090 GN=Hsp90ab1 PE=1 SV=3
143	800	P62702|RS4X_MOUSE	326.35	64	64	44	-20	89040	17931	21	21	34	20	Carbamidomethylation; Oxidation (M)	29598	40S ribosomal protein S4 X isoform OS=Mus musculus OX=10090 GN=Rps4x PE=1 SV=2
163	485	O88844|IDHC_MOUSE	306.11	49	44	24	-20	75628	11177	17	16	34	13	Carbamidomethylation; Oxidation (M)	46674	Isocitrate dehydrogenase [NADP] cytoplasmic OS=Mus musculus OX=10090 GN=Idh1 PE=1 SV=2
152	561	Q99KJ8|DCTN2_MOUSE	324.43	59	59	39	-20	43254	11451	16	16	31	19	Carbamidomethylation; Oxidation (M)	44117	Dynactin subunit 2 OS=Mus musculus OX=10090 GN=Dctn2 PE=1 SV=3
215	1913	P62960|YBOX1_MOUSE	308.37	45	45	25	-20	16923	0	11	10	29	6	Acetylation (Protein N-term)	35730	Nuclease-sensitive element-binding protein 1 OS=Mus musculus OX=10090 GN=Ybx1 PE=1 SV=3
284	378	Q62417|SRBS1_MOUSE	292.08	20	20	0	-20	12515		19	18	27	0	Carbamidomethylation	143070	Sorbin and SH3 domain-containing protein 1 OS=Mus musculus OX=10090 GN=Sorbs1 PE=1 SV=2
184	3748	Q9CPW4|ARPC5_MOUSE	225.25	52	52	32	-20	55531	30980	6	6	26	15	Carbamidomethylation; Oxidation (M)	16288	Actin-related protein 2/3 complex subunit 5 OS=Mus musculus OX=10090 GN=Arpc5 PE=1 SV=3
255	1231	Q8QZT1|THIL_MOUSE	273.4	36	36	16	-20	31780	989.65	11	11	22	8	Carbamidomethylation; Oxidation (M)	44816	Acetyl-CoA acetyltransferase mitochondrial OS=Mus musculus OX=10090 GN=Acat1 PE=1 SV=1
286	771	P14685|PSMD3_MOUSE	288.14	31	31	11	-20	23484	3481.3	15	15	20	7	Carbamidomethylation	60718	26S proteasome non-ATPase regulatory subunit 3 OS=Mus musculus OX=10090 GN=Psmd3 PE=1 SV=3
318	908	O55029|COPB2_MOUSE	272.58	24	23	3	-20	13244	634.9	16	16	20	4	Carbamidomethylation; Oxidation (M)	102449	Coatomer subunit beta' OS=Mus musculus OX=10090 GN=Copb2 PE=1 SV=2
320	989	P14733|LMNB1_MOUSE	236.23	28	28	8	-20	11144	0	14	14	19	5	Acetylation (Protein N-term); Oxidation (M)	66786	Lamin-B1 OS=Mus musculus OX=10090 GN=Lmnb1 PE=1 SV=3
356	681	Q9EQH3|VPS35_MOUSE	294.05	23	23	3	-20	16173	470.09	16	16	19	2	Carbamidomethylation	91713	Vacuolar protein sorting-associated protein 35 OS=Mus musculus OX=10090 GN=Vps35 PE=1 SV=1
359	1024	Q7TMK9|HNRPQ_MOUSE	240.69	25	25	5	-20	17793	0	13	13	18	3	Carbamidomethylation	69633	Heterogeneous nuclear ribonucleoprotein Q OS=Mus musculus OX=10090 GN=Syncrip PE=1 SV=2
432	2609	Q9DCT2|NDUS3_MOUSE	266.19	31	31	11	-20	12783	3505.2	9	9	13	4		30149	NADH dehydrogenase [ubiquinone] iron-sulfur protein 3 mitochondrial OS=Mus musculus OX=10090 GN=Ndufs3 PE=1 SV=2
538	1140	O54931|AKAP2_MOUSE	215.45	21	21	1	-20	7643.6	0	12	12	12	1	Carbamidomethylation	98579	A-kinase anchor protein 2 OS=Mus musculus OX=10090 GN=Akap2 PE=1 SV=3
590	1670	P28658|ATX10_MOUSE	224.53	20	20	0	-20	7780.9		8	8	11	0	Carbamidomethylation; Oxidation (M)	53707	Ataxin-10 OS=Mus musculus OX=10090 GN=Atxn10 PE=1 SV=2
671	2098	O88685|PRS6A_MOUSE	201.74	20	20	0	-20	4322.1		7	7	9	0		49549	26S proteasome regulatory subunit 6A OS=Mus musculus OX=10090 GN=Psmc3 PE=1 SV=2
752	3295	Q9CQQ7|AT5F1_MOUSE	169.35	20	20	0	-20	8276.4		5	5	8	0		28949	ATP synthase F(0) complex subunit B1 mitochondrial OS=Mus musculus OX=10090 GN=Atp5pb PE=1 SV=1
707	2104	P62196|PRS8_MOUSE	198.58	20	20	0	-20	5765.4		7	6	8	0	Carbamidomethylation	45626	26S proteasome regulatory subunit 8 OS=Mus musculus OX=10090 GN=Psmc5 PE=1 SV=1
719	2108	Q8R1Q8|DC1L1_MOUSE	202.32	20	20	0	-20	5625.1		7	6	8	0	Carbamidomethylation	56614	Cytoplasmic dynein 1 light intermediate chain 1 OS=Mus musculus OX=10090 GN=Dync1li1 PE=1 SV=1
720	2503	Q8BVE3|VATH_MOUSE	161.99	20	20	0	-20	2329.8		7	7	8	0		55855	V-type proton ATPase subunit H OS=Mus musculus OX=10090 GN=Atp6v1h PE=1 SV=1
777	3531	Q9R0P3|ESTD_MOUSE	186.56	26	26	6	-20	6595.7	598.79	5	5	6	1	Carbamidomethylation	31320	S-formylglutathione hydrolase OS=Mus musculus OX=10090 GN=Esd PE=1 SV=1
817	5110	Q9JJU8|SH3L1_MOUSE	136.7	31	31	11	-20	5219.4	548.27	3	3	5	2	Carbamidomethylation	12811	SH3 domain-binding glutamic acid-rich-like protein OS=Mus musculus OX=10090 GN=Sh3bgrl PE=1 SV=1
873	5749	P62855|RS26_MOUSE	184.22	30	30	10	-20	1052.9	0	3	3	5	1	Carbamidomethylation	13015	40S ribosomal protein S26 OS=Mus musculus OX=10090 GN=Rps26 PE=1 SV=3
930	3582	Q9CQA3|SDHB_MOUSE	142.91	20	20	0	-20	4774		5	5	5	0	Carbamidomethylation	31814	Succinate dehydrogenase [ubiquinone] iron-sulfur subunit mitochondrial OS=Mus musculus OX=10090 GN=Sdhb PE=1 SV=1
956	5154	Q9QZ88|VPS29_MOUSE	127.67	20	20	0	-20	1076.9		3	3	5	0	Carbamidomethylation	20496	Vacuolar protein sorting-associated protein 29 OS=Mus musculus OX=10090 GN=Vps29 PE=1 SV=1
952	39299	P23198|CBX3_MOUSE	129.51	20	20	0	-20	0		3	3	5	0	Carbamidomethylation	20855	Chromobox protein homolog 3 OS=Mus musculus OX=10090 GN=Cbx3 PE=1 SV=2
1383	42242	Q62426|CYTB_MOUSE	98.92	20	20	0	-20	2452.7		2	2	2	0		11046	Cystatin-B OS=Mus musculus OX=10090 GN=Cstb PE=1 SV=1
1389	45464	P56380|AP4A_MOUSE	78.38	20	20	0	-20	1885.6		2	2	2	0	Carbamidomethylation	16989	Bis(5'-nucleosyl)-tetraphosphatase [asymmetrical] OS=Mus musculus OX=10090 GN=Nudt2 PE=1 SV=3
192	326	Q5SW75|SSH2_MOUSE	328.62	23	23	2	-21	23059	0	23	23	36	2	Carbamidomethylation	158230	Protein phosphatase Slingshot homolog 2 OS=Mus musculus OX=10090 GN=Ssh2 PE=1 SV=2
335	952	Q8BFU3|RN214_MOUSE	240.02	21	21	0	-21	17748		11	11	23	0	Carbamidomethylation; Acetylation (Protein N-term)	73625	RING finger protein 214 OS=Mus musculus OX=10090 GN=Rnf214 PE=1 SV=1
468	1356	Q80U04|PJA2_MOUSE	231.03	21	21	0	-21	9266.6		10	9	16	0	Carbamidomethylation	77958	E3 ubiquitin-protein ligase Praja-2 OS=Mus musculus OX=10090 GN=Pja2 PE=1 SV=2
513	1639	Q99L45|IF2B_MOUSE	220.67	33	30	9	-21	5885.6	1224.1	9	9	10	4	Carbamidomethylation	38092	Eukaryotic translation initiation factor 2 subunit 2 OS=Mus musculus OX=10090 GN=Eif2s2 PE=1 SV=1
683	3556	Q9CR68|UCRI_MOUSE	141.31	21	21	0	-21	3986.1		4	4	9	0		29368	Cytochrome b-c1 complex subunit Rieske mitochondrial OS=Mus musculus OX=10090 GN=Uqcrfs1 PE=1 SV=1
678	3512	Q9WTX2|PRKRA_MOUSE	214.64	21	21	0	-21	1388.8		5	5	9	0		34371	Interferon-inducible double-stranded RNA-dependent protein kinase activator A OS=Mus musculus OX=10090 GN=Prkra PE=1 SV=1
714	2690	P32921|SYWC_MOUSE	176.87	21	21	0	-21	5870.4		7	7	8	0	Carbamidomethylation	54358	Tryptophan--tRNA ligase cytoplasmic OS=Mus musculus OX=10090 GN=Wars PE=1 SV=2
727	3704	O35226|PSMD4_MOUSE	188.01	21	21	0	-21	3454.3		5	5	8	0	Carbamidomethylation	40704	26S proteasome non-ATPase regulatory subunit 4 OS=Mus musculus OX=10090 GN=Psmd4 PE=1 SV=1
713	5190	P01636|KV5A4_MOUSE	182.92	35	35	14	-21	23647	5719.8	3	3	5	3		12030	Ig kappa chain V-V region MOPC 149 OS=Mus musculus OX=10090 PE=1 SV=1
904	3701	Q9DAW9|CNN3_MOUSE	158.36	21	21	0	-21	4946.1		5	5	5	0	Carbamidomethylation	36429	Calponin-3 OS=Mus musculus OX=10090 GN=Cnn3 PE=1 SV=1
2156	50405	Q3UD01|A7L3B_MOUSE	44.7	21	21	0	-21	1082.9		1	1	1	0	Carbamidomethylation	10731	Ataxin-7-like protein 3B OS=Mus musculus OX=10090 GN=Atxn7l3b PE=1 SV=1
79	270	Q9JHU4|DYHC1_MOUSE	442.54	22	22	0	-22	67597	0	78	78	105	1	Carbamidomethylation	532050	Cytoplasmic dynein 1 heavy chain 1 OS=Mus musculus OX=10090 GN=Dync1h1 PE=1 SV=2
230	474	O55143|AT2A2_MOUSE	307.26	24	24	2	-22	24955	830.3	20	13	30	3	Carbamidomethylation; Oxidation (M)	114858	Sarcoplasmic/endoplasmic reticulum calcium ATPase 2 OS=Mus musculus OX=10090 GN=Atp2a2 PE=1 SV=2
183	467	Q99LF4|RTCB_MOUSE	308.7	42	42	20	-22	48121	9749	17	17	28	13	Carbamidomethylation; Oxidation (M)	55249	tRNA-splicing ligase RtcB homolog OS=Mus musculus OX=10090 GN=Rtcb PE=1 SV=1
243	420	O08599|STXB1_MOUSE	295.58	36	32	10	-22	27853	3829.3	17	17	27	4	Carbamidomethylation; Oxidation (M)	67569	Syntaxin-binding protein 1 OS=Mus musculus OX=10090 GN=Stxbp1 PE=1 SV=2
216	1125	P97351|RS3A_MOUSE	259.43	46	46	24	-22	75882	9590.7	11	11	24	11	Carbamidomethylation; Oxidation (M)	29885	40S ribosomal protein S3a OS=Mus musculus OX=10090 GN=Rps3a PE=1 SV=3
321	1018	Q80YS6|AFAP1_MOUSE	264.54	24	24	2	-22	10807	0	14	14	22	2	Carbamidomethylation; Oxidation (M)	80615	Actin filament-associated protein 1 OS=Mus musculus OX=10090 GN=Afap1 PE=1 SV=1
300	1148	P63330|PP2AA_MOUSE	276.71	52	52	30	-22	2822.3	1109.9	12	1	18	8	Carbamidomethylation; Oxidation (M)	35608	Serine/threonine-protein phosphatase 2A catalytic subunit alpha isoform OS=Mus musculus OX=10090 GN=Ppp2ca PE=1 SV=1
456	1047	Q8C2Q3|RBM14_MOUSE	234.7	22	22	0	-22	10768		12	12	16	0	Carbamidomethylation	69449	RNA-binding protein 14 OS=Mus musculus OX=10090 GN=Rbm14 PE=1 SV=1
529	3211	Q9D1G1|RAB1B_MOUSE	180.95	27	27	5	-22	0		5	1	13	1		22187	Ras-related protein Rab-1B OS=Mus musculus OX=10090 GN=Rab1b PE=1 SV=1
555	2059	P54823|DDX6_MOUSE	203.6	25	25	3	-22	9698	0	8	8	12	1	Carbamidomethylation	54192	Probable ATP-dependent RNA helicase DDX6 OS=Mus musculus OX=10090 GN=Ddx6 PE=1 SV=1
526	3760	Q9CPR4|RL17_MOUSE	209	37	37	15	-22	18349	2208	5	5	11	3	Carbamidomethylation	21423	60S ribosomal protein L17 OS=Mus musculus OX=10090 GN=Rpl17 PE=1 SV=3
677	2848	Q7TQI3|OTUB1_MOUSE	217.06	28	28	6	-22	6139.3	0	6	6	8	1		31270	Ubiquitin thioesterase OTUB1 OS=Mus musculus OX=10090 GN=Otub1 PE=1 SV=2
854	3079	Q8BK64|AHSA1_MOUSE	159.4	22	22	0	-22	3510.7		5	5	6	0		38117	Activator of 90 kDa heat shock protein ATPase homolog 1 OS=Mus musculus OX=10090 GN=Ahsa1 PE=1 SV=2
924	5233	Q9CR51|VATG1_MOUSE	165.13	36	36	14	-22	2122.9	0	3	3	4	1	Carbamidomethylation; Acetylation (Protein N-term)	13724	V-type proton ATPase subunit G 1 OS=Mus musculus OX=10090 GN=Atp6v1g1 PE=1 SV=3
1042	39224	P61082|UBC12_MOUSE	114.61	22	22	0	-22	3251.3		4	4	4	0	Carbamidomethylation	20900	NEDD8-conjugating enzyme Ubc12 OS=Mus musculus OX=10090 GN=Ube2m PE=1 SV=1
1019	4285	Q9CQD1|RAB5A_MOUSE	116.94	22	22	0	-22	499.15		4	2	4	0		23599	Ras-related protein Rab-5A OS=Mus musculus OX=10090 GN=Rab5a PE=1 SV=1
28	1528	Q60605|MYL6_MOUSE	326.09	85	85	62	-23	494680	661740	10	8	200	139	Carbamidomethylation; Acetylation (Protein N-term); Oxidation (M)	16930	Myosin light polypeptide 6 OS=Mus musculus OX=10090 GN=Myl6 PE=1 SV=3
70	155	P20357|MTAP2_MOUSE	428.78	39	37	14	-23	133170	32180	51	51	95	32	Carbamidomethylation; Oxidation (M)	199130	Microtubule-associated protein 2 OS=Mus musculus OX=10090 GN=Map2 PE=1 SV=2
89	675	P62259|1433E_MOUSE	356.29	70	69	46	-23	149070	96317	19	16	62	29	Carbamidomethylation; Acetylation (Protein N-term); Oxidation (M)	29174	14-3-3 protein epsilon OS=Mus musculus OX=10090 GN=Ywhae PE=1 SV=1
179	1810	P09542|MYL3_MOUSE	271.7	53	49	26	-23	5032.5	4307.9	9	6	27	15	Carbamidomethylation; Oxidation (M)	22422	Myosin light chain 3 OS=Mus musculus OX=10090 GN=Myl3 PE=1 SV=4
291	3119	P60521|GBRL2_MOUSE	165.18	45	45	22	-23	14760	1484.5	6	4	17	10	Oxidation (M)	13667	Gamma-aminobutyric acid receptor-associated protein-like 2 OS=Mus musculus OX=10090 GN=Gabarapl2 PE=1 SV=1
438	1548	Q9DB77|QCR2_MOUSE	259.62	26	26	3	-23	17944	903.48	9	9	15	2	Carbamidomethylation	48235	Cytochrome b-c1 complex subunit 2 mitochondrial OS=Mus musculus OX=10090 GN=Uqcrc2 PE=1 SV=1
488	1308	P26638|SYSC_MOUSE	247.13	25	25	2	-23	5888.6	0	10	10	14	1	Carbamidomethylation	58389	Serine--tRNA ligase cytoplasmic OS=Mus musculus OX=10090 GN=Sars PE=1 SV=3
406	1648	Q9Z1N5|DX39B_MOUSE	217.09	28	28	5	-23	11840	0	9	9	13	6	Carbamidomethylation	49035	Spliceosome RNA helicase Ddx39b OS=Mus musculus OX=10090 GN=Ddx39b PE=1 SV=1
498	2445	P62821|RAB1A_MOUSE	188.26	37	37	14	-23	5546.9	0	7	3	13	2		22678	Ras-related protein Rab-1A OS=Mus musculus OX=10090 GN=Rab1A PE=1 SV=3
593	2713	Q8BK63|KC1A_MOUSE	160.4	23	23	0	-23	1729.3		6	6	11	0		38915	Casein kinase I isoform alpha OS=Mus musculus OX=10090 GN=Csnk1a1 PE=1 SV=2
631	2336	Q3UHL1|CAMKV_MOUSE	191.61	23	23	0	-23	4341.9		6	6	10	0	Carbamidomethylation	54819	CaM kinase-like vesicle-associated protein OS=Mus musculus OX=10090 GN=Camkv PE=1 SV=2
647	2215	P46471|PRS7_MOUSE	181.93	23	23	0	-23	3999.7		6	6	10	0	Carbamidomethylation	48648	26S proteasome regulatory subunit 7 OS=Mus musculus OX=10090 GN=Psmc2 PE=1 SV=5
653	3843	Q9D1R9|RL34_MOUSE	135.09	38	38	15	-23	44312	7052.5	6	6	8	2	Carbamidomethylation	13293	60S ribosomal protein L34 OS=Mus musculus OX=10090 GN=Rpl34 PE=1 SV=2
643	2747	Q9R1Q8|TAGL3_MOUSE	187.43	41	34	11	-23	4264.3	608.18	6	6	8	2	Carbamidomethylation	22471	Transgelin-3 OS=Mus musculus OX=10090 GN=Tagln3 PE=1 SV=1
739	3439	Q6PER3|MARE3_MOUSE	158.13	23	23	0	-23	3323.5		5	4	8	0	Carbamidomethylation; Acetylation (Protein N-term)	31966	Microtubule-associated protein RP/EB family member 3 OS=Mus musculus OX=10090 GN=Mapre3 PE=1 SV=1
729	2720	Q61598|GDIB_MOUSE	181.43	23	23	0	-23	1787.9		6	6	8	0	Carbamidomethylation	50537	Rab GDP dissociation inhibitor beta OS=Mus musculus OX=10090 GN=Gdi2 PE=1 SV=1
745	3901	Q9DCJ5|NDUA8_MOUSE	196.63	31	31	8	-23	3784.7	0	4	4	7	1	Carbamidomethylation	19992	NADH dehydrogenase [ubiquinone] 1 alpha subcomplex subunit 8 OS=Mus musculus OX=10090 GN=Ndufa8 PE=1 SV=3
863	3413	Q9D1M0|SEC13_MOUSE	165.48	28	28	5	-23	1595.7	0	5	5	5	1	Carbamidomethylation	35566	Protein SEC13 homolog OS=Mus musculus OX=10090 GN=Sec13 PE=1 SV=3
1411	13068	Q9CQR2|RS21_MOUSE	84.45	23	23	0	-23	923.86		2	2	2	0	Carbamidomethylation	9141	40S ribosomal protein S21 OS=Mus musculus OX=10090 GN=Rps21 PE=1 SV=1
38	190	Q91ZU6|DYST_MOUSE	535.52	25	25	1	-24	203140	54786	145	141	226	12	Carbamidomethylation; Oxidation (M)	834234	Dystonin OS=Mus musculus OX=10090 GN=Dst PE=1 SV=2
122	325	Q8R1A4|DOCK7_MOUSE	350.25	24	24	0	-24	42125		35	35	59	0	Carbamidomethylation	241436	Dedicator of cytokinesis protein 7 OS=Mus musculus OX=10090 GN=Dock7 PE=1 SV=3
153	789	Q9WV32|ARC1B_MOUSE	307.63	55	55	31	-24	36703	8391.3	16	14	36	13	Carbamidomethylation; Acetylation (Protein N-term)	41064	Actin-related protein 2/3 complex subunit 1B OS=Mus musculus OX=10090 GN=Arpc1b PE=1 SV=4
208	375	Q9DBR7|MYPT1_MOUSE	303.35	29	28	4	-24	24737	0	21	19	31	5	Carbamidomethylation; Oxidation (M)	114996	Protein phosphatase 1 regulatory subunit 12A OS=Mus musculus OX=10090 GN=Ppp1r12a PE=1 SV=2
462	876	P28740|KIF2A_MOUSE	246.7	24	24	0	-24	22712		15	15	16	0	Carbamidomethylation	79756	Kinesin-like protein KIF2A OS=Mus musculus OX=10090 GN=Kif2a PE=1 SV=2
457	3042	Q9WV55|VAPA_MOUSE	216.9	24	24	0	-24	10196		6	6	16	0		27855	Vesicle-associated membrane protein-associated protein A OS=Mus musculus OX=10090 GN=Vapa PE=1 SV=2
437	1130	P27659|RL3_MOUSE	246.51	30	30	6	-24	22865	0	11	11	15	2	Carbamidomethylation; Oxidation (M)	46110	60S ribosomal protein L3 OS=Mus musculus OX=10090 GN=Rpl3 PE=1 SV=3
469	1420	P21279|GNAQ_MOUSE	222.36	35	35	11	-24	5252.8	0	10	6	13	3	Carbamidomethylation	42158	Guanine nucleotide-binding protein G(q) subunit alpha OS=Mus musculus OX=10090 GN=Gnaq PE=1 SV=4
602	2282	P26369|U2AF2_MOUSE	204.36	24	24	0	-24	4145		7	7	11	0	Carbamidomethylation	53517	Splicing factor U2AF 65 kDa subunit OS=Mus musculus OX=10090 GN=U2af2 PE=1 SV=3
532	3090	P45591|COF2_MOUSE	200.41	42	42	18	-24	3456.7	0	6	4	10	4	Carbamidomethylation	18710	Cofilin-2 OS=Mus musculus OX=10090 GN=Cfl2 PE=1 SV=1
806	3220	Q8K2C9|HACD3_MOUSE	169.29	24	24	0	-24	5608.4		6	6	7	0	Acetylation (Protein N-term); Oxidation (M)	43131	Very-long-chain (3R)-3-hydroxyacyl-CoA dehydratase 3 OS=Mus musculus OX=10090 GN=Hacd3 PE=1 SV=2
689	4163	Q62425|NDUA4_MOUSE	146.2	46	46	22	-24	12873	1035.4	4	4	6	3		9327	Cytochrome c oxidase subunit NDUFA4 OS=Mus musculus OX=10090 GN=Ndufa4 PE=1 SV=2
786	4014	Q9QUR7|PIN1_MOUSE	184.47	36	36	12	-24	4561.7	0	4	4	5	2	Carbamidomethylation; Oxidation (M)	18370	Peptidyl-prolyl cis-trans isomerase NIMA-interacting 1 OS=Mus musculus OX=10090 GN=Pin1 PE=1 SV=1
1410	12959	Q9CPU4|MGST3_MOUSE	120.52	24	24	0	-24	868.11		2	2	2	0	Carbamidomethylation	16958	Microsomal glutathione S-transferase 3 OS=Mus musculus OX=10090 GN=Mgst3 PE=1 SV=1
54	165	Q6P5H2|NEST_MOUSE	468.11	38	36	11	-25	246780	3228.4	56	56	138	17	Carbamidomethylation; Oxidation (M)	207122	Nestin OS=Mus musculus OX=10090 GN=Nes PE=1 SV=1
73	182	Q68FD5|CLH1_MOUSE	432.83	39	37	12	-25	158970	4856.6	53	53	97	17	Carbamidomethylation; Oxidation (M)	191555	Clathrin heavy chain 1 OS=Mus musculus OX=10090 GN=Cltc PE=1 SV=3
142	587	Q61656|DDX5_MOUSE	322.7	37	37	12	-25	70550	0	25	18	45	9	Carbamidomethylation; Oxidation (M)	69290	Probable ATP-dependent RNA helicase DDX5 OS=Mus musculus OX=10090 GN=Ddx5 PE=1 SV=2
210	2256	P06837|NEUM_MOUSE	263.41	49	49	24	-25	25511	5368.1	9	9	25	11		23632	Neuromodulin OS=Mus musculus OX=10090 GN=Gap43 PE=1 SV=1
329	1503	P51881|ADT2_MOUSE	234.31	37	35	10	-25	12678		9	4	18	6	Carbamidomethylation	32931	ADP/ATP translocase 2 OS=Mus musculus OX=10090 GN=Slc25a5 PE=1 SV=3
351	1365	Q8BFR5|EFTU_MOUSE	272.99	34	34	9	-25	17592	448.25	11	11	18	4	Carbamidomethylation	49508	Elongation factor Tu mitochondrial OS=Mus musculus OX=10090 GN=Tufm PE=1 SV=1
399	1678	Q9DBE8|ALG2_MOUSE	235.43	34	30	5	-25	11560	0	10	10	18	1	Carbamidomethylation; Oxidation (M)	47405	Alpha-1 3/1 6-mannosyltransferase ALG2 OS=Mus musculus OX=10090 GN=Alg2 PE=1 SV=2
349	1858	Q9Z1S5|SEPT3_MOUSE	234.21	36	33	8	-25	3433.1	988.32	10	9	16	6	Carbamidomethylation	40038	Neuronal-specific septin-3 OS=Mus musculus OX=10090 GN=Sept3 PE=1 SV=2
515	1632	P10630|IF4A2_MOUSE	237.73	25	25	0	-25	812.59		9	2	14	0		46402	Eukaryotic initiation factor 4A-II OS=Mus musculus OX=10090 GN=Eif4a2 PE=1 SV=2
421	2534	P02088|HBB1_MOUSE	228.29	64	64	39	-25	30696	4604.8	7	7	13	5	Carbamidomethylation	15840	Hemoglobin subunit beta-1 OS=Mus musculus OX=10090 GN=Hbb-b1 PE=1 SV=2
491	1567	Q61166|MARE1_MOUSE	228.73	39	39	14	-25	13453	1189.1	8	7	12	3	Carbamidomethylation; Acetylation (Protein N-term)	30016	Microtubule-associated protein RP/EB family member 1 OS=Mus musculus OX=10090 GN=Mapre1 PE=1 SV=3
502	3488	P51410|RL9_MOUSE	224.05	41	41	16	-25	20370	4278.4	6	6	11	4	Carbamidomethylation	21881	60S ribosomal protein L9 OS=Mus musculus OX=10090 GN=Rpl9 PE=2 SV=2
450	3817	P70349|HINT1_MOUSE	172.65	77	77	52	-25	7539.1	2026.5	6	6	9	8	Carbamidomethylation; Oxidation (M)	13777	Histidine triad nucleotide-binding protein 1 OS=Mus musculus OX=10090 GN=Hint1 PE=1 SV=3
725	3110	Q9DCC4|P5CR3_MOUSE	188.76	25	25	0	-25	8944.4		5	5	8	0	Carbamidomethylation	28721	Pyrroline-5-carboxylate reductase 3 OS=Mus musculus OX=10090 GN=Pycr3 PE=1 SV=2
783	3001	Q60930|VDAC2_MOUSE	155.29	25	25	0	-25	4761		6	6	7	0	Carbamidomethylation	31733	Voltage-dependent anion-selective channel protein 2 OS=Mus musculus OX=10090 GN=Vdac2 PE=1 SV=2
1018	3532	P35293|RAB18_MOUSE	141.33	25	25	0	-25	4298.5		4	4	4	0	Carbamidomethylation	23035	Ras-related protein Rab-18 OS=Mus musculus OX=10090 GN=Rab18 PE=1 SV=2
1972	42809	Q9CQZ1|HSBP1_MOUSE	75.07	25	25	0	-25	1927.3		1	1	1	0		8611	Heat shock factor-binding protein 1 OS=Mus musculus OX=10090 GN=Hsbp1 PE=1 SV=1
58	192	Q9QXS1|PLEC_MOUSE	478.73	26	26	0	-26	123980	7519.1	99	99	142	2	Carbamidomethylation	534193	Plectin OS=Mus musculus OX=10090 GN=Plec PE=1 SV=3
148	972	Q6IRU2|TPM4_MOUSE	304.58	62	62	36	-26	65292	19859	17	13	32	20	Carbamidomethylation; Acetylation (Protein N-term); Oxidation (M)	28468	Tropomyosin alpha-4 chain OS=Mus musculus OX=10090 GN=Tpm4 PE=1 SV=3
188	518	Q76MZ3|2AAA_MOUSE	300.56	34	34	8	-26	50356	2548.8	17	17	32	7	Carbamidomethylation; Oxidation (M)	65323	Serine/threonine-protein phosphatase 2A 65 kDa regulatory subunit A alpha isoform OS=Mus musculus OX=10090 GN=Ppp2r1a PE=1 SV=3
204	3048	P62983|RS27A_MOUSE	233.53	48	48	22	-26	119920	12723	6	6	31	6	Carbamidomethylation	17951	Ubiquitin-40S ribosomal protein S27a OS=Mus musculus OX=10090 GN=Rps27a PE=1 SV=2
201	453	Q501J6|DDX17_MOUSE	311.04	40	38	12	-26	15158	1682.5	22	15	30	7	Carbamidomethylation; Oxidation (M)	72400	Probable ATP-dependent RNA helicase DDX17 OS=Mus musculus OX=10090 GN=Ddx17 PE=1 SV=1
239	832	Q9D0E1|HNRPM_MOUSE	270.37	31	31	5	-26	24197	0	19	19	28	3	Carbamidomethylation	77649	Heterogeneous nuclear ribonucleoprotein M OS=Mus musculus OX=10090 GN=Hnrnpm PE=1 SV=3
244	795	Q8K2B3|SDHA_MOUSE	249.13	29	29	3	-26	19747	0	15	15	28	3	Carbamidomethylation; Oxidation (M)	72585	Succinate dehydrogenase [ubiquinone] flavoprotein subunit mitochondrial OS=Mus musculus OX=10090 GN=Sdha PE=1 SV=1
294	426	Q8K310|MATR3_MOUSE	299.17	28	28	2	-26	15375	0	18	18	25	1	Carbamidomethylation	94630	Matrin-3 OS=Mus musculus OX=10090 GN=Matr3 PE=1 SV=1
297	1159	P60843|IF4A1_MOUSE	273.17	30	30	4	-26	15574	0	11	4	24	2	Oxidation (M)	46154	Eukaryotic initiation factor 4A-I OS=Mus musculus OX=10090 GN=Eif4a1 PE=1 SV=1
298	822	P11798|KCC2A_MOUSE	275.77	32	32	6	-26	17700		13	9	22	4	Carbamidomethylation	54115	Calcium/calmodulin-dependent protein kinase type II subunit alpha OS=Mus musculus OX=10090 GN=Camk2a PE=1 SV=2
361	907	O88447|KLC1_MOUSE	254.43	29	29	3	-26	17443	0	13	13	20	1	Carbamidomethylation	61450	Kinesin light chain 1 OS=Mus musculus OX=10090 GN=Klc1 PE=1 SV=3
441	1644	Q9WV60|GSK3B_MOUSE	232.72	32	32	6	-26	13117	0	9	8	16	1	Carbamidomethylation; Oxidation (M)	46710	Glycogen synthase kinase-3 beta OS=Mus musculus OX=10090 GN=Gsk3b PE=1 SV=2
493	1899	Q60900|ELAV3_MOUSE	220.78	30	30	4	-26	9819	0	8	7	14	1	Carbamidomethylation	39533	ELAV-like protein 3 OS=Mus musculus OX=10090 GN=Elavl3 PE=1 SV=1
543	2357	Q8R001|MARE2_MOUSE	214.07	26	26	0	-26	5950.8		7	5	13	0	Carbamidomethylation	36946	Microtubule-associated protein RP/EB family member 2 OS=Mus musculus OX=10090 GN=Mapre2 PE=1 SV=1
685	39175	P50580|PA2G4_MOUSE	194.47	26	26	0	-26	8633.9		7	7	9	0	Carbamidomethylation; Acetylation (Protein N-term); Oxidation (M)	43699	Proliferation-associated protein 2G4 OS=Mus musculus OX=10090 GN=Pa2g4 PE=1 SV=3
813	5032	P84750|KVM5_MOUSE	135.99	26	26	0	-26	11751		3	3	7	0		13251	Ig kappa chain V region Mem5 (Fragment) OS=Mus musculus OX=10090 PE=1 SV=1
929	3435	P63001|RAC1_MOUSE	121.88	26	26	0	-26	1131.4		4	2	5	0	Carbamidomethylation	21450	Ras-related C3 botulinum toxin substrate 1 OS=Mus musculus OX=10090 GN=Rac1 PE=1 SV=1
942	4180	O08547|SC22B_MOUSE	151.49	26	26	0	-26	923.81		4	4	5	0		24741	Vesicle-trafficking protein SEC22b OS=Mus musculus OX=10090 GN=Sec22b PE=1 SV=3
15	130	Q99104|MYO5A_MOUSE	554.47	54	54	27	-27	1815700	36667	104	96	462	60	Carbamidomethylation; Oxidation (M)	215536	Unconventional myosin-Va OS=Mus musculus OX=10090 GN=Myo5a PE=1 SV=2
127	303	P28738|KIF5C_MOUSE	351.95	40	37	10	-27	20459	0	33	21	47	11	Carbamidomethylation; Oxidation (M)	109275	Kinesin heavy chain isoform 5C OS=Mus musculus OX=10090 GN=Kif5c PE=1 SV=3
466	1710	Q8BG81|PDIP3_MOUSE	251.38	31	31	4	-27	13207	0	9	9	15	1		46133	Polymerase delta-interacting protein 3 OS=Mus musculus OX=10090 GN=Poldip3 PE=1 SV=1
458	1369	Q8BJH1|ZC21A_MOUSE	230.59	31	31	4	-27	11918	0	10	10	15	1	Carbamidomethylation	35152	Zinc finger C2HC domain-containing protein 1A OS=Mus musculus OX=10090 GN=Zc2hc1a PE=1 SV=1
464	1803	Q9DCT8|CRIP2_MOUSE	231.3	55	55	28	-27	10916	661.61	8	8	11	5	Carbamidomethylation	22727	Cysteine-rich protein 2 OS=Mus musculus OX=10090 GN=Crip2 PE=1 SV=1
577	2917	P63158|HMGB1_MOUSE	193.31	39	33	6	-27	6236.4	0	8	8	11	1	Carbamidomethylation	24894	High mobility group protein B1 OS=Mus musculus OX=10090 GN=Hmgb1 PE=1 SV=2
758	4395	Q9D892|ITPA_MOUSE	155.97	38	38	11	-27	2775.4	0	4	4	7	1	Carbamidomethylation	21897	Inosine triphosphate pyrophosphatase OS=Mus musculus OX=10090 GN=Itpa PE=1 SV=2
804	4131	P53996|CNBP_MOUSE	164.6	27	27	0	-27	0		4	4	7	0	Carbamidomethylation	19592	Cellular nucleic acid-binding protein OS=Mus musculus OX=10090 GN=Cnbp PE=1 SV=2
858	3114	P28656|NP1L1_MOUSE	175.35	27	27	0	-27	4818		6	4	6	0	Carbamidomethylation	45345	Nucleosome assembly protein 1-like 1 OS=Mus musculus OX=10090 GN=Nap1l1 PE=1 SV=2
941	2671	Q99LD8|DDAH2_MOUSE	194.52	27	27	0	-27	1608.1		5	5	5	0	Carbamidomethylation	29646	N(G) N(G)-dimethylarginine dimethylaminohydrolase 2 OS=Mus musculus OX=10090 GN=Ddah2 PE=1 SV=1
916	39180	Q8VCI5|PEX19_MOUSE	148.63	27	27	0	-27	1485.2		5	5	5	0	Carbamidomethylation	32733	Peroxisomal biogenesis factor 19 OS=Mus musculus OX=10090 GN=Pex19 PE=1 SV=1
364	1893	P47962|RL5_MOUSE	233.06	35	35	7	-28	50397	0	10	10	19	2	Carbamidomethylation; Oxidation (M)	34401	60S ribosomal protein L5 OS=Mus musculus OX=10090 GN=Rpl5 PE=1 SV=3
495	1324	Q80XN0|BDH_MOUSE	225.98	34	34	6	-28	15555	0	10	10	13	2	Carbamidomethylation	38299	D-beta-hydroxybutyrate dehydrogenase mitochondrial OS=Mus musculus OX=10090 GN=Bdh1 PE=1 SV=2
553	1753	Q9Z2Y3|HOME1_MOUSE	208.96	28	28	0	-28	7289.2		9	9	13	0		41413	Homer protein homolog 1 OS=Mus musculus OX=10090 GN=Homer1 PE=1 SV=2
649	2913	Q9DBP5|KCY_MOUSE	187.55	40	40	12	-28	7532.4	1601.4	6	6	8	2		22165	UMP-CMP kinase OS=Mus musculus OX=10090 GN=Cmpk1 PE=1 SV=1
716	2186	P70372|ELAV1_MOUSE	200.84	28	28	0	-28	3979.9		6	6	8	0		36169	ELAV-like protein 1 OS=Mus musculus OX=10090 GN=Elavl1 PE=1 SV=2
119	297	P28652|KCC2B_MOUSE	330.36	59	51	22	-29	65886	412.87	24	13	52	10	Carbamidomethylation; Acetylation (Protein N-term); Oxidation (M)	60461	Calcium/calmodulin-dependent protein kinase type II subunit beta OS=Mus musculus OX=10090 GN=Camk2b PE=1 SV=2
176	392	Q923T9|KCC2G_MOUSE	316.92	50	45	16	-29	10915		19	9	34	8	Carbamidomethylation; Oxidation (M)	59607	Calcium/calmodulin-dependent protein kinase type II subunit gamma OS=Mus musculus OX=10090 GN=Camk2g PE=1 SV=1
325	1442	P08752|GNAI2_MOUSE	263.43	36	36	7	-29	9278.3	0	10	6	21	3	Carbamidomethylation; Oxidation (M)	40489	Guanine nucleotide-binding protein G(i) subunit alpha-2 OS=Mus musculus OX=10090 GN=Gnai2 PE=1 SV=5
440	943	Q8BH59|CMC1_MOUSE	238.94	29	29	0	-29	8234.5		15	15	17	0	Carbamidomethylation	74570	Calcium-binding mitochondrial carrier protein Aralar1 OS=Mus musculus OX=10090 GN=Slc25a12 PE=1 SV=1
461	1373	Q61074|PPM1G_MOUSE	210.97	29	29	0	-29	8177.4		10	10	16	0	Carbamidomethylation	58728	Protein phosphatase 1G OS=Mus musculus OX=10090 GN=Ppm1g PE=1 SV=3
522	2379	Q6ZWV3|RL10_MOUSE	191.27	34	34	5	-29	21613	0	8	8	13	1	Carbamidomethylation	24604	60S ribosomal protein L10 OS=Mus musculus OX=10090 GN=Rpl10 PE=1 SV=3
936	4239	P0C028|NUD11_MOUSE	122.02	29	29	0	-29	0		4	3	5	0	Carbamidomethylation	18593	Diphosphoinositol polyphosphate phosphohydrolase 3-beta OS=Mus musculus OX=10090 GN=Nudt11 PE=1 SV=1
936	4240	P0C027|NUD10_MOUSE	122.02	29	29	0	-29	0		4	3	5	0	Carbamidomethylation	18593	Diphosphoinositol polyphosphate phosphohydrolase 3-alpha OS=Mus musculus OX=10090 GN=Nudt10 PE=1 SV=1
69	162	Q64331|MYO6_MOUSE	416.23	44	44	14	-30	201460	4106.2	47	47	113	15	Carbamidomethylation; Oxidation (M)	146409	Unconventional myosin-VI OS=Mus musculus OX=10090 GN=Myo6 PE=1 SV=1
165	376	P27546|MAP4_MOUSE	313.01	31	31	1	-30	28634	0	22	22	45	1	Oxidation (M)	117429	Microtubule-associated protein 4 OS=Mus musculus OX=10090 GN=Map4 PE=1 SV=3
191	851	Q9D8E6|RL4_MOUSE	275.81	41	41	11	-30	40509	2214	18	18	33	6	Carbamidomethylation; Acetylation (Protein N-term); Oxidation (M)	47154	60S ribosomal protein L4 OS=Mus musculus OX=10090 GN=Rpl4 PE=1 SV=3
419	2055	P61027|RAB10_MOUSE	208.34	41	41	11	-30	5538	683.8	8	5	16	2		22541	Ras-related protein Rab-10 OS=Mus musculus OX=10090 GN=Rab10 PE=1 SV=1
483	903	Q91YQ5|RPN1_MOUSE	252.08	30	30	0	-30	6752.4		12	12	15	0	Carbamidomethylation	68528	Dolichyl-diphosphooligosaccharide--protein glycosyltransferase subunit 1 OS=Mus musculus OX=10090 GN=Rpn1 PE=1 SV=1
549	2662	Q921M7|FA49B_MOUSE	203.85	30	30	0	-30	6233.2		7	5	13	0	Oxidation (M)	36776	Protein FAM49B OS=Mus musculus OX=10090 GN=Fam49b PE=1 SV=1
463	1766	P57776|EF1D_MOUSE	240.72	42	42	12	-30	12337	1129.1	10	8	12	4	Carbamidomethylation; Acetylation (Protein N-term)	31293	Elongation factor 1-delta OS=Mus musculus OX=10090 GN=Eef1d PE=1 SV=3
561	2807	P14131|RS16_MOUSE	191.96	42	42	12	-30	18994	2401.6	6	6	11	2		16445	40S ribosomal protein S16 OS=Mus musculus OX=10090 GN=Rps16 PE=1 SV=4
650	2909	P59279|RAB2B_MOUSE	205.26	35	35	5	-30	0		6	1	9	1	Carbamidomethylation	24198	Ras-related protein Rab-2B OS=Mus musculus OX=10090 GN=Rab2b PE=1 SV=1
751	3580	P46638|RB11B_MOUSE	171.7	30	30	0	-30	6549.1		5	5	8	0		24489	Ras-related protein Rab-11B OS=Mus musculus OX=10090 GN=Rab11b PE=1 SV=3
757	3364	O08709|PRDX6_MOUSE	198.52	30	30	0	-30	0		5	5	8	0	Carbamidomethylation	24871	Peroxiredoxin-6 OS=Mus musculus OX=10090 GN=Prdx6 PE=1 SV=3
610	2183	Q9D7G0|PRPS1_MOUSE	210.71	31	31	0	-31	6381.4		7	7	11	0	Carbamidomethylation	34834	Ribose-phosphate pyrophosphokinase 1 OS=Mus musculus OX=10090 GN=Prps1 PE=1 SV=4
10	112	Q8C8R3|ANK2_MOUSE	611.79	62	61	29	-32	1171300	85725	168	157	588	123	Carbamidomethylation; Oxidation (M)	426265	Ankyrin-2 OS=Mus musculus OX=10090 GN=Ank2 PE=1 SV=2
40	160	P14873|MAP1B_MOUSE	497.96	42	42	10	-32	340200	20542	73	71	203	30	Carbamidomethylation; Acetylation (Protein N-term); Oxidation (M)	270252	Microtubule-associated protein 1B OS=Mus musculus OX=10090 GN=Map1b PE=1 SV=2
667	4174	Q8VEH3|ARL8A_MOUSE	209.03	32	32	0	-32	6569.4		7	7	9	0	Carbamidomethylation	21390	ADP-ribosylation factor-like protein 8A OS=Mus musculus OX=10090 GN=Arl8a PE=1 SV=1
109	377	Q5U4C1|GASP1_MOUSE	369.36	33	33	0	-33	77754		36	36	69	0	Carbamidomethylation; Oxidation (M)	151745	G-protein coupled receptor-associated sorting protein 1 OS=Mus musculus OX=10090 GN=Gprasp1 PE=1 SV=1
126	312	Q9EP71|RAI14_MOUSE	349.01	38	38	5	-33	65882	0	32	32	54	4	Carbamidomethylation	108852	Ankycorbin OS=Mus musculus OX=10090 GN=Rai14 PE=1 SV=1
360	1712	P49312|ROA1_MOUSE	276.61	38	38	5	-33	35556	0	10	9	18	3	Carbamidomethylation	34196	Heterogeneous nuclear ribonucleoprotein A1 OS=Mus musculus OX=10090 GN=Hnrnpa1 PE=1 SV=2
82	133	Q3UH68|LIMC1_MOUSE	422.53	55	53	19	-34	85943	4647.7	42	42	86	18	Carbamidomethylation; Oxidation (M)	118196	LIM and calponin homology domains-containing protein 1 OS=Mus musculus OX=10090 GN=Limch1 PE=1 SV=2
129	298	Q5PR69|CRAD_MOUSE	365.63	43	43	9	-34	35658	604.51	33	33	47	10	Carbamidomethylation; Oxidation (M)	132286	Cancer-related regulator of actin dynamics OS=Mus musculus OX=10090 GN=Crad PE=1 SV=3
290	1071	P48962|ADT1_MOUSE	243.16	46	44	10	-34	29688		12	7	21	6	Carbamidomethylation; Acetylation (Protein N-term); Oxidation (M)	32904	ADP/ATP translocase 1 OS=Mus musculus OX=10090 GN=Slc25a4 PE=1 SV=4
367	1491	P53994|RAB2A_MOUSE	253.14	60	60	26	-34	12167	0	10	5	17	4	Carbamidomethylation	23548	Ras-related protein Rab-2A OS=Mus musculus OX=10090 GN=Rab2a PE=1 SV=1
560	3066	P48758|CBR1_MOUSE	200.29	34	34	0	-34	11980		7	7	13	0	Carbamidomethylation; Acetylation (Protein N-term)	30641	Carbonyl reductase [NADPH] 1 OS=Mus musculus OX=10090 GN=Cbr1 PE=1 SV=3
741	4336	Q9JJV2|PROF2_MOUSE	188.79	34	34	0	-34	8281.3		4	4	8	0		15032	Profilin-2 OS=Mus musculus OX=10090 GN=Pfn2 PE=1 SV=3
29	178	Q9QXZ0|MACF1_MOUSE	578.11	35	35	0	-35	447410	65341	194	190	327	8	Carbamidomethylation; Oxidation (M)	831894	Microtubule-actin cross-linking factor 1 OS=Mus musculus OX=10090 GN=Macf1 PE=1 SV=2
182	235	Q62167|DDX3X_MOUSE	346.17	41	41	6	-35	50578	638.88	24	23	37	4	Carbamidomethylation; Oxidation (M)	73102	ATP-dependent RNA helicase DDX3X OS=Mus musculus OX=10090 GN=Ddx3x PE=1 SV=3
217	929	Q9QZD9|EIF3I_MOUSE	297.52	56	56	21	-35	35505	9461.1	14	14	22	13	Carbamidomethylation; Oxidation (M)	36461	Eukaryotic translation initiation factor 3 subunit I OS=Mus musculus OX=10090 GN=Eif3i PE=1 SV=1
496	1520	Q8BHZ0|FA49A_MOUSE	207.45	42	39	4	-35	6083.2	0	10	8	14	1	Carbamidomethylation; Oxidation (M)	37343	Protein FAM49A OS=Mus musculus OX=10090 GN=Fam49a PE=1 SV=1
578	4680	P62264|RS14_MOUSE	200.86	56	56	21	-35	22748	8053.4	4	4	9	3	Carbamidomethylation	16273	40S ribosomal protein S14 OS=Mus musculus OX=10090 GN=Rps14 PE=1 SV=3
245	1091	P60335|PCBP1_MOUSE	257.67	49	49	13	-36	31018	4367.1	12	8	26	5	Carbamidomethylation; Oxidation (M)	37498	Poly(rC)-binding protein 1 OS=Mus musculus OX=10090 GN=Pcbp1 PE=1 SV=1
247	1226	Q9D819|IPYR_MOUSE	263.28	54	54	18	-36	18521	1834.5	11	11	26	5	Carbamidomethylation	32667	Inorganic pyrophosphatase OS=Mus musculus OX=10090 GN=Ppa1 PE=1 SV=1
227	3743	P01844|LAC2_MOUSE	242.22	83	83	47	-36	12257	9407.9	5	2	19	15	Carbamidomethylation	11255	Ig lambda-2 chain C region OS=Mus musculus OX=10090 GN=Iglc2 PE=1 SV=1
517	1541	Q6ZWX6|IF2A_MOUSE	222.77	41	41	5	-36	16196	954.28	10	10	13	1	Carbamidomethylation; Oxidation (M)	36108	Eukaryotic translation initiation factor 2 subunit 1 OS=Mus musculus OX=10090 GN=Eif2s1 PE=1 SV=3
907	3477	P51150|RAB7A_MOUSE	178.62	36	36	0	-36	2133.2		5	5	5	0	Carbamidomethylation	23490	Ras-related protein Rab-7a OS=Mus musculus OX=10090 GN=Rab7a PE=1 SV=2
173	358	Q3UTJ2|SRBS2_MOUSE	352.79	37	37	0	-37	37047		33	32	43	0	Carbamidomethylation; Oxidation (M)	132349	Sorbin and SH3 domain-containing protein 2 OS=Mus musculus OX=10090 GN=Sorbs2 PE=1 SV=2
174	340	Q8CGF6|WDR47_MOUSE	335.27	37	37	0	-37	27427		23	23	43	0	Carbamidomethylation	102312	WD repeat-containing protein 47 OS=Mus musculus OX=10090 GN=Wdr47 PE=1 SV=2
289	1212	Q8C0E2|VP26B_MOUSE	265.01	47	47	10	-37	14467	0	14	13	20	7		39125	Vacuolar protein sorting-associated protein 26B OS=Mus musculus OX=10090 GN=Vps26b PE=1 SV=1
180	857	P62908|RS3_MOUSE	271.83	66	66	28	-38	48599	6244	15	15	29	13	Carbamidomethylation; Oxidation (M)	26674	40S ribosomal protein S3 OS=Mus musculus OX=10090 GN=Rps3 PE=1 SV=1
772	4381	P83940|ELOC_MOUSE	133.92	38	38	0	-38	1246.1		3	3	7	0		12473	Elongin-C OS=Mus musculus OX=10090 GN=Eloc PE=1 SV=1
875	39193	O55142|RL35A_MOUSE	111.97	38	38	0	-38	18184		5	5	6	0		12554	60S ribosomal protein L35a OS=Mus musculus OX=10090 GN=Rpl35a PE=1 SV=2
953	5649	Q6ZWU9|RS27_MOUSE	127.94	38	38	0	-38	17598		3	3	5	0	Carbamidomethylation	9461	40S ribosomal protein S27 OS=Mus musculus OX=10090 GN=Rps27 PE=1 SV=3
1175	50313	P47955|RLA1_MOUSE	71.69	38	38	0	-38	971.5		1	1	3	0	Carbamidomethylation	11475	60S acidic ribosomal protein P1 OS=Mus musculus OX=10090 GN=Rplp1 PE=1 SV=1
381	1795	P68040|RACK1_MOUSE	272.51	51	51	12	-39	14934	0	11	11	18	2	Carbamidomethylation	35077	Receptor of activated protein C kinase 1 OS=Mus musculus OX=10090 GN=Rack1 PE=1 SV=3
497	2762	P34022|RANG_MOUSE	195.73	54	54	15	-39	14483	2066.5	6	6	10	5	Carbamidomethylation	23596	Ran-specific GTPase-activating protein OS=Mus musculus OX=10090 GN=Ranbp1 PE=1 SV=2
324	2471	P01942|HBA_MOUSE	223.71	71	71	31	-40	25881	22994	7	7	16	8	Carbamidomethylation; Acetylation (Protein N-term)	15085	Hemoglobin subunit alpha OS=Mus musculus OX=10090 GN=Hba PE=1 SV=2
134	292	P52480|KPYM_MOUSE	346.22	68	68	27	-41	53301	8825.3	26	26	43	13	Carbamidomethylation; Oxidation (M)	57845	Pyruvate kinase PKM OS=Mus musculus OX=10090 GN=Pkm PE=1 SV=4
225	707	P09411|PGK1_MOUSE	310.29	53	53	12	-41	43134	6930.4	18	18	29	5	Carbamidomethylation	44550	Phosphoglycerate kinase 1 OS=Mus musculus OX=10090 GN=Pgk1 PE=1 SV=4
877	39181	Q8VE22|RT23_MOUSE	166.53	41	41	0	-41	2439.2		6	6	6	0		20348	28S ribosomal protein S23 mitochondrial OS=Mus musculus OX=10090 GN=Mrps23 PE=1 SV=1
401	1575	Q91V41|RAB14_MOUSE	232.9	57	57	15	-42	8638	0	9	8	17	2	Carbamidomethylation; Acetylation (Protein N-term); Oxidation (M)	23897	Ras-related protein Rab-14 OS=Mus musculus OX=10090 GN=Rab14 PE=1 SV=3
446	2604	P17742|PPIA_MOUSE	201.13	58	58	14	-44	14641	817.87	7	7	13	4	Carbamidomethylation; Oxidation (M)	17971	Peptidyl-prolyl cis-trans isomerase A OS=Mus musculus OX=10090 GN=Ppia PE=1 SV=2
932	4554	Q923D4|SF3B5_MOUSE	145.38	45	45	0	-45	0		3	3	5	0		10119	Splicing factor 3B subunit 5 OS=Mus musculus OX=10090 GN=Sf3b5 PE=1 SV=1
236	1310	P26645|MARCS_MOUSE	284.23	77	77	30	-47	10520	1501.7	11	11	24	8	Carbamidomethylation	29661	Myristoylated alanine-rich C-kinase substrate OS=Mus musculus OX=10090 GN=Marcks PE=1 SV=2
1006	5303	P01749|HVM05_MOUSE	127.96	48	48	0	-48	2651.5		3	2	4	0	Carbamidomethylation; Oxidation (M)	13016	Ig heavy chain V region 3 OS=Mus musculus OX=10090 GN=Ighv1-61 PE=1 SV=1
815	3794	Q9WUL7|ARL3_MOUSE	160.13	50	50	0	-50	2203.6		6	6	7	0	Carbamidomethylation	20487	ADP-ribosylation factor-like protein 3 OS=Mus musculus OX=10090 GN=Arl3 PE=1 SV=1
279	3755	P01845|LAC3_MOUSE	228.7	86	86	32	-54	537.19	0	5	2	17	11	Carbamidomethylation	11371	Ig lambda-3 chain C region OS=Mus musculus OX=10090 GN=Iglc3 PE=1 SV=1
1049	39300	Q9D1L9|LTOR5_MOUSE	123.72	59	59	0	-59	647.2		3	3	4	0	Carbamidomethylation; Acetylation (Protein N-term)	9642	Ragulator complex protein LAMTOR5 OS=Mus musculus OX=10090 GN=Lamtor5 PE=1 SV=1
431	2385	Q05816|FABP5_MOUSE	224.17	73	73	10	-63	12549	1124.1	8	8	15	2	Carbamidomethylation; Oxidation (M)	15137	Fatty acid-binding protein 5 OS=Mus musculus OX=10090 GN=Fabp5 PE=1 SV=3

## Sheet: only in Sbno1-IP sample
Protein Group	Protein ID	Accession	-10lgP	Coverage (%)	Coverage (%) IgG	Coverage (%) Sbno1	Intensity IgG	Intensity Sbno1	#Peptides	#Unique	#Spec IgG	#Spec Sbno1	PTM	Avg. Mass	Description
34	126	Q689Z5|SBNO1_MOUSE	530.84	63	0	63		659580	64	55	0	264	Carbamidomethylation; Oxidation (M)	153737	Protein strawberry notch homolog 1 OS=Mus musculus OX=10090 GN=Sbno1 PE=1 SV=2
161	1588	Q7TNB8|SBNO2_MOUSE	286.36	8	0	8		44372	10	1	0	47	Carbamidomethylation; Oxidation (M)	149293	Protein strawberry notch homolog 2 OS=Mus musculus OX=10090 GN=Sbno2 PE=1 SV=1
860	4765	Q62092|NSG1_MOUSE	144.91	29	0	29		4520.6	4	4	0	6	Carbamidomethylation	20929	Neuronal vesicle trafficking-associated protein 1 OS=Mus musculus OX=10090 GN=Nsg1 PE=1 SV=3
869	5128	P47759|NSG2_MOUSE	140.58	29	0	29		3253.6	3	3	0	6	Carbamidomethylation	19000	Neuronal vesicle trafficking-associated protein 2 OS=Mus musculus OX=10090 GN=Nsg2 PE=1 SV=1
889	6322	P02463|CO4A1_MOUSE	124.71	1	0	1		0	2	2	0	5	Carbamidomethylation	160679	Collagen alpha-1(IV) chain OS=Mus musculus OX=10090 GN=Col4a1 PE=1 SV=4
933	5411	P08730|K1C13_MOUSE	110.33	6	0	6			3	0	0	5		47754	Keratin type I cytoskeletal 13 OS=Mus musculus OX=10090 GN=Krt13 PE=1 SV=2
976	7147	A2TJV2|PALM3_MOUSE	56.88	1	0	1		67347	1	1	0	4		78789	Paralemmin-3 OS=Mus musculus OX=10090 GN=Palm3 PE=1 SV=1
1115	39846	Q62314|TGON2_MOUSE	63.98	6	0	6		14397	2	2	0	3		38821	Trans-Golgi network integral membrane protein 2 OS=Mus musculus OX=10090 GN=Tgoln2 PE=1 SV=1
1065	39334	Q9JIB6|BIR1F_MOUSE	62.4	1	0	1		0	1	1	0	3		159865	Baculoviral IAP repeat-containing protein 1f OS=Mus musculus OX=10090 GN=Naip6 PE=1 SV=2
1065	39799	Q9JIB3|BIR1G_MOUSE	62.4	1	0	1		0	1	1	0	3		159663	Baculoviral IAP repeat-containing protein 1g OS=Mus musculus OX=10090 GN=Naip7 PE=4 SV=1
1361	5464	O55128|SAP18_MOUSE	111.4	17	0	17		0	2	2	0	2		17595	Histone deacetylase complex subunit SAP18 OS=Mus musculus OX=10090 GN=Sap18 PE=1 SV=1
1395	48913	Q9D0W5|PPIL1_MOUSE	79.5	8	0	8		0	1	1	0	2		18237	Peptidyl-prolyl cis-trans isomerase-like 1 OS=Mus musculus OX=10090 GN=Ppil1 PE=1 SV=1
1204	6958	P01029|CO4B_MOUSE	72.5	1	0	1		0	1	1	0	2		192914	Complement C4-B OS=Mus musculus OX=10090 GN=C4b PE=1 SV=3
1243	39344	O89032|SPD2A_MOUSE	63.06	3	0	3		0	2	2	0	2	Oxidation (M)	124201	SH3 and PX domain-containing protein 2A OS=Mus musculus OX=10090 GN=Sh3pxd2a PE=1 SV=2
1219	11490	Q61846|MELK_MOUSE	47.82	1	0	1		0	1	1	0	2		72729	Maternal embryonic leucine zipper kinase OS=Mus musculus OX=10090 GN=Melk PE=1 SV=2
1225	39937	D3YYU8|OBSL1_MOUSE	44.42	1	0	1		950.53	1	1	0	2		197935	Obscurin-like protein 1 OS=Mus musculus OX=10090 GN=Obsl1 PE=1 SV=1
1196	39450	Q923L3|CSMD1_MOUSE	42.16	1	0	1		63436	1	1	0	2	Carbamidomethylation	387864	CUB and sushi domain-containing protein 1 OS=Mus musculus OX=10090 GN=Csmd1 PE=1 SV=2
1306	40436	Q68EF8|RPGFL_MOUSE	38.88	1	0	1		0	1	1	0	2	Carbamidomethylation	73695	Rap guanine nucleotide exchange factor-like 1 OS=Mus musculus OX=10090 GN=Rapgefl1 PE=1 SV=2
1253	18066	Q99LC9|PEX6_MOUSE	38.71	1	0	1		7517	1	1	0	2		104548	Peroxisome assembly factor 2 OS=Mus musculus OX=10090 GN=Pex6 PE=1 SV=1
1193	39626	Q8CE72|CPLN1_MOUSE	37.48	0	0	0		0	1	1	0	2	Carbamidomethylation	358551	Ciliogenesis and planar polarity effector 1 OS=Mus musculus OX=10090 GN=Cplane1 PE=1 SV=4
1876	46885	Q9D7S7|RL22L_MOUSE	75.06	20	0	20		0	1	1	0	1		14467	60S ribosomal protein L22-like 1 OS=Mus musculus OX=10090 GN=Rpl22l1 PE=1 SV=1
2122	49043	Q9CQI7|RU2B_MOUSE	60.71	5	0	5		0	1	1	0	1		25323	U2 small nuclear ribonucleoprotein B'' OS=Mus musculus OX=10090 GN=Snrpb2 PE=1 SV=1
1817	40403	P70182|PI51A_MOUSE	60.62	2	0	2		0	1	1	0	1		60485	Phosphatidylinositol 4-phosphate 5-kinase type-1 alpha OS=Mus musculus OX=10090 GN=Pip5k1a PE=1 SV=2
1980	43609	Q60649|CLPB_MOUSE	60.5	3	0	3		0	1	1	0	1		76004	Caseinolytic peptidase B protein homolog OS=Mus musculus OX=10090 GN=Clpb PE=1 SV=1
1788	8121	Q00780|CO8A1_MOUSE	59.82	1	0	1		0	1	1	0	1		73607	Collagen alpha-1(VIII) chain OS=Mus musculus OX=10090 GN=Col8a1 PE=1 SV=3
1991	16165	P01628|KV2A3_MOUSE	58.96	13	0	13		0	1	1	0	1		12496	Ig kappa chain V-II region MOPC 511 OS=Mus musculus OX=10090 PE=1 SV=1
1854	40410	Q62241|RU1C_MOUSE	58.41	11	0	11		0	1	1	0	1	Carbamidomethylation	17364	U1 small nuclear ribonucleoprotein C OS=Mus musculus OX=10090 GN=Snrpc PE=1 SV=1
1914	46929	Q3UF25|STIMA_MOUSE	54.42	3	0	3		0	1	1	0	1		32500	Store-operated calcium entry regulator STIMATE OS=Mus musculus OX=10090 GN=Stimate PE=2 SV=1
2047	50199	Q9DBM2|ECHP_MOUSE	53.93	3	0	3		0	1	1	0	1	Carbamidomethylation	78302	Peroxisomal bifunctional enzyme OS=Mus musculus OX=10090 GN=Ehhadh PE=1 SV=4
2129	49995	Q91X91|NADC_MOUSE	53.8	4	0	4		0	1	1	0	1	Carbamidomethylation	31530	Nicotinate-nucleotide pyrophosphorylase [carboxylating] OS=Mus musculus OX=10090 GN=Qprt PE=1 SV=1
1955	50364	O35980|NTH_MOUSE	51.18	5	0	5		3042.2	1	1	0	1		33637	Endonuclease III-like protein 1 OS=Mus musculus OX=10090 GN=Nthl1 PE=2 SV=2
2043	16756	Q9DC61|MPPA_MOUSE	50.83	3	0	3		0	1	1	0	1		58279	Mitochondrial-processing peptidase subunit alpha OS=Mus musculus OX=10090 GN=Pmpca PE=1 SV=1
2006	47957	Q9DD24|TCAL9_MOUSE	50.19	9	0	9		7414.7	1	1	0	1		12664	Transcription elongation factor A protein-like 9 OS=Mus musculus OX=10090 GN=Tceal9 PE=3 SV=1
2155	17108	P26151|FCGR1_MOUSE	48.53	3	0	3		0	1	1	0	1		44888	High affinity immunoglobulin gamma Fc receptor I OS=Mus musculus OX=10090 GN=Fcgr1 PE=1 SV=1
1987	44608	Q8R3V6|CUED1_MOUSE	47.6	4	0	4		0	1	1	0	1	Acetylation (Protein N-term)	42780	CUE domain-containing protein 1 OS=Mus musculus OX=10090 GN=Cuedc1 PE=2 SV=2
2119	48473	Q8BR37|NHLC1_MOUSE	47.17	3	0	3		1028.4	1	1	0	1		42690	E3 ubiquitin-protein ligase NHLRC1 OS=Mus musculus OX=10090 GN=Nhlrc1 PE=2 SV=1
1550	39648	Q6PDI5|ECM29_MOUSE	45.38	1	0	1		0	1	1	0	1		203702	Proteasome adapter and scaffold protein ECM29 OS=Mus musculus OX=10090 GN=Ecpas PE=1 SV=3
1964	41052	Q9R1T2|SAE1_MOUSE	45.12	3	0	3		0	1	1	0	1	Carbamidomethylation	38620	SUMO-activating enzyme subunit 1 OS=Mus musculus OX=10090 GN=Sae1 PE=1 SV=1
2108	47255	Q99LD9|EI2BB_MOUSE	44.87	5	0	5		0	1	1	0	1		38898	Translation initiation factor eIF-2B subunit beta OS=Mus musculus OX=10090 GN=Eif2b2 PE=1 SV=1
1624	42806	Q9CR92|CCD96_MOUSE	44.64	1	0	1		0	1	1	0	1		67256	Coiled-coil domain-containing protein 96 OS=Mus musculus OX=10090 GN=Ccdc96 PE=2 SV=1
1692	40390	Q920E3|KCNH5_MOUSE	44.4	1	0	1		6491.8	1	1	0	1		111809	Potassium voltage-gated channel subfamily H member 5 OS=Mus musculus OX=10090 GN=Kcnh5 PE=1 SV=3
1951	47396	Q9QXC1|FETUB_MOUSE	44.38	3	0	3		0	1	1	0	1	Carbamidomethylation	42713	Fetuin-B OS=Mus musculus OX=10090 GN=Fetub PE=1 SV=1
1563	39286	Q8BMK4|CKAP4_MOUSE	43.77	2	0	2		0	1	1	0	1	Oxidation (M)	63692	Cytoskeleton-associated protein 4 OS=Mus musculus OX=10090 GN=Ckap4 PE=1 SV=2
1803	42702	Q9D1D4|TMEDA_MOUSE	43.73	7	0	7		4637.9	1	1	0	1		24911	Transmembrane emp24 domain-containing protein 10 OS=Mus musculus OX=10090 GN=Tmed10 PE=1 SV=1
1609	40210	Q61762|KCNA5_MOUSE	43.12	3	0	3		4609.1	1	1	0	1		66580	Potassium voltage-gated channel subfamily A member 5 OS=Mus musculus OX=10090 GN=Kcna5 PE=2 SV=2
1844	45731	P16675|PPGB_MOUSE	42.84	3	0	3		0	1	1	0	1		53844	Lysosomal protective protein OS=Mus musculus OX=10090 GN=Ctsa PE=1 SV=1
1558	39482	Q8CDI7|CC150_MOUSE	42.67	1	0	1		1381.7	1	1	0	1		128502	Coiled-coil domain-containing protein 150 OS=Mus musculus OX=10090 GN=Ccdc150 PE=2 SV=2
1465	39457	Q571C7|BDP1_MOUSE	42.47	1	0	1		0	1	1	0	1		270787	Transcription factor TFIIIB component B'' homolog OS=Mus musculus OX=10090 GN=Bdp1 PE=2 SV=2
1482	40230	E9Q8T7|DYH1_MOUSE	41.97	0	0	0		1471.7	1	1	0	1	Carbamidomethylation	487074	Dynein heavy chain 1 axonemal OS=Mus musculus OX=10090 GN=Dnah1 PE=1 SV=1
1832	41852	Q3UEI1|PDE4C_MOUSE	41.77	2	0	2		0	1	1	0	1	Carbamidomethylation; Oxidation (M)	76090	cAMP-specific 3' 5'-cyclic phosphodiesterase 4C OS=Mus musculus OX=10090 GN=Pde4c PE=1 SV=1
1480	39474	Q9R269|PEPL_MOUSE	41.74	1	0	1		5689.1	1	1	0	1		204002	Periplakin OS=Mus musculus OX=10090 GN=Ppl PE=1 SV=1
1726	47621	O35684|NEUS_MOUSE	41.7	6	0	6		0	1	1	0	1		46348	Neuroserpin OS=Mus musculus OX=10090 GN=Serpini1 PE=1 SV=1
1619	40834	Q8BX80|ENASE_MOUSE	41.66	2	0	2		0	1	1	0	1	Carbamidomethylation; Oxidation (M)	82945	Cytosolic endo-beta-N-acetylglucosaminidase OS=Mus musculus OX=10090 GN=Engase PE=1 SV=1
1569	39988	Q8BL99|DOP1_MOUSE	41.64	0	0	0		1270	1	1	0	1		269254	Protein dopey-1 OS=Mus musculus OX=10090 GN=Dop1a PE=1 SV=2
1715	40394	Q8BKN5|GCP5_MOUSE	41.44	1	0	1		1701	1	1	0	1		117977	Gamma-tubulin complex component 5 OS=Mus musculus OX=10090 GN=Tubgcp5 PE=2 SV=2
1585	39893	Q91VL9|ZBTB1_MOUSE	40.88	2	0	2		0	1	1	0	1	Oxidation (M)	81952	Zinc finger and BTB domain-containing protein 1 OS=Mus musculus OX=10090 GN=Zbtb1 PE=1 SV=1
1822	40686	Q9D478|ODF2L_MOUSE	40.65	2	0	2		0	1	1	0	1		74151	Protein BCAP OS=Mus musculus OX=10090 GN=Odf2l PE=2 SV=1
1451	6246	P55200|KMT2A_MOUSE	40.6	0	0	0		0	1	1	0	1	Carbamidomethylation; Oxidation (M)	429653	Histone-lysine N-methyltransferase 2A OS=Mus musculus OX=10090 GN=Kmt2a PE=1 SV=3
1904	43316	Q9D565|WDR64_MOUSE	40.6	1	0	1		0	1	1	0	1		123893	WD repeat-containing protein 64 OS=Mus musculus OX=10090 GN=Wdr64 PE=2 SV=2
1536	40050	Q8BIK4|DOCK9_MOUSE	40.5	1	0	1		0	1	1	0	1		235310	Dedicator of cytokinesis protein 9 OS=Mus musculus OX=10090 GN=Dock9 PE=1 SV=2
1463	39293	Q70KF4|CMYA5_MOUSE	40.49	0	0	0		0	1	1	0	1		413043	Cardiomyopathy-associated protein 5 OS=Mus musculus OX=10090 GN=Cmya5 PE=1 SV=2
1447	12607	P02469|LAMB1_MOUSE	40.36	1	0	1		0	1	1	0	1	Carbamidomethylation	197089	Laminin subunit beta-1 OS=Mus musculus OX=10090 GN=Lamb1 PE=1 SV=3
2027	42987	Q8BJE2|BTNL9_MOUSE	40.28	2	0	2		952.1	1	1	0	1	Carbamidomethylation	60549	Butyrophilin-like protein 9 OS=Mus musculus OX=10090 GN=Btnl9 PE=1 SV=1
1699	43144	Q9WVC5|TRPC7_MOUSE	40.24	2	0	2		1393.2	1	1	0	1	Carbamidomethylation; Oxidation (M)	99475	Short transient receptor potential channel 7 OS=Mus musculus OX=10090 GN=Trpc7 PE=2 SV=1
1887	40208	Q76KJ5|RPA34_MOUSE	40.23	4	0	4		0	1	1	0	1		43082	DNA-directed RNA polymerase I subunit RPA34 OS=Mus musculus OX=10090 GN=Cd3eap PE=1 SV=2
1690	40181	Q8VHG2|AMOT_MOUSE	40.18	1	0	1		1923.1	1	1	0	1	Oxidation (M)	120915	Angiomotin OS=Mus musculus OX=10090 GN=Amot PE=1 SV=3
1511	6602	Q8CHG3|GCC2_MOUSE	40.1	1	0	1		0	1	1	0	1		194443	GRIP and coiled-coil domain-containing protein 2 OS=Mus musculus OX=10090 GN=Gcc2 PE=1 SV=2
1997	46579	Q9EQI8|RM46_MOUSE	40.01	4	0	4		0	1	1	0	1		32132	39S ribosomal protein L46 mitochondrial OS=Mus musculus OX=10090 GN=Mrpl46 PE=1 SV=1
2063	45378	Q922P9|GLYR1_MOUSE	39.9	3	0	3		19456	1	1	0	1	Oxidation (M)	59716	Putative oxidoreductase GLYR1 OS=Mus musculus OX=10090 GN=Glyr1 PE=1 SV=1
1737	40980	Q70KY4|FOXO6_MOUSE	39.88	2	0	2		513.25	1	1	0	1		57595	Forkhead box protein O6 OS=Mus musculus OX=10090 GN=Foxo6 PE=1 SV=1
1883	39924	Q6BCL1|PRAM_MOUSE	39.78	2	0	2		0	1	1	0	1		75508	PML-RARA-regulated adapter molecule 1 OS=Mus musculus OX=10090 GN=Pram1 PE=1 SV=2
1446	40180	A2RSQ0|DEN5B_MOUSE	39.68	3	0	3		0	1	1	0	1	Carbamidomethylation	144629	DENN domain-containing protein 5B OS=Mus musculus OX=10090 GN=Dennd5b PE=1 SV=2
2078	48017	O35143|ATIF1_MOUSE	39.54	8	0	8		0	1	1	0	1		12159	ATPase inhibitor mitochondrial OS=Mus musculus OX=10090 GN=ATP5IF1 PE=1 SV=2
1889	10216	P54254|ATX1_MOUSE	39.52	1	0	1		0	1	1	0	1		83793	Ataxin-1 OS=Mus musculus OX=10090 GN=Atxn1 PE=1 SV=2
2161	50776	Q61581|IBP7_MOUSE	39.44	5	0	5		45536	1	1	0	1		28969	Insulin-like growth factor-binding protein 7 OS=Mus musculus OX=10090 GN=Igfbp7 PE=1 SV=3
1759	39912	Q6NZL6|TONSL_MOUSE	39.43	1	0	1		0	1	1	0	1	Oxidation (M)	151108	Tonsoku-like protein OS=Mus musculus OX=10090 GN=Tonsl PE=1 SV=2
1594	40159	Q8C1F5|TTC16_MOUSE	39.31	5	0	5		0	1	1	0	1		86945	Tetratricopeptide repeat protein 16 OS=Mus musculus OX=10090 GN=Ttc16 PE=2 SV=1
1860	41321	Q8K4K6|PANK1_MOUSE	39.3	1	0	1		0	1	1	0	1		60092	Pantothenate kinase 1 OS=Mus musculus OX=10090 GN=Pank1 PE=1 SV=1
1860	49397	Q8R2W9|PANK3_MOUSE	39.3	2	0	2		0	1	1	0	1		41120	Pantothenate kinase 3 OS=Mus musculus OX=10090 GN=Pank3 PE=2 SV=1
1693	40391	Q01815|CAC1C_MOUSE	39.25	1	0	1		3670.4	1	1	0	1		240136	Voltage-dependent L-type calcium channel subunit alpha-1C OS=Mus musculus OX=10090 GN=Cacna1c PE=1 SV=1
1509	40134	Q8BQM9|MD12L_MOUSE	39.24	1	0	1		3144.2	1	1	0	1	Carbamidomethylation	241423	Mediator of RNA polymerase II transcription subunit 12-like protein OS=Mus musculus OX=10090 GN=Med12l PE=1 SV=2
1917	50803	P70281|SYCP3_MOUSE	38.92	6	0	6		43136	1	1	0	1		29347	Synaptonemal complex protein 3 OS=Mus musculus OX=10090 GN=Sycp3 PE=1 SV=1
1897	42558	Q8BHN5|RBM45_MOUSE	38.86	2	0	2		1298.1	1	1	0	1	Oxidation (M)	53324	RNA-binding protein 45 OS=Mus musculus OX=10090 GN=Rbm45 PE=1 SV=1
1590	39597	Q6RHR9|MAGI1_MOUSE	38.81	1	0	1		0	1	1	0	1		161974	Membrane-associated guanylate kinase WW and PDZ domain-containing protein 1 OS=Mus musculus OX=10090 GN=Magi1 PE=1 SV=1
1950	47307	P05366|SAA1_MOUSE	38.77	19	0	19		9015.2	1	1	0	1		13770	Serum amyloid A-1 protein OS=Mus musculus OX=10090 GN=Saa1 PE=1 SV=2
1950	48038	P05367|SAA2_MOUSE	38.77	19	0	19		9015.2	1	1	0	1		13622	Serum amyloid A-2 protein OS=Mus musculus OX=10090 GN=Saa2 PE=1 SV=1
1758	39875	Q9WUA6|AKT3_MOUSE	38.75	3	0	3		0	1	1	0	1		55714	RAC-gamma serine/threonine-protein kinase OS=Mus musculus OX=10090 GN=Akt3 PE=1 SV=1
1758	41557	P31750|AKT1_MOUSE	38.75	3	0	3		0	1	1	0	1		55707	RAC-alpha serine/threonine-protein kinase OS=Mus musculus OX=10090 GN=Akt1 PE=1 SV=2
1758	43604	Q60823|AKT2_MOUSE	38.75	3	0	3		0	1	1	0	1		55742	RAC-beta serine/threonine-protein kinase OS=Mus musculus OX=10090 GN=Akt2 PE=1 SV=1
1600	43948	Q922X9|ANM7_MOUSE	38.73	1	0	1		0	1	1	0	1		78301	Protein arginine N-methyltransferase 7 OS=Mus musculus OX=10090 GN=Prmt7 PE=1 SV=1
1727	39387	P42567|EPS15_MOUSE	38.72	1	0	1		0	1	1	0	1	Carbamidomethylation	98471	Epidermal growth factor receptor substrate 15 OS=Mus musculus OX=10090 GN=Eps15 PE=1 SV=1
2100	50813	D3YWE6|MN1_MOUSE	38.58	1	0	1		0	1	1	0	1		134072	Transcriptional activator MN1 OS=Mus musculus OX=10090 GN=Mn1 PE=2 SV=1
1875	44699	Q8CFI5|SYPM_MOUSE	38.49	2	0	2		870.93	1	1	0	1	Carbamidomethylation; Acetylation (Protein N-term)	53518	Probable proline--tRNA ligase mitochondrial OS=Mus musculus OX=10090 GN=Pars2 PE=1 SV=2
1669	40204	P08775|RPB1_MOUSE	38.36	1	0	1		11216	1	1	0	1		217174	DNA-directed RNA polymerase II subunit RPB1 OS=Mus musculus OX=10090 GN=Polr2a PE=1 SV=3
1481	8595	E9Q5G3|KIF23_MOUSE	38.32	3	0	3		0	1	1	0	1	Carbamidomethylation; Oxidation (M)	108776	Kinesin-like protein KIF23 OS=Mus musculus OX=10090 GN=Kif23 PE=1 SV=1
2045	48306	Q9D513|MEIOB_MOUSE	38.28	3	0	3		652.93	1	1	0	1		52976	Meiosis-specific with OB domain-containing protein OS=Mus musculus OX=10090 GN=Meiob PE=1 SV=3
1583	39698	P98195|ATP9B_MOUSE	38.15	2	0	2		1255.4	1	1	0	1		129017	Probable phospholipid-transporting ATPase IIB OS=Mus musculus OX=10090 GN=Atp9b PE=1 SV=4
1436	43009	E9Q173|BTBDG_MOUSE	38.15	8	0	8		0	1	1	0	1	Carbamidomethylation; Oxidation (M)	60279	BTB/POZ domain-containing protein 16 OS=Mus musculus OX=10090 GN=Btbd16 PE=4 SV=1
1902	42752	O55137|ACOT1_MOUSE	38.09	4	0	4		0	1	1	0	1		46136	Acyl-coenzyme A thioesterase 1 OS=Mus musculus OX=10090 GN=Acot1 PE=1 SV=1
1902	43126	Q9QYR9|ACOT2_MOUSE	38.09	4	0	4		0	1	1	0	1		49657	Acyl-coenzyme A thioesterase 2 mitochondrial OS=Mus musculus OX=10090 GN=Acot2 PE=1 SV=2
2040	46504	Q9D8T2|GSDMD_MOUSE	38.08	9	0	9		3030.4	1	1	0	1	Carbamidomethylation	53238	Gasdermin-D OS=Mus musculus OX=10090 GN=Gsdmdc1 PE=1 SV=1
1866	42316	Q80SU3|ZAR1_MOUSE	38.04	4	0	4		0	1	1	0	1	Carbamidomethylation	39986	Zygote arrest protein 1 OS=Mus musculus OX=10090 GN=Zar1 PE=2 SV=1
1685	39913	Q9ERK0|RIPK4_MOUSE	38.01	1	0	1		3947.9	1	1	0	1	Carbamidomethylation; Oxidation (M)	86613	Receptor-interacting serine/threonine-protein kinase 4 OS=Mus musculus OX=10090 GN=Ripk4 PE=1 SV=2
1808	39548	Q6NS86|ZN366_MOUSE	38	1	0	1		0	1	1	0	1		84826	Zinc finger protein 366 OS=Mus musculus OX=10090 GN=Znf366 PE=2 SV=1
2017	39653	Q922Q4|P5CR2_MOUSE	37.83	14	0	14		4212.9	1	1	0	1	Carbamidomethylation; Oxidation (M)	33659	Pyrroline-5-carboxylate reductase 2 OS=Mus musculus OX=10090 GN=Pycr2 PE=1 SV=1
1487	39622	Q80WC3|TNC18_MOUSE	37.82	0	0	0		9501.3	1	1	0	1	Oxidation (M)	307635	Trinucleotide repeat-containing gene 18 protein OS=Mus musculus OX=10090 GN=Tnrc18 PE=1 SV=2
1547	39490	Q2MHN3|ZFHX2_MOUSE	37.71	1	0	1		0	1	1	0	1	Carbamidomethylation	273482	Zinc finger homeobox protein 2 OS=Mus musculus OX=10090 GN=Zfhx2 PE=1 SV=1
1514	39527	O88700|BLM_MOUSE	37.65	2	0	2		0	1	1	0	1	Carbamidomethylation	158365	Bloom syndrome protein homolog OS=Mus musculus OX=10090 GN=Blm PE=1 SV=1
1721	41764	Q61092|LAMC2_MOUSE	37.6	1	0	1		0	1	1	0	1		130161	Laminin subunit gamma-2 OS=Mus musculus OX=10090 GN=Lamc2 PE=1 SV=2
1945	44762	Q99LJ2|ABTB1_MOUSE	37.5	2	0	2		0	1	1	0	1	Carbamidomethylation; Acetylation (Protein N-term)	54058	Ankyrin repeat and BTB/POZ domain-containing protein 1 OS=Mus musculus OX=10090 GN=Abtb1 PE=2 SV=1
1673	40613	Q99MT2|MSH4_MOUSE	37.34	2	0	2		913.76	1	1	0	1	Oxidation (M)	107006	MutS protein homolog 4 OS=Mus musculus OX=10090 GN=Msh4 PE=2 SV=1
2164	50961	Q14B70|HDX_MOUSE	37.34	2	0	2		879.96	1	1	0	1		76861	Highly divergent homeobox OS=Mus musculus OX=10090 GN=Hdx PE=2 SV=1
1636	40827	Q8VCH0|THIKB_MOUSE	37.3	5	0	5		3990.5	1	1	0	1		43995	3-ketoacyl-CoA thiolase B peroxisomal OS=Mus musculus OX=10090 GN=Acaa1b PE=1 SV=1
1775	41129	Q7TSZ8|NACC1_MOUSE	37.25	2	0	2		0	1	1	0	1		56537	Nucleus accumbens-associated protein 1 OS=Mus musculus OX=10090 GN=Nacc1 PE=1 SV=1
1555	42145	Q14B62|PTHD1_MOUSE	37.12	4	0	4		0	1	1	0	1	Carbamidomethylation	101505	Patched domain-containing protein 1 OS=Mus musculus OX=10090 GN=ptchd1 PE=2 SV=2
1490	39585	Q8R4Y4|STAB1_MOUSE	36.98	1	0	1		0	1	1	0	1	Carbamidomethylation; Oxidation (M)	276255	Stabilin-1 OS=Mus musculus OX=10090 GN=Stab1 PE=1 SV=1
1634	40496	E9QAM5|HELZ2_MOUSE	36.87	0	0	0		0	1	1	0	1	Carbamidomethylation	331563	Helicase with zinc finger domain 2 OS=Mus musculus OX=10090 GN=Helz2 PE=1 SV=1
1541	39419	Q8BI06|CEMIP_MOUSE	36.8	1	0	1		1637.5	1	1	0	1		153033	Cell migration-inducing and hyaluronan-binding protein OS=Mus musculus OX=10090 GN=Cemip PE=1 SV=4
1560	39992	Q3U962|CO5A2_MOUSE	36.8	1	0	1		0	1	1	0	1		145018	Collagen alpha-2(V) chain OS=Mus musculus OX=10090 GN=Col5a2 PE=1 SV=1
1679	39318	P70365|NCOA1_MOUSE	36.77	1	0	1		0	1	1	0	1	Carbamidomethylation	157015	Nuclear receptor coactivator 1 OS=Mus musculus OX=10090 GN=Ncoa1 PE=1 SV=2
1916	50510	Q3TNH5|F172A_MOUSE	36.7	4	0	4		0	1	1	0	1		48072	Cotranscriptional regulator FAM172A OS=Mus musculus OX=10090 GN=Fam172a PE=1 SV=2
2004	47869	Q9D844|DNJC4_MOUSE	36.7	3	0	3		0	1	1	0	1		28206	DnaJ homolog subfamily C member 4 OS=Mus musculus OX=10090 GN=Dnajc4 PE=2 SV=2
1903	43276	P24063|ITAL_MOUSE	36.64	1	0	1		0	1	1	0	1	Carbamidomethylation	128328	Integrin alpha-L OS=Mus musculus OX=10090 GN=Itgal PE=1 SV=2
1434	39327	Q9QYX7|PCLO_MOUSE	36.63	0	0	0		0	1	1	0	1		550842	Protein piccolo OS=Mus musculus OX=10090 GN=Pclo PE=1 SV=4
1626	39696	Q8CFI7|RPB2_MOUSE	36.62	2	0	2		0	1	1	0	1	Carbamidomethylation; Oxidation (M)	133910	DNA-directed RNA polymerase II subunit RPB2 OS=Mus musculus OX=10090 GN=Polr2b PE=1 SV=2
1556	47918	O35955|PSB10_MOUSE	36.56	5	0	5		1562.5	1	1	0	1	Carbamidomethylation	29063	Proteasome subunit beta type-10 OS=Mus musculus OX=10090 GN=Psmb10 PE=1 SV=1
1526	39452	G3X982|AOXC_MOUSE	36.56	2	0	2		1056.3	1	1	0	1	Carbamidomethylation	146902	Aldehyde oxidase 3 OS=Mus musculus OX=10090 GN=Aox3 PE=1 SV=1
1588	8722	Q5PRF0|HTR5A_MOUSE	36.54	1	0	1		0	1	1	0	1	Carbamidomethylation; Oxidation (M)	219891	HEAT repeat-containing protein 5A OS=Mus musculus OX=10090 GN=Heatr5a PE=1 SV=2
1867	42355	O88839|ADA15_MOUSE	36.54	2	0	2		0	1	1	0	1	Carbamidomethylation	92664	Disintegrin and metalloproteinase domain-containing protein 15 OS=Mus musculus OX=10090 GN=Adam15 PE=1 SV=2
2015	50954	Q8BIA4|FBXW8_MOUSE	36.47	2	0	2		0	1	1	0	1		67956	F-box/WD repeat-containing protein 8 OS=Mus musculus OX=10090 GN=Fbxw8 PE=1 SV=2
1946	45073	Q9D168|INT12_MOUSE	36.4	2	0	2		1405.6	1	1	0	1		48568	Integrator complex subunit 12 OS=Mus musculus OX=10090 GN=Ints12 PE=1 SV=1
1491	41012	P26039|TLN1_MOUSE	36.35	1	0	1		2574.1	1	1	0	1	Carbamidomethylation	269819	Talin-1 OS=Mus musculus OX=10090 GN=Tln1 PE=1 SV=2
2140	50863	Q8K4Q7|CERK1_MOUSE	36.28	3	0	3		6802.2	1	1	0	1		59843	Ceramide kinase OS=Mus musculus OX=10090 GN=Cerk PE=2 SV=2
2115	47939	Q9JJ94|SSNA1_MOUSE	36.24	8	0	8		4617.5	1	1	0	1		13557	Sjoegren syndrome nuclear autoantigen 1 homolog OS=Mus musculus OX=10090 GN=Ssna1 PE=1 SV=1
1629	39977	A2ASQ1|AGRIN_MOUSE	36.2	1	0	1		0	1	1	0	1		207537	Agrin OS=Mus musculus OX=10090 GN=Agrn PE=1 SV=1
1722	41954	P79621|C2TA_MOUSE	36.17	1	0	1		1284.2	1	1	0	1		127528	MHC class II transactivator OS=Mus musculus OX=10090 GN=Ciita PE=2 SV=2
1627	39955	B2RW38|CFA58_MOUSE	36.13	2	0	2		0	1	1	0	1		103524	Cilia- and flagella-associated protein 58 OS=Mus musculus OX=10090 GN=Cfap58 PE=2 SV=1
1567	39929	Q69ZL1|FGD6_MOUSE	36	4	0	4		0	1	1	0	1		155169	FYVE RhoGEF and PH domain-containing protein 6 OS=Mus musculus OX=10090 GN=Fgd6 PE=1 SV=2
